# Supplementary material for: Transcriptomic Insights into the Diversity and Evolution of Myxozoa (Cnidaria, Endocnidozoa) Toxin-like Proteins
Source: Mar Drugs. 2022 Apr 26;20(5):291. doi: 10.3390/md20050291 (PMC9144971; doi:10.3390/md20050291)
Supplement: Supplementary file 1 [file marinedrugs-20-00291-s001.zip]

Archive with 44 entries (44 files):
- Figure S1.tif
- Figure S2.tif
- Figure S3.tif
- Figure S4.tif
- Supplementary File 1/5nuc.fasta
- Supplementary File 1/ab.fasta
- Supplementary File 1/actiporin.fasta
- Supplementary File 1/ar.fasta
- Supplementary File 1/avit.fasta
- Supplementary File 1/bradyp.fasta
- Supplementary File 1/bradyr.fasta
- Supplementary File 1/c3.fasta
- Supplementary File 1/cathe.fasta
- Supplementary File 1/crisp.fasta
- Supplementary File 1/crota.fasta
- Supplementary File 1/cys.fasta
- Supplementary File 1/disin.fasta
- Supplementary File 1/endo.fasta
- Supplementary File 1/flavin.fasta
- Supplementary File 1/gly.fasta
- Supplementary File 1/K+_I_ShK.fasta
- Supplementary File 1/K+_II_Kunitz.fasta
- Supplementary File 1/K+_III_BDS.fasta
- Supplementary File 1/lectin.fasta
- Supplementary File 1/m12b.fasta
- Supplementary File 1/macpf.fasta
- Supplementary File 1/Na+.fasta
- Supplementary File 1/natri.fasta
- Supplementary File 1/ndbp.fasta
- Supplementary File 1/ngf.fasta
- Supplementary File 1/pb.fasta
- Supplementary File 1/pdve.fasta
- Supplementary File 1/Phospholipase_A2.fasta
- Supplementary File 1/phpg.fasta
- Supplementary File 1/pla2.fasta
- Supplementary File 1/ps1.fasta
- Supplementary File 1/scora.fasta
- Supplementary File 1/scorb.fasta
- Supplementary File 1/snaclec.fasta
- Supplementary File 1/tctp.fasta
- Supplementary File 1/tft.fasta
- Supplementary File 1/Venom Kunitz-type.fasta
- Table S1.xlsx
- Table S2.xlsx
