# Supplementary material for: Transcriptomic Insights into the Diversity and Evolution of Myxozoa (Cnidaria, Endocnidozoa) Toxin-like Proteins
Source: Mar Drugs. 2022 Apr 26;20(5):291. doi: 10.3390/md20050291 (PMC9144971; doi:10.3390/md20050291)
Supplement: Supplementary file 1 [file marinedrugs-20-00291-s001.zip › Supplementary File 1/5nuc.fasta]

>sp|A0A2I4HXH5|V5NTD_NAJAT Snake venom 5'-nucleotidase (Fragment) OS=Naja atra OX=8656 PE=1 SV=1
GSFELTILHTNDVHARLEQTSRDSGKCTGEDCYGGVARRATKIRQIRASHRNVLLLDAGD
QYQGTIWFNYYKGREVVHFMNSLRYDAMALGNHEFDNGLNGLLDPLLKNVKFPILSANIR
PKGPIASNISGYILPYKIINVGSEKVGIIGYTTKETPVLSNPGPYLEFRDEVEELQKHAD
KLTTLGVNKIIALGHSGFMEDCRIAQKVKGVDVVVGGHTNTFLYTGSPPSNEVAAGNYPF
MQLSDDGRQVPVVQAYAFGKYLGYLNVTFDDKGKVIKASGNPILLNKSIQEDPAVKAEIS
RMKVQLQNYSSQEIGRTIVYLNGTTHACRFHECNLGNLICDAVVYNNLRHPDDNEWNHVS
MCIVNGGGIRSPIDEQANNGIITLEELTAVLPFGGTFDLLQIKGSTLRQAFEHSVHRHGQ
GTGELLQVSGIKVVYDLSQKPGKRVVSLNVLCTECRVPTYVPLEMEKTYKVLLPSFLAAG
GDGYYMLKGDSSNHSSGDLDISIVGDYIKRMGKVFPAMEGRMVFSAGSL
>sp|F8S0Z7|V5NTD_CROAD Snake venom 5'-nucleotidase OS=Crotalus adamanteus OX=8729 PE=1 SV=2
MQTPKRRRGAQGCPRSSPSPPLLLLVRAVWFCAALSVAAGSFELTILHTNDVHARVEQTS
RDSGKCTGQDCYGGVARRATKIRELRAKHRHVLLLDAGDQYQGTVWFNFFKGREVVKFMN
SLRYDAMALGNHEFDNGLAGLLDPLLKHANFPILSANIRPKGSIASNISGYILPYKIINV
GSEKVGIIGYTTKETPVLSNPGPYLEFRDEVEELQNHANKLTTLGVNKIIALGHSGFSED
QRIARKVKGVDVVVGGHTNTFLYTGSPPSTEVAAGNYPFMVQSDDGRQVPVVQAYAFGKY
LGYLNVIFDDKGNVIKSSGNPILLNKDISEDQDIKAEVNKMKIQLHNYSSQEIGKTIVYL
NGTTQACRFHECNLGNLICDAVIYNNVRHPDDNEWNHVSMCIVNGGGIRSPIDERTNNGT
ITLEELTAVLPFGGTFDLLQIKGSALKQAFEHSVHRHGEGMGELLQVSGIKVVYDLSRKP
GSRVLSLNVLCTECRVPTYVPLEKEKTYKLLLPSFLAAGGDGYHMLKGDSSNHSSGNLDI
SIVGDYIKRMGKVFPAVEGRMIFSAGTLFQAQLFLTWGLCVSLLYFIL
>sp|B6EWW8|V5NTD_GLOBR Snake venom 5'-nucleotidase OS=Gloydius brevicaudus OX=259325 PE=2 SV=1
MQTPKRRRGAQGCPRSSPSPPLLLLVGAVWFCAALSVAAGSFELTILHTNDVHARVEQTS
RDSGKCTGQDCYGGVARRATKIRELRANHSHVLLLDAGDQYQGTIWFSFFKGREVVKFMN
SLGYDAMALGNHEFDNGLAGLLDPLLKHANFPILSANIRPKGSIASNISGYILPYKIINV
GSEKVGIIGYTTKETPVLSNPGPYLEFRDEVEELQKHANKLTTLGVNKIIALGHSGFFED
QRIARKVKGVDVVVGGHTNTFLYTGSPPSTEVAAGNYPFMVKSDDGRQVPVVQAYAFGKY
LGYLNVIFDDKGNVIKSSGNPILLNKNISEDQDVKAEVNKMKIQLHNYSSQEIGKTIVYL
NGTTQACRFHECNLGNLICDAVIYNNVRHPDYNEWNHVSMCIVNGGGIRSPIDERANNGT
ITLEELTAVLPFGGTFDLLQIKGCALKQAFEHSVHRHGQGMGELLQVSGIKVVYDLSRKP
GSRVVSLNVLCTECRVPTYVPLEKEKTYKLLLPSFLAGGGDGYHMLKGDSSNHSSGNLDI
SIVGDYIKRMGKVFPAVEGRVIFSAGTLFQAQLFLTWGLCISLLYFIL
>sp|P0DJJ5|V5NTD_GLOBB Snake venom 5'-nucleotidase (Fragments) OS=Gloydius blomhoffii blomhoffii OX=417378 PE=1 SV=1
SFELTILHTNDVHARVEIINVGSEKSDDGRQVPVVQAYAFGIQLHNYSSQEIGK
