# Supplementary material for: Transcriptomic Insights into the Diversity and Evolution of Myxozoa (Cnidaria, Endocnidozoa) Toxin-like Proteins
Source: Mar Drugs. 2022 Apr 26;20(5):291. doi: 10.3390/md20050291 (PMC9144971; doi:10.3390/md20050291)
Supplement: Supplementary file 1 [file marinedrugs-20-00291-s001.zip › Supplementary File 1/ab.fasta]

>sp|P0DMB4|PA11_VESAF Phospholipase A1 1 OS=Vespa affinis OX=882735 PE=1 SV=1
MMNLKYLLFFCLVQALHYCYAYGDPSLSNELDRFNPCPYSDDTVKMIILTRENKKHDFYT
LNTIKNHNEFKKSTIKHQVVFITHGFTSTATAENFLAMAEALLDKGNYLVILIDWRVAAC
TNEMAGVKLAYYSYAASNTRLVGNYIATVTKMLVQQYNVPMANIRLIGHSLGAHTSGFAG
KKVQELRLGKYSEIIGLDPAGPSFKSQECSQRICETDANYVQIIHTSNHLGTLVTLGTVD
FYMNNGYNQPGCGLPIIGETCSHTRAVKYFTECIRHECCLIGVPQSKNPQPVSKCTRNEC
VCVGLNAKTYPKTGSFYVPVESKAPYCNNKGKII
>sp|P0DMB5|PA12_VESAF Phospholipase A1 2 OS=Vespa affinis OX=882735 PE=1 SV=1
MMNLKYLLFFCLVQALHYCYAYGDPSLSNELDRFNPCPYSDDTVKMIILTRENKKHDFYT
LNTIKNHNEFKKSTIKHQVVFITHGFTSTATAENFLAMAEALLDKGNYLVILIDWRVAAC
TNEMAGVKLAYYSYAASNTRLVGNYIATVTKMLVQQYNVPMANIRLVGHSLGAHTSGFAG
KKVQELRLGKYSEIIGLDPAGPSFKSQECSQRICETDANYVQIIHTSNHLGTLVTLGTVD
FYMNNGYNQPGCGLPIIGETCSHTRAVKYFTECIRHECCLIGVPQSKNPQPVSKCTRNQC
VCVGLNAKTYPKTGSFYVPVESKAPYCNNKGKII
>sp|A2VBC4|PA1_POLPI Phospholipase A1 OS=Polybia paulista OX=291283 PE=1 SV=1
MNFKYSILFICFGTLDRGLIPECPFNEYDILFFVYTRQQRDGIVLTEETLQNYDLFKKST
ISRQVVFIDHGFLSNGNNENFIAMAKALIEKDNFLVISVDWKKGACNAFASTLDYLGYST
AVGNTRHVGKYVADFTKLLVEQYKVSMSNIRLIGHSLGAHTSGFAGKEVQELKLNKYSNI
DGLDPAGPSFDSNDCPERLCETDAEYVQIIHTSNILGVYSKIGTVDFYMNYGSHQPGCGR
FFSPSCSHTKAVKYLTECIKHECCLIGTPWKKYFSTPKPISQCTKDTCVCVGLNAKSYPA
RGSFYVPVEATAPYCHNEGIKL
>sp|P0DMB6|PA11_VESVE Phospholipase A1 verutoxin-1 (Fragment) OS=Vespa velutina OX=202808 PE=1 SV=1
GLLPKVKLVPEQISFILSTRENR
>sp|A0A0M3KKW3|PA1_VESBA Phospholipase A1 OS=Vespa basalis OX=7444 PE=1 SV=1
FNPCPYSDDTVKMIILTRENKKHDFYTLDTIKKHNEFKKSTIKHQVVFITHGFTSSADTE
NFLAMAKALSDKGNYLVILIDWRVAACTEEMSGIQLAYYSYAASNTRLVGNYIATVTKML
VQKYNVPMANIRLIGHSLGAHTSGFAGKKVQELGLGKYSEIIGLDPAGPSFKSNDCSERI
CKTDAHYVQIIHTSNHLGTLVTLGTVDFMNNGYNQPGCGLPLIGETCSHTRAVKYFTECI
KHECCLIGVPQSKKPQPVSKCTRNECVCVGLNAKTYPKTGSFYVPVESKAPYCNNKGKII
>sp|Q06478|PA11_DOLMA Phospholipase A1 1 (Fragment) OS=Dolichovespula maculata OX=7441 PE=1 SV=1
RLIMFVGDPSSSNELDRFSVCPFSNDTVKMIFLTRENRKHDFYTLDTMNRHNEFKKSIIK
RPVVFITHGFTSSATEKNFVAMSEALMHTGDFLIIMVDWRMAACTDEYPGLKYMFYKAAV
GNTRLVGNFIAMIAKKLVEQYKVPMTNIRLVGHSLGAHISGFAGKRVQELKLGKFSEIIG
LDPAGPSFKKNDCSERICETDAHYVQILHTSSNLGTERTLGTVDFYINNGSNQPGCRYII
GETCSHTRAVKYFTECIRRECCLIGVPQSKNPQPVSKCTRNECVCVGLNAKKYPKRGSFY
VPVEAEAPYCNNNGKII
>sp|P49369|PA1_VESVU Phospholipase A1 OS=Vespula vulgaris OX=7454 PE=1 SV=1
MEENMNLKYLLLFVYFVQVLNCCYGHGDPLSYELDRGPKCPFNSDTVSIIIETRENRNRD
LYTLQTLQNHPEFKKKTITRPVVFITHGFTSSASETNFINLAKALVDKDNYMVISIDWQT
AACTNEAAGLKYLYYPTAARNTRLVGQYIATITQKLVKHYKISMANIRLIGHSLGAHASG
FAGKKVQELKLGKYSEIIGLDPARPSFDSNHCSERLCETDAEYVQIIHTSNYLGTEKTLG
TVDFYMNNGKNQPGCGRFFSEVCSHSRAVIYMAECIKHECCLIGIPKSKSSQPISSCTKQ
ECVCVGLNAKKYPSRGSFYVPVESTAPFCNNKGKII
>sp|P0DMB7|PA12A_VESVE Phospholipase A1 verutoxin-2a (Fragment) OS=Vespa velutina OX=202808 PE=1 SV=1
FNPCPYSDDTVKMIILTRENKKHDF
>sp|P0DMB8|PA12B_VESVE Phospholipase A1 verutoxin-2b (Fragment) OS=Vespa velutina OX=202808 PE=1 SV=1
FNPCPYSDDTVKMIILTRENKKHDF
>sp|Q68KK0|PA1_SOLIN Phospholipase A1 OS=Solenopsis invicta OX=13686 PE=1 SV=1
MRKFAAIFVVFFVQCTHLYSLAQARAEPDPGVVEYLKQSCVYGNSSYINVYLYNSRFQGK
NLGNQQSCQDINASLPVVFITHGFTSSAQVSTFKDLANAFVQKGHTAFIVDWSEAACTDG
LPGVQFAEYNAAASNTYDIGQLMAKYTVDLMNKCKIPLNNIQYVGHSLGSHVCGFAAKHV
KKLINKTMPYILALDPADPSFGSNKCGERICKSDAKRIVVFKTSILGIGENIIGHLLIVF
DGGKSQPACSWYDVPCSHSESIVYATGMVSGRCQHLAVPWTAQQRINPIQWKFWRVFTSN
IPAYPTSDTTNCVVLNTNVFKNDNTFEGEYHAFPDCARNLFKCRQQ
>sp|P51528|PA1_VESMC Phospholipase A1 OS=Vespula maculifrons OX=7453 PE=1 SV=1
GPKCPFNSDTVSIIIETRENRNRDLYTLQTLQNHPEFKKKTITRPVVFITHGFTSSASEK
NFINLAKALVDKDNYMVISIDWQTAACTNEYPGLKYAYYPTAASNTRLVGQYIATITQKL
VKDYKISMANIRLIGHSLGAHVSGFAGKRVQELKLGKYSEIIGLDPARPSFDSNHCSERL
CETDAEYVQIIHTSNYLGTEKILGTVDFYMNNGKNNPGCGRFFSEVCSHTRAVIYMAECI
KHECCLIGIPRSKSSQPISRCTKQECVCVGLNAKKYPSRGSFYVPVESTAPFCNNKGKII
>sp|P53357|PA12_DOLMA Phospholipase A1 2 OS=Dolichovespula maculata OX=7441 PE=1 SV=1
GILPECKLVPEEISFVLSTRENRDGVYLTLQKLKNGKMFKNSDLSSKKVPFLIHGFISSA
TNKNYADMTRALLDKDDIMVISIDWRDGACSNEFALLKFIGYPKAVENTRAVGKYIADFS
KILIQKYKVLLENIRLIGHSLGAQIAGFAGKEFQRFKLGKYPEIIGLDPAGPSFKKKDCP
ERICETDAHYVQILHTSSNLGTERTLGTVDFYINDGSNQPGCTYIIGETCSHTRAVKYLT
ECIRRECCLIGVPQSKNPQPVSKCTRNECVCVGLNAKEYPKKGSFYVPVEAKAPFCNNNG
KII
>sp|P0DPT0|VEST1_VESTR Phospholipase A1 VesT1.02 OS=Vespa tropica OX=7450 PE=1 SV=1
FLPIPYSDDTVKMIILTSENKKHDFYTLDTIKKHNELKESIIKHQVAFITHGFTSSATAE
HFLAVAEALLDKGNYLVIMIDWRVAACTNEIAGVKLAYYNYAVSNTRLVGNYIATVTKML
VQKYNVPMANIRLIGHSLGAHISGFAGKKVQELGLGKYSEIIGLDPAGPSFKSQECSQRI
CETDANYVQIIHTSNHLGTERTLGTVDFYMNNGKNQPGCGLPIIGETCSHTRAVKYFTEC
IRHECCLIGVPQSKNPQPVSKCTRNECVCVGLNAKTYPKTGSFYVPVESKAPYCNNKGKK
I
>sp|P83542|PA1_POLGA Phospholipase A1 (Fragment) OS=Polistes gallicus OX=34730 PE=1 SV=1
GITPDCTFNEKDIELHVYSRDKRNGIILKKEILKNYDLFKES
>sp|J3RZ81|LIPE_CROAD Putative endothelial lipase OS=Crotalus adamanteus OX=8729 PE=2 SV=1
MRACPFLLLLLLPLLLSLGRIAAVRDAAGAGPERRQDDSVSQVQKLREEPSKVRDLQVKF
IVRTTPDLDDADCYITAGQDHLLDDCNFNVSAKTFFVIHGWTMGGMYERWLDTLVSALQE
REKEANVVVVNWLALAQQLYTIAVNNTRVVGKELAGLLDWLEEKKDFQLKNVHLIGYSLG
AHIAGYTGNYARGIIGRITGLDPAGPMFEGADPSRRLSPDDADFVDVLHTYTRETLGISI
GIQMPVGHIDIYPNGGDIQPGCGLTDILGTLALGEIGDLVICEHERSVHLFVDSLVNKDK
QSFAFQCTDSGRFKKGICLSCRKNRCNSIGYNIKKMRNKRNSKMYLKTRAGMPFKVFHYQ
LKIHVFSYKSLGETEPSFSVTFYGTSGDSEPLPLEVSDQIGLNYTNTFLVYTEEDVGDIL
RIKLTWESTTQSWYNFWSQMKNYWSKPDPSSKELQIRRIRVKSGETQKKAMLAVEFWELK
STCLKMVKVEKHCSRPL
>sp|P0CH47|PA1_VESMG Probable phospholipase A1 magnifin OS=Vespa magnifica OX=202807 PE=1 SV=1
MNLKYLLLFFCLVQVLHYCYSHGDPSLSNELDRGLIPKCKLVPEQISFVLSTRENQNGVF
LTLDNLSKGGILPKSDLSSIPVIFLIHGFISSANNSNYVDMTKALLEKNDCMVISIDWRD
GACTHEFKILKFIGYPNAVKNTRAVGKYIADFTKLLMQKYKVSLANIRLIGHSLGAQIAG
FAGKEYQKFKLGKYPEIIGLDPAGPLFKSNDCSERICETDAHYVQIIHTSNNLGTERTLG
TVDFYVNNGYNQPGCYLSFLGEACSHTRAVKYFTECIRHECCLIGVPQSKNPQPVSKCTR
KECVCIGLNAKTYPKTGSFYVPVESKAPYCNNKGKKI
>sp|Q6Q252|PA11_POLDO Phospholipase A1 1 OS=Polistes dominula OX=743375 PE=1 SV=1
MNFKYSILFICFVKVLDNCYAADDLTTLRNGTLDRGITPDCTFNEKDIELHVYSRDKRNG
IILKKEILKNYDLFQKSQISHQIAILIHGFLSTGNNENFDAMAKALIEIDNFLVISVDWK
KGACNAFASTNDVLGYSQAVGNTRHVGKYVADFTKLLVEQYKVPMSNIRLIGHSLGAHTS
GFAGKEVQRLKLGKYKEIIGLDPAGPSFLTNKCPNRLCETDAEYVQAIHTSAILGVYYNV
GSVDFYVNYGKSQPGCSEPSCSHTKAVKYLTECIKRECCLIGTPWKSYFSTPKPISQCKR
DTCVCVGLNAQSYPAKGSFYVPVDKDAPYCHNEGIKL
>sp|P0DSI2|PA1_DINQU Phospholipase A1 OS=Dinoponera quadriceps OX=609295 PE=2 SV=1
MKFITAILVIFCVYLLSTAGDSKILPLKKLPSKIFGHLKSHVDNTVKKPLKVFGHLKSHV
ENSVGPLRMNKLTPNCIFGVKSMSMVLFTKNIPDGKYISLDSDLGRDLDLTKTIYFTAHG
FISNVNHSLSNRLSRALVEKDYTVFSLDWSDAACTTGGLPLVKLLGYPSAVQNTREIGNL
MADYVMSLIDHGASLRNMAFIGHSLGSHVCGFASKKIYESGYGKVPLLFAADPAQPLFQL
KQCPDRLCDTDAKLVITLHTSQIGLGYPIGGLDLYFNGGFVQPKCHLDITCAHIRSVLYL
INMVEKKCSFPGIPATYKQILNPFSKFPYPNSKTTDCFVMDDSIFNPRRKSLQNLAGGIY
YMFVDPDTFCTRKNFNCQR
>sp|C0HLL3|PA1_VESVE Phospholipase A1 OS=Vespa velutina OX=202808 PE=1 SV=1
GLLPKCKLVPEQISFILSTRENRNGVFLTLDSLKKGGILNKSDLSSTQVVFLIHGFISSA
NNSNYMDMTKALLEKNDCMVISIDWRNGACTNEFQILKFIGYPKAVENTRTVGKYIADFS
KLLMQKYKVSLANIRLIGHSLGAQIAGFAGKEYQKFKLGKYPEIIGLDPAGPLFKSNDCS
QRICETDAHYVQIIHTSNNLGTERTLGTVDFYMNNGYNQPGCYYSFIGETCSHTRAVQYF
TECIRHECCLIGVPQSKNPQPVSKCTRNECVCVGLNAKRYPKTGSFYVPVESKAPYCNNK
GKKI
>sp|J3SDX8|LICH_CROAD Putative lysosomal acid lipase/cholesteryl ester hydrolase OS=Crotalus adamanteus OX=8729 PE=2 SV=1
MWRLIIIAILFQGLVNSAMLERRKRGVDPETAMNISEIILFRGYPSEEYEVVTGDGYILC
LNRIPYGKISQKTKEPKPAVFLQHGLLADGSNWVTNLDYNSLGFALADAGFDVWLGNSRG
NTWSQKHINYTIKQKEFWMFSFNEMAMYDIPASVNFVLNKTGQEQLFYVGHSQGTTIGFI
AFSVLPELAKKIKMFFGLAPVMTVKFSSGGLVKLGELPEFLLKEIFGTKQIFPQNAVIKW
LATHVCGQVLIDELCGNFFFLLCGFNEKNLNMSRVEIYSTHCPAGTSVQNMLHWSQAVKS
GEVRAFDWGSRKENMAHYKQPTPPPYKMERMLVPTALWTGGHDWLSDRKDIAILLTLIPN
LIYHKEIPEWEHLDFIWGLDAPQRMFRDMIQMMHKVQYAH
>sp|P0CH86|PA1_VESSQ Phospholipase A1 OS=Vespula squamosa OX=30214 PE=1 SV=1
GSKCPFSDDTVAMVIVTRENRNRDFYTLQTLRNHDEFKKKAITRPVVFITHGFTSSATVE
SFVDLQTAILEXXXXKVTVSDWRVAACNRTTGLLYYVTAVSNTRLVGRYIATVTKKLVTD
YNVSMADIRLIGHSLGAHVSGFAGKEVQKLKLEKYSEIIGLDPAGPSFESNDCAERLCKT
DAHYVQIIHTSKKFGIEKSIGHVDFYVNQGNNQPGCGIIPLKDVCSHSRAITYMTECIKR
ECCLIGIPQSKSSKSISSCTRQECVCVGLKAKSYPNTGSFYVPVESTAPFCNNKGKII
>sp|Q6Q249|PA14_POLDO Phospholipase A1 4 (Fragment) OS=Polistes dominula OX=743375 PE=2 SV=1
ADDLTTLRNGTLDRGITPDCTFNEKDIELHVYSRDKRNGIILKKEILKNYDLFQKSQISH
QIAILIHGFLSTGNNENFDAMAKALIEIDNFLVISVDWKKGACNAFASTNDVLGYSQAVG
NTRHVGKYVADFTKLLVEQYKVPMSNIRLIGHSLGAHTSGFAGKEVQRLKLGKYKEIIGL
DPAGPSFLTSKCPDRLCETDAEYVQAIHTSAILGVYYNVGSVDFYVNYGKSQPGCSEPSC
SHTKAVKYLTECIKRECCLIGTPWKSYFSTPKSISQCKRDTCVCVGLNAQSYPAKGSFYV
PVEKDAPYCHNEGIKL
>sp|Q6Q251|PA12_POLDO Phospholipase A1 2 (Fragment) OS=Polistes dominula OX=743375 PE=2 SV=1
ADDLTTLRNGTLDRGITPDCTFNEKDIELHVYSRDKRNGIILKKEILKNYDLFQKSQISH
QIAILIHGFLSTGNNENFDAMAKALIEIDNFLVISVDWKKGACNAFASTNDVLGYSQAVG
NTRHVGKYVADFTKLLVEQYKVPMSNIRLIGHSLGAHTSGFAGKEVQRLKLGKYKEIIGL
DPAGPSFLTNKCPNRLCETDAEYVQAIHTSAILGVYYNVGSVDFYVNYGKSQPGCSEPSC
SHTKAVKYLTECIKRECCLIGTPWKSYFSTPKPISQCKRDTCVCVGLNAQSYPAKGSFYV
PVEKDAPYCHNEGIKL
>sp|Q6Q250|PA13_POLDO Phospholipase A1 3 (Fragment) OS=Polistes dominula OX=743375 PE=2 SV=1
ADDLTTLRNGTLDRGITPDCTFNEKDIELHVYSRDKRNGIILKKEILKNYDLFQKSQISH
QIAILIHGFLSTGNNENFDAMAKALIEIDNFLVISVDWKKGACNAFASTNDVLGYSQAVG
NTRHVGKYVADFTKLLVEQYKVPMSNIRLIGHSLGAHTSGFAGKEVQRLKLGKYKEIIGL
DPAGPSFLTSKCPDRLCETDAEYVQAIHTSAILGVYYNVGSVDFYVNYGKSQPGCSEPSC
SHTKAVKYLTECIKRECCLIGTPWKSYFSTPKPISQCKRDTCVCVGLNAQSYPAKGSFYV
PVDKDAPYCHNEGIKL
>sp|P0CH87|PA1_VESCR Phospholipase A1 OS=Vespa crabro OX=7445 PE=1 SV=1
FNPCPYSDDTVKMIVLTRENKKYDFYTLDTIKNHNEFKDTITLKPHVFITHGFTSSATAE
NFVVMAKALLDKGNYLVILTDWRMAACTNEIAGLKLAYYPYAASNTRLVGNYIATVTKML
VQKYNVPMANIRLIGHSLGAHISGFAGKKVQELGLGKYPEIIGLDPAGPSFKSNDCSQRI
CETDANYVQIIHTSNRLGTERTLGTVDFYMNNGYNQPGCGLPIIGETCSHTRAVKYFTEC
IKHECCLIGVPKSKNPQPVSKCTRNECVCVGLNAKTYPKTGSFYVPVESKAPYCNNKGKI
I
>sp|Q9U6W0|PA1_POLAN Phospholipase A1 OS=Polistes annularis OX=27505 PE=2 SV=1
MSPDCTFNEKDIVFYVYSRDKRDGIILKKETLTNYDLFTKSTISKQVVFLIHGFLSTGNN
ENFVAMSKALIEKDDFLVISVDWKKGACNAFASTKDALGYSKAVGNTRHVGKFVADFTKL
LVEKYKVLISNIRLIGHSLGAHTSGFAGKEVQKLKLGKYKEIIGLDPAGPYFHRSDCPDR
LCVTDAEYVQVIHTSIILGVYYNVGSVDFYVNYGKNQPGCNEPSCSHTKAVKYLTECIKH
ECCLIGTPWKKYFSTPKPISQCRGDTCVCVGLNAKSYPARGAFYAPVEANAPYCHNEGIK
L
>sp|Q3ZU95|PA1_VESGE Phospholipase A1 OS=Vespula germanica OX=30212 PE=2 SV=1
GPKCPFNTDTVSMIIETRENRNRDLYTLQTLQNHPEFKEKTITRPVVFITHGFTSSASET
NFINLSKALVDKDNYMVISIDWQTAACTNEAAGLKYLYYPTAASNTRLVGQYIATITQKL
VKQYKISMANIRLIGHSLGAHVSGFAGKKVQELKLGKYSEIIGLDPAGPSFSSNKCSDRL
CETDAEYVQILHTSNHLGTERILGTVDFYMNNGKNQPGCGRFFTEVCSHSRAVIYMAECI
KHECCLIGIPKSKSSQPISSCTKQECVCVGLNAKKYPSRGSFYVPVESTAPFCNNKGKII
