# Supplementary material for: Transcriptomic Insights into the Diversity and Evolution of Myxozoa (Cnidaria, Endocnidozoa) Toxin-like Proteins
Source: Mar Drugs. 2022 Apr 26;20(5):291. doi: 10.3390/md20050291 (PMC9144971; doi:10.3390/md20050291)
Supplement: Supplementary file 1 [file marinedrugs-20-00291-s001.zip › Supplementary File 1/bradyp.fasta]

>sp|P83659|BRKC_CYPDO Cyphokinin OS=Cyphononyx dorsalis OX=246266 PE=1 SV=2
DTRPPGFTPFR
>sp|P0DM70|BRK1_PROEX Protopolybiakinin-1 OS=Protopolybia exigua OX=91439 PE=1 SV=1
DKNKKPIRVGGRRPPGFTPFR
>sp|P0DM71|BRK2_PROEX Protopolybiakinin-2 OS=Protopolybia exigua OX=91439 PE=1 SV=1
DKNKKPIWMAGFPGFTPIR
>sp|P85873|BRK_POLMJ Wasp kinin PMM1 OS=Polistes major OX=91420 PE=1 SV=1
KRRPPGFTPFR
>sp|C0HLT7|BRK_POLOC [Thr6]-bradykinin OS=Polybia occidentalis OX=91432 PE=1 SV=1
RPPGFTPFR
>sp|P42717|BRK_PARID Waspkinin OS=Parapolybia indica OX=31921 PE=1 SV=1
QZKRPPGFSPFRK
>sp|P12797|BRK_MEGFL Megascoliakinin OS=Megascolia flavifrons OX=7437 PE=1 SV=1
RPPGFTPFRKA
>sp|P57672|BRK_VESMC Vespulakinin-1 OS=Vespula maculifrons OX=7453 PE=1 SV=1
TATTRRRGRPPGFSPFR
>sp|Q7M3T3|BRK_VESMA Vespakinin-M OS=Vespa mandarinia OX=7446 PE=1 SV=1
GRPPGFSPFRID
>sp|P83660|BRK6_CYPDO Cd-146 peptide OS=Cyphononyx dorsalis OX=246266 PE=1 SV=1
SETGNTVTVKGFSPLR
>sp|P0DL32|BRKF_CYPDO Fulvonin OS=Cyphononyx dorsalis OX=246266 PE=1 SV=1
SIVLRGKAPFR
>sp|Q7M3T2|BRK_VESXA Vespakinin-X OS=Vespa xanthoptera OX=7448 PE=1 SV=1
ARPPGFSPFRIV
>sp|P58396|KLPS_LYCER Kinin-like peptide-S (Fragment) OS=Lycosa erythrognatha OX=332789 PE=1 SV=1
RLVLEVXASVEADV
