# Supplementary material for: Transcriptomic Insights into the Diversity and Evolution of Myxozoa (Cnidaria, Endocnidozoa) Toxin-like Proteins
Source: Mar Drugs. 2022 Apr 26;20(5):291. doi: 10.3390/md20050291 (PMC9144971; doi:10.3390/md20050291)
Supplement: Supplementary file 1 [file marinedrugs-20-00291-s001.zip › Supplementary File 1/bradyr.fasta]

>sp|Q27J49|BNP_LACMU Bradykinin-potentiating and C-type natriuretic peptides OS=Lachesis muta muta OX=8753 PE=1 SV=1
MFVSRLAASGLLLLALLAVSLDGKPVQQWSHKGWPPRPQIPPLVVQQWSQKPWPPGHHIP
PVVVQEWPPGHHIPPLVVQQWSQKKWPPGHHIPPLVVQKWDPPPISPPLLKPHESPAGGT
TALREELSLGPEAALDTPPAGPDVGPRGSKAPAAPHRLPKSKGASATSAASRPMRDLRTD
GKQARQNWGRMMNPDHHAVGGGGGGGGARRLKGLAKKRVGDGCFGLKLDRIGSMSGLGC
>sp|Q7T1M3|BNP_BOTJR Bradykinin-potentiating and C-type natriuretic peptides isoform 2 (Fragment) OS=Bothrops jararacussu OX=8726 PE=1 SV=1
MVLSRLAASGLLLLALLALSVDGKPVQQWAQSWPGPNIPQLLVQQWAQGGWPRPGPEIPP
LTVQQWAQNWPHPQIPPLTVQQWAQGRPPGPPIPPLTVQQWAQARPPHPPIPPAPLQKWA
PVQKWAPVQKWAPVQKWAPLLQPT
>sp|P68515|BNP_BOTIN Bradykinin-potentiating and C-type natriuretic peptides OS=Bothrops insularis OX=8723 PE=1 SV=2
MVLSRLAASGLLLLALLALSVDGKPVQQWAQGGWPRPGPEIPPLKVQQWAQGGWPRPGPE
IPPLTVQQWAQNWPHPQIPPLTVQQWAQLGPPPRPQIPPLEVQQWAQGRAPHPPIPPAPL
QKWAPVQKWAPLLQPHESPASGTTALREELSLGPEAASGVPSAGAEVGRSGSKAPAAPHR
LSKSKGAAATSAASRPMRDLRPDGKQARQNWGRMVHHDHHAAVGGGGGGGGGGARRLKGL
AKKGAAKGCFGLKLDRIGTMSGLGC
>sp|Q9PW56|BNP2_BOTJA Bradykinin-potentiating and C-type natriuretic peptides OS=Bothrops jararaca OX=8724 PE=1 SV=2
MVLSRLAASGLLLLALLALSVDGKPVQQWAQGGWPRPGPEIPPLKVQQWAQGGWPRPGPE
IPPLTVQQWAQNWPHPQIPPLTVQQWAQWGRPPGPPIPPLTVQQWAQARPPHPPIPPAPL
QKWAPVQKWAPLLQPHESPASGTTALREELSLGPEAASGVPSAGAEVGRSGSKAPAAPHR
LSKSKGAAATSAASRPMRDLRPDGKQARQNWGRMVHHDHHAAVGGGGGGGGGGARRLKGL
AKKGAAKGCFGLKVDRIGTMSGLGC
>sp|P01021|BNP_GLOBL Bradykinin-potentiating and C-type natriuretic peptides OS=Gloydius blomhoffii OX=242054 PE=1 SV=4
MFVSRLAASGLLLLALMALSLDGKPVQQWSQGRPPGPPIPRLVVQQWSQGLPPGPPIPRL
VVQQWSQGLPPGPPIPPLVVQQWSQGLPPRPKIPPLVVQQWSQGLPPRPKIPPLVVQKWD
PPPVSPPLLLQPHESPAGGTTALREELSLGPEAASGPAAAGADGGRSGSKAPAALHRLSK
SKGASATSASASRPMRDLRTDGKQARQNWARMVNPDHHAVGGCCCGGGGGGARRLKGLVK
KGVAKGCFGLKLDRIGTMSGLGC
>sp|Q6LEM5|BNP1_BOTJA Bradykinin-potentiating and C-type natriuretic peptides OS=Bothrops jararaca OX=8724 PE=1 SV=1
MVLSRLAASGLLLLALLALSVDGKPVQQWAQSWPGPNIPPLKVQQWAQGGWPRPGPEIPP
LTVQQWAQNWPHPQIPPLTVQQWAQGRAPGPPIPPLTVQQWAQGRAPHPPIPPAPLQKWA
PLQKWAPLLQPHESPASGTTALREELSLGPEAASGVPSAGAEVGRSGSKAPAAPHRLSKS
KGAAATRPMRDLRPDGKQARQNWGRMAHHDHHAAAGGGGGGGGGARRLKGLAKKGAAKGC
FGLKLDRIGTMSGLGC
>sp|P0C7P5|BNP_PROFL Bradykinin-potentiating and C-type natriuretic peptides OS=Protobothrops flavoviridis OX=88087 PE=1 SV=1
MFVSRLAASGLLLLALLALSLDGKPVHQSKPGRSPPISPLSAQQWMPEGRPPHPIPPLSV
QQWSQGRPRSEVPPVVVQPHESPAGGTTAFREELSPGPEAASGPAAPHRLPKSKGASATS
AASRPMRDLRTDGKQERQKWGRMVQPDHHAAPGGGGGGGGGARRMKGLAKKAMGKGCFGH
KLDRIGSTSGLGC
>sp|Q90Y12|BNP_CRODU Bradykinin potentiating and C-type natriuretic peptides OS=Crotalus durissus terrificus OX=8732 PE=1 SV=1
MFVSRLAASGLLLLALLAVSLDGKPLQQWSQRWPHLEIPPLVVQNWKSPTQLQARESPAG
GTTALREELSLGPEAALDTPPAGPDGGPRGSKAAAAAPQRLSKSKGASATSAASRDLRTD
GKQARQNWGRLVSPDHHSAAGGGCGGGGGARRLKGLAKKRAGNGCFGLKLDRIGSMSGLG
C
>sp|Q2PE51|BNP_CRODO Bradykinin-potentiating and C-type natriuretic peptides OS=Crotalus durissus collilineatus OX=221569 PE=1 SV=1
MFVSRLAASGLLLLALLAVSLDGKPLQQWSQRWPHLEIPPLVVQNWKSPTQLQARESPAG
GTTALREELSLGPEAALDTPPAGPDGGPRGSKAAAAAPQRLSKSKGASATSAASRDLRTD
GKQARQNWGRLVSPDHHSAAGGGGGGGGGARRLKGLAKKRAGNGCFGLKLDRIGSMSGLG
C
>sp|P85162|BPPCC_BOTJA Bradykinin-potentiating peptide 12c OS=Bothrops jararaca OX=8724 PE=1 SV=1
QWAQWPRPQIPP
>sp|B0VXV8|BNP_SISCA Bradykinin potentiating and C-type natriuretic peptides OS=Sistrurus catenatus edwardsii OX=8762 PE=2 SV=1
MFVSRLAASGLLLLALLAVSLDGKPVQQWSQNWPGPKVPPLVVQQWSQNWPHPQIPPLVV
QNWKSPTQLQPRESPAGGTTALREELSLGPDAALDTPPAGPDVGPRGSKAAAAPQRLSKS
KGASATSTASRPMRDLRTDGKQARQNWGRMLNPDHHSAPGGGGGGGGGGARRLKGLAKKR
AGSGCFGLKLDRIGSMSGLGC
>sp|P0C7P6|BNP_TRIGA Bradykinin-potentiating and C-type natriuretic peptides OS=Trimeresurus gramineus OX=8767 PE=2 SV=1
MFVSRLAASGLLLLALLALSLDGKPVQEKPGRSPPISPLLVPPPPPPPHWPPPHHIPPLS
VQKFPPGWKPTHPHHIPPLEVQQWSQGGPRSELVQPHESPAGGTTAFREELSLGPEAASG
PAAPQRLPKRKGASATSAASRSMRDLRADGKQARQKWGRMVQPDHHAAPGGGGGGGGGAR
RLKGLAKKAVGKGCFGLPLDRIGSMSGMGC
>sp|P01022|BPPAB_BOTJA Bradykinin-potentiating peptide 10b OS=Bothrops jararaca OX=8724 PE=1 SV=3
QNWPRPQIPP
>sp|P85163|BPPEA_BOTJA Bradykinin-potentiating peptide 14a OS=Bothrops jararaca OX=8724 PE=1 SV=1
QWAQWPRPTPQIPP
>sp|P85169|BPPDB_BOTJA Bradykinin-potentiating peptide 13b OS=Bothrops jararaca OX=8724 PE=1 SV=1
QGGLPRPGPEIPP
>sp|P85161|BPPBD_BOTJA Bradykinin-potentiating peptide 11d OS=Bothrops jararaca OX=8724 PE=1 SV=1
QGRPPGPPIPP
>sp|P85168|BPPCA_BOTJA Bradykinin-potentiating peptide 12a OS=Bothrops jararaca OX=8724 PE=1 SV=1
QGWAWPRPQIPP
>sp|P0DKZ6|BPPDA_BOTCO Bradykinin-potentiating peptide 13a OS=Bothrops cotiara OX=8727 PE=1 SV=1
QGGWPRPGPEIPP
>sp|P0C7S2|BPPDA_BOTNU Bradykinin-potentiating peptide 13a OS=Bothrops neuwiedi OX=95648 PE=1 SV=1
QGGWPRPGPEIPP
>sp|P0DKZ9|BPPAP_BOTFO Bradykinin-potentiating peptide AP OS=Bothrops fonsecai OX=157549 PE=1 SV=1
QARPPHPPIPPAP
>sp|P85160|BPP7A_BOTJA Bradykinin-potentiating peptide 7a OS=Bothrops jararaca OX=8724 PE=1 SV=1
QDGPIPP
>sp|P0DL02|BPPDC_BOTJA Bradykinin-potentiating peptide 13c OS=Bothrops jararaca OX=8724 PE=1 SV=1
QGRPPHPPIPPAP
>sp|P0DJK7|BPPAF_BOTFO Bradykinin-potentiating peptide 10f OS=Bothrops fonsecai OX=157549 PE=1 SV=1
QRWPSPKVPP
>sp|P0DL01|BPPBG_BOTJA Bradykinin-potentiating peptide 11g OS=Bothrops jararaca OX=8724 PE=1 SV=1
QARPRHPKIPP
>sp|P0DL03|BPPCE_BOTJA Bradykinin-potentiating peptide 12e OS=Bothrops jararaca OX=8724 PE=1 SV=1
QARPRPGPKIPP
>sp|P0DJK4|BPPBF_BOTCO Bradykinin-potentiating peptide 11f OS=Bothrops cotiara OX=8727 PE=1 SV=1
QNAHPSPKVPP
>sp|P0DJK5|BPPAD_BOTFO Bradykinin-potentiating peptide 10d OS=Bothrops fonsecai OX=157549 PE=1 SV=1
QNWPHPPMPP
>sp|P0DKZ3|BPP7B_BOTCO Bradykinin-potentiating peptide 7b OS=Bothrops cotiara OX=8727 PE=1 SV=1
QNWPSPK
>sp|P0DKZ4|BPP8A_BOTCO Bradykinin-potentiating peptide 8a OS=Bothrops cotiara OX=8727 PE=1 SV=1
QNAHPSPK
>sp|P0DKZ2|BPPCD_BOTCO Bradykinin-potentiating peptide 12d OS=Bothrops cotiara OX=8727 PE=1 SV=1
QNWPHPPMPPAP
>sp|P0DKZ5|BPPCE_BOTCO Bradykinin-potentiating peptide 12e OS=Bothrops cotiara OX=8727 PE=1 SV=1
QARPRPGPKIPP
>sp|P0C7S7|BPPF_PROMU Bradykinin-potentiating peptide TmF OS=Protobothrops mucrosquamatus OX=103944 PE=1 SV=1
QGRPLGPPIPP
>sp|P0C7S4|BPP9A_BOTNU Bradykinin-potentiating peptide 9a OS=Bothrops neuwiedi OX=95648 PE=1 SV=1
QWPRPQIPP
>sp|P0DJK3|BPPAE_BOTCO Bradykinin-potentiating peptide 10e OS=Bothrops cotiara OX=8727 PE=1 SV=1
QNWPSPKVPP
>sp|P0DJK6|BPPBH_BOTJA Bradykinin-potentiating peptide 11h OS=Bothrops jararaca OX=8724 PE=1 SV=1
QGRHPPIPPAP
>sp|P0DKZ7|BPPCD_BOTFO Bradykinin-potentiating peptide 12d OS=Bothrops fonsecai OX=157549 PE=1 SV=1
QNWPHPPMPPAP
>sp|P0DKZ8|BPP7C_BOTFO Bradykinin-potentiating peptide 7c OS=Bothrops fonsecai OX=157549 PE=1 SV=1
QRWPSPK
>sp|P0DJK2|BPPAD_BOTCO Bradykinin-potentiating peptide 10d OS=Bothrops cotiara OX=8727 PE=1 SV=1
QNWPHPPMPP
>sp|P0DL00|BPPBG_BOTFO Bradykinin-potentiating peptide 11g OS=Bothrops fonsecai OX=157549 PE=1 SV=1
QARPRHPKIPP
>sp|P0C7R6|BPPF_AGKPI Bradykinin-potentiating peptide F OS=Agkistrodon piscivorus piscivorus OX=8716 PE=1 SV=1
QLWPRPHIPP
>sp|P0C7S6|BPP36_CROAT Bradykinin-potentiating peptide POL-236 OS=Crotalus atrox OX=8730 PE=1 SV=1
QLWPRPQIPP
>sp|P86721|BPP12_BOTAT Bradykinin-potentiating peptide 12a OS=Bothrops atrox OX=8725 PE=1 SV=1
QQWPRDPAPIPP
>sp|P0C7K2|BP11B_CROVV Bradykinin-potentiating peptide 11b OS=Crotalus viridis viridis OX=8742 PE=1 SV=1
QGGAPWNPIPP
>sp|P0C7J7|BPP11_BOTAL Bradykinin-potentiating peptide 11 OS=Bothrops alternatus OX=64174 PE=1 SV=1
QWPDPSSDIPP
>sp|P0C7K3|BP11C_CROVV Bradykinin-potentiating peptide 11c OS=Crotalus viridis viridis OX=8742 PE=1 SV=1
QSAPGNEAIPP
>sp|P0C7J9|BP11A_CROAD Bradykinin-potentiating peptide 11a OS=Crotalus adamanteus OX=8729 PE=1 SV=1
QQWPPGHHIPP
>sp|P0DL04|BPPBI_BOTJA Bradykinin-potentiating peptide 11i OS=Bothrops jararaca OX=8724 PE=1 SV=1
QNGPRPIGIPP
>sp|P0C7K1|BP11A_CROVV Bradykinin-potentiating peptide 11a OS=Crotalus viridis viridis OX=8742 PE=1 SV=1
QGPSPRHPIPP
>sp|P0C7J8|BPP11_BOTJA Bradykinin-potentiating peptide 11 OS=Bothrops jararaca OX=8724 PE=1 SV=1
QGGAGWPPIPP
>sp|P0DL05|BPPBJ_BOTJA Bradykinin-potentiating peptide 11j OS=Bothrops jararaca OX=8724 PE=1 SV=1
QNRHPPIPPAP
>sp|P0DL06|BPPDD_BOTJA Bradykinin-potentiating peptide 13d OS=Bothrops jararaca OX=8724 PE=1 SV=1
QGRAPHPPIPPAP
>sp|P0C7S5|BPP11_BOTNU Bradykinin-potentiating peptide 11 OS=Bothrops neuwiedi OX=95648 PE=1 SV=1
QWPRPTPQIPP
>sp|P0C7K0|BP11B_CROAD Bradykinin-potentiating peptide 11b OS=Crotalus adamanteus OX=8729 PE=1 SV=1
QGGWPRNPIPP
>sp|P31351|BPP_VIPAS Bradykinin-potentiating peptide OS=Vipera aspis OX=8706 PE=1 SV=2
QGWPGPKVPP
>sp|P04562|BPP1_GLOHA Bradykinin-potentiating peptide 1 OS=Gloydius halys OX=8714 PE=1 SV=2
QGRPPGPPIPP
>sp|P30426|BPP8_BOTIN Bradykinin-potentiating peptide S5,1 OS=Bothrops insularis OX=8723 PE=1 SV=2
QWGQHPNIPP
>sp|P30424|BPP4_BOTIN Bradykinin-potentiating peptide S4,1,2 OS=Bothrops insularis OX=8723 PE=1 SV=2
QGGPPRPQIPP
>sp|P0C7S3|BPP5_BOTNU Bradykinin-potentiating peptide 5 OS=Bothrops neuwiedi OX=95648 PE=1 SV=1
EEGGSPPPVVI
>sp|P0C7S1|BPP2_BOTNU Bradykinin-potentiating peptide 2 OS=Bothrops neuwiedi OX=95648 PE=1 SV=1
EEGGRPPPPI
>sp|P0C7S8|BPPS_LYCER Bradykinin-potentiating peptide S OS=Lycosa erythrognatha OX=332789 PE=1 SV=1
QAPWPDTISPP
>sp|P0DM54|BPPCB_BOTJA Bradykinin-potentiating peptide 12b OS=Bothrops jararaca OX=8724 PE=1 SV=1
QLGPPPRPQIPP
>sp|P85038|BPP2_GLOHA Bradykinin-potentiating peptide 2 OS=Gloydius halys OX=8714 PE=1 SV=1
QGRPPRPHIPP
>sp|P0C7R7|BPPDA_BOTAL Bradykinin-potentiating peptide 13a OS=Bothrops alternatus OX=64174 PE=1 SV=1
QGGWPRPGPEIPP
>sp|P0C7R9|BPPDA_BOTLC Bradykinin-potentiating peptide 13a OS=Bothrops leucurus OX=157295 PE=1 SV=1
QGGWPRPGPEIPP
>sp|P0C7R8|BPPDA_BOTER Bradykinin-potentiating peptide 13a OS=Bothrops erythromelas OX=44710 PE=1 SV=1
QGGWPRPGPEIPP
>sp|P0C7S0|BPPDA_BOTMO Bradykinin-potentiating peptide 13a OS=Bothrops moojeni OX=98334 PE=1 SV=1
QGGWPRPGPEIPP
