# Supplementary material for: Transcriptomic Insights into the Diversity and Evolution of Myxozoa (Cnidaria, Endocnidozoa) Toxin-like Proteins
Source: Mar Drugs. 2022 Apr 26;20(5):291. doi: 10.3390/md20050291 (PMC9144971; doi:10.3390/md20050291)
Supplement: Supplementary file 1 [file marinedrugs-20-00291-s001.zip › Supplementary File 1/c3.fasta]

>sp|Q91132|VCO3_NAJKA Cobra venom factor OS=Naja kaouthia OX=8649 PE=1 SV=1
MERMALYLVAALLIGFPGSSHGALYTLITPAVLRTDTEEQILVEAHGDSTPKQLDIFVHD
FPRKQKTLFQTRVDMNPAGGMLVTPTIEIPAKEVSTDSRQNQYVVVQVTGPQVRLEKVVL
LSYQSSFLFIQTDKGIYTPGSPVLYRVFSMDHNTSKMNKTVIVEFQTPEGILVSSNSVDL
NFFWPYNLPDLVSLGTWRIVAKYEHSPENYTAYFDVRKYVLPSFEVRLQPSEKFFYIDGN
ENFHVSITARYLYGEEVEGVAFVLFGVKIDDAKKSIPDSLTRIPIIDGDGKATLKRDTFR
SRFPNLNELVGHTLYASVTVMTESGSDMVVTEQSGIHIVASPYQIHFTKTPKYFKPGMPY
ELTVYVTNPDGSPAAHVPVVSEAFHSMGTTLSDGTAKLILNIPLNAQSLPITVRTNHGDL
PRERQATKSMTAIAYQTQGGSGNYLHVAITSTEIKPGDNLPVNFNVKGNANSLKQIKYFT
YLILNKGKIFKVGRQPRRDGQNLVTMNLHITPDLIPSFRFVAYYQVGNNEIVADSVWVDV
KDTCMGTLVVKGDNLIQMPGAAMKIKLEGDPGARVGLVAVDKAVYVLNDKYKISQAKIWD
TIEKSDFGCTAGSGQNNLGVFEDAGLALTTSTNLNTKQRSAAKCPQPANRRRRSSVLLLD
SNASKAAEFQDQDLRKCCEDVMHENPMGYTCEKRAKYIQEGDACKAAFLECCRYIKGVRD
ENQRESELFLARDDNEDGFIADSDIISRSDFPKSWLWLTKDLTEEPNSQGISSKTMSFYL
RDSITTWVVLAVSFTPTKGICVAEPYEIRVMKVFFIDLQMPYSVVKNEQVEIRAILHNYV
NEDIYVRVELLYNPAFCSASTKGQRYRQQFPIKALSSRAVPFVIVPLEQGLHDVEIKASV
QEALWSDGVRKKLKVVPEGVQKSIVTIVKLDPRAKGVGGTQLEVIKARKLDDRVPDTEIE
TKIIIQGDPVAQIIENSIDGSKLNHLIITPSGCGEQNMIRMAAPVIATYYLDTTEQWETL
GINRRTEAVNQIVTGYAQQMVYKKADHSYAAFTNRASSSWLTAYVVKVFAMAAKMVAGIS
HEIICGGVRWLILNRQQPDGAFKENAPVLSGTMQGGIQGAEEEVYLTAFILVALLESKTI
CNDYVNSLDSSIKKATNYLLKKYEKLQRPYTTALTAYALAAADQLNDDRVLMAASTGRDH
WEEYNAHTHNIEGTSYALLALLKMKKFDQTGPIVRWLTDQNFYGETYGQTQATVMAFQAL
AEYEIQMPTHKDLNLDITIELPDREVPIRYRINYENALLARTVETKLNQDITVTASGDGK
ATMTILTFYNAQLQEKANVCNKFHLNVSVENIHLNAMGAKGALMLKICTRYLGEVDSTMT
IIDISMLTGFLPDAEDLTRLSKGVDRYISRYEVDNNMAQKVAVIIYLNKVSHSEDECLHF
KILKHFEVGFIQPGSVKVYSYYNLDEKCTKFYHPDKGTGLLNKICIGNVCRCAGETCSSL
NHQERIDVPLQIEKACETNVDYVYKTKLLRIEEQDGNDIYVMDVLEVIKQGTDENPRAKT
HQYISQRKCQEALNLKVNDDYLIWGSRSDLLPTKDKISYIITKNTWIERWPHEDECQEEE
FQKLCDDFAQFSYTLTEFGCPT
>sp|I2C090|VCO3_OPHHA Ophiophagus venom factor OS=Ophiophagus hannah OX=8665 PE=1 SV=1
MEGMALYLVAALLIGFPGSSHGALYTLITPGVLRTDTEEQILVEAHGDNTPKQLDIFVHD
FPRKQKILFQKRVDMNPAGDMLVTPTIKIPAEEVSKDSRQNQYVVVQVTGPQVRLEKVVL
LSYQSGFVFIQTDKGIYTPGSPVLYRVFSMDHNMRQMDKTVVVEFQTPEGIVVSSNRIDL
NFTRPYNLPELGSLGTWKIVAKYEHSPENYTAYFDVRKYVLPSFEVHLQPSEKSFYIDGN
ENFHVSITARYLYGEEVEGVAFVLFGVKIDGAKKSIPDSLTRIPILDGDGEATLKRDTLR
SRFPNLNELVGHTLYASVTVITESGSDMVATEQSGIHIVTSPYQIYFTKTPKYFKPGMPY
ELTVYVTNPDGSPAAKVPVVSEAIHSEGTTLSDGTAKLILNTPLDTQSLLITVRTNHGDL
PRERQATKSMTATAYQTQGGSGNYLHVAITSTEIKPGDNLPVNFNVRGNANSLNQVKYFT
YLVGRQPKGAGQNLVAMNLRITPDLIPSFRFVAYYQVGNNEIVADSVWVDVKDTCMGTLV
VKGASLTDNQIHMPGAAMKIKLEGDPGAQVGLVAVDKAVYVLNDKYKISQAKIWDTIEKS
DFGCTAGGGQNNLGVFEDAGLALTTSTNLNTKQRSDTKCPQPANRRRRSSVLLLDSKASK
AAQFQDQDLRKCCEDSMHENPMGYTCEKRAKYIQEGDACKAAFLECCRYIKGILDENQWE
SGLFLPRNDNEDGFIQDSDIIPRTDFPKSWLWHTVQLTEQPNSNGISSKTMSIYLKESIT
TWEVLAVSFTPTKGICVAEPYEIKVMKDFFIDLRVPYSVVRKEQVEIRAVLYNYAGRDIY
VRVELLYNPAFCSASTEEQRYRQQFTIKALSSRAVPFVIVPLQQGLHDIEVRASVQGWES
VSDGVKKKLKVVPEGVQKCIVTIIKLDPRAKGVDGTQREVVKARKLDDKVPDTEIETKIT
IQADPVAQIIENSIDGSKLNHLIITPSGCGEQNMIRMTAPVIATYYLDTTEQWETLGRNH
RNEAVKQIMTGYAQQMVYKKANHSYAAFTNRASSTWLTAYVVKVFAMATKMVAGISHEII
CGGVRWLILNRQQPDGAFKENAPVLSGTMQGGIQGDESEVTVTAFTLVALLESKTICNDS
VNSLDSSIKKATDYLLKKYEKLQRPYTTALTAYALAAADRLNDDRVLMAASTGKNRWEEY
NAHTHNVEGTSYALLALLKMKKFDQTGPIVRWLTDQNFYGGTYGQTQATVMLFQALAEYK
IQMPTHKDLNLDIIIKLPERELPLHYRLDATNAILARTAETKLNQDFTVSASGDGTATMT
ILTVYNAQLQEKANVCNKFHLDVSVENIHLNFKHAKGAKGALMLKICMRYLGEVDSTMTI
IDISMLTGFLPDAEDLTRLSEGVDRYISRYEVDNNMAQKVAVIIYLDKVSHSEDECLQFK
ILKHFEVGFIQPGSVKVYSYYNLDEQCTKFYHPDKGTGLLNKICVGNICRCAAETCSLLS
QQEKIDLPLRIQKACASNVDYVYKTKLLRIEEKDGYDIYVMDVLEVIKPGTDENPQANAR
QYISQRKCQEALNLNVNDDYLIWGLRSDLWPMKDKFSYLITKNTWIERWPHEDECQDEEF
QNLCLDFAHLSNILTIFGCPT
>sp|Q0ZZJ6|VCO31_AUSSU A.superbus venom factor 1 OS=Austrelaps superbus OX=29156 PE=1 SV=1
MEGMALYLVAALLIGFPGSSHGALYTLITPGVLRTDTEEQILVEAHGDSVPKQAVISIHD
FPRRQKTLFQTRVDMNPAGGMLVTPTIKIPAKELNKESRQNQYVVVKVSGLPLELEKVVL
LSYQSGFVFIQTDKGIYTPGSPVRYRVFSMDYNMHRMDKTVIVEFQTPEGVVVSSNPVNP
SSVLIRPYNLPELVSFGTWKAVAKYEHSPEESYTAYFDVREYVLPSFEVRLQPSDKFLYI
DGNKNFHVSITARYLYGKKVEGVAFVLFGVKIDDAKKSIPDSLTRIPIIDGDGEAILKRD
TLRSRFQNLNELVGHTLYASVTVMTESGSDMVVTEQSGIHIVTSPYQIYFTKTPKYFKPG
MPYELTVYVTNPDGSPAANVPVVSEAIRSEGTTLSDGTAKLILNTPLNTQSLPITVRTNH
RDLPSERQATKSMTATAYQTQGGSGNYLHVAITSAEIKAGDNLPVNFNVRGNANSLNQIK
YFTYLILTKGKIFKVGRQPKGEGQNLVTMNLRITPDLIPAFRFVAYYQVGNNEIVADSVW
VDVKDTCMGTLVVKGASSRDNRIQKPGAAMKIKLEGDPGARVGLVAVDKAVYVLNDKYKI
SQAKIWDTIEKSDFGCTAGGGQNNLGVFEDAGLALTTSTNLNTKQRSVATCPQPTNRRRR
SSVLLLDSKANKAAQFQDQNLRKCCEDGMHENPMGYTCEKRAKYIQEGDACKAAFLECCR
YIKGIRDENQRESELFLARSDFEDELFGEDNIISRSDFPESWLWLTEDLKEPPNSQGISS
KTLSFYLRDSITTWEVLAVSIAPTKGICVAEPYEITVMKDFFIDLRVPYSVVKNEQVEIR
AVLYNYADEDIYVRVELLYNPAFCSASTEGQRYRVQVPVKALSSWAVPFVIVPLEQGLHD
VEVKASVRGELASDGVRKKLKVVPEGERKNIVTVIELDPSVKGVDGTQEQTVIANKLDDK
VPETEIETKISVLGDPVAQIIENSIDGSKLNHLIITPSGCGEQNMITMTPSVIATYYLDA
TGQWENLGVDRRTEAVKQIMKGYAQQMVYKKADHSYAAFPNRASSSWLTAYVVKVFAMAA
KIVKDIKHEIICGGVKWLILNRQQPDGVFKENAPVIHGEMLGGTKGAEPEVSLTAFILTA
LLESRSVCNEHINILDSSINKAIDYLLKKYEKLQRPYTTALTAYALAAAERLNDDRVLMA
ASTGRDRWEEHNARTHNIEGTSYALLALLKMKKFAEAGPVVKWLIDQKYYGGTYGQTQAT
VMVFQALAEYEIQIPTHKDLNLDISINLPEREVPLRYSINYGNALVARTAETKLNEDFTV
SASGDGKATMTILTVYNAQLREDANVCNKFHLDVSVENAQLNSKQAKGAKDTLRLKICTR
YLGEVDSTMTIIDVSMLTGFLADAEDLTRLSKGVDRYISKFEIDNNMVQKGTVVIYLDKV
SHSEVECLHFKIHKHFEVGFIQPGSVKVYSYYNLDEQCTKFYHPDKGTGLLNKICHGNIC
RCAEESCSLLNQQKKIDLQLRIQKACAPNVDYVYKTKLLQIEEKDGNDIYVMDVLEVIKG
GTDRNPQAKARQYVSQRKCQEALNLKLNNDYLIWGLSSDLWPRKNDISYLITKNTWIERW
PNEDECQDEEFQNLCDDFAQLSNTLTIFGCPT
>sp|A0RZC6|VCO32_AUSSU A.superbus venom factor 2 OS=Austrelaps superbus OX=29156 PE=2 SV=1
MEGMALYLVAALLIGFPGSSHGALYTLITPGVLRTDTEEQILVEAHGDSAPKQPVISIHD
FPRRQKILFQIRVDMNPAGGMLVTPTIKIPAKELNKESRQNQYVVVKVSGLPLELEKVVL
LSSQSGFVFIQTDKGIYTPGSLVRYRVFSMDYNMHRMDKTVIVEFQTPEGVVVSSNPINP
SSVLIRHYNLSELVSFGTWKAVAKYEHSPEESYTAYFDVREYVLPSFEVRLQPSDKFLYI
DGNKNFHVSITARYLYGKKVEGVAFVLFGVKIDDAKKSIPDSLTRIPIIDGDGEAILKRD
ILRSRFQNLNELVGHTLYASVTVMTESGSDMVVTEQSGIHIVTSPYQIYFTKPPKYFKPG
MPYELTVYVTNPDGSPAANVPVVSEAIHSEGTTLSDGTAKLILNTPLNTQSLPITVRTNH
RDLPRERQATKSMTATAYQTQGGSGNYLHVAITSTEIKAGDNLPVSFNVRGNANSLNQIK
YFTYLILTKGKIFKVGRQPRGEGQNLVTMNLRITPDLIPAFRFVAYYQVGNNEIVADSVW
VDVKDTCMGMLVVKGASSRDNRIQKPGAAMKIKLEGDPGARVGLVAVDKAVYVLNDKYKI
SQAKIWDTIEKSDFGCTAGGGQDNLGVFEDAGLALTTSTNLNTKQRSVATCPQPTNRRRR
SSVLLLDSKASKAAQFQEQNLHKCCEDGMHENPMGYTCEKRAKYTQEGDACKAAFLECCR
YIKGIRDENQRESELFLARSDFEDEFFEEDNIISRSDFPDSWLWLTEDLNEPPNSQGISS
KTLSFYLKDSITTWEVLAVSIAPTKGICVAEPYEITVMKDFFIDLRVPYSVVKNEQVEIR
AVLYNYADEDIYVRVELLYNPAFCSASAEGQRYRVQVPVRALSSWAVPFVIVPLEQGLHD
VEVKASVRGELASDGVRKKLKVVPEGERKNIVTVIELDPSVKGVGGTQEQTVVANKLDDK
VPETEIETKFSVLGDPVAQIIENSIDGSKLSHLIITPSGSGEQNMITMTPSVIATYYLDA
TGQWENLGVDRRTEAVKQIMKGYAQQMVYKKADHSYASFVNRASSSWLTAYVVKVFAMAA
KMVKDINHEIICGGVKWLILNRQQSDGVFKENAPVILGGMMGGTQGAEPEVSLTAFILVA
LLESRSVCNEHINILDNSINKATDYLLKKYEKLQRPYTTALTAYALAAAERLNDDRVLMA
ASTGRDRWEEHARTHNIEGTSYALLALLKMKKFAEAGPVVKWLIDQKYYGGTYGQTQATV
MVFQALAEYEIQIPTHKDLNLNISINLPEREVPLRYSINYGNALVARTAETKLNEDFTVS
ASGDGKATMTILTVYNAQLREDANVCNKFHLNVSVENAQLNSKQAKGAKDTLRLKICTRY
LGEVDSTMTIIDVSMLTGFLPDTEDLTRLSKGVDRYISKFEIDNNMVQKGTVVIYLDKVS
HSEVECLNFKIHKHFEVGFIQPGPVKVYSYYNLDEQCTKFYHPDKGTGLLNKICHGNICR
CAEQSCSLLNQQKKIDLPLRIQKACAPNVDYVYKAKLLRIEEKDGNDIYVMDVLEVIKGG
TDRNPQAKARQYVSQRKCQEALNLNLNNDYLIWGLSSDLWPMKNDISYLITKNTWIERWP
NEDECQDEEFQNLCDDFAQLSNTLTIFGCPT
>sp|J3S836|VCO3_CROAD Venom factor OS=Crotalus adamanteus OX=8729 PE=2 SV=1
MEGMALYLVAALLIGFPASSFGALYTFITPGVLRTDTEEKILVEAHGDNAPKQLDISVHD
FPRKQKILYQTRVDMNPAGGMLVTPTITIPAKDLNKDSRQNQYVVVQVTAPGLRLEKVVL
LSYQSGFVFIQTDKGIYTPGSPVRYRVFSMDHNMHRMDKTVIVEFQTPQGIVVSSNPVNP
ASSLIRPYNLPELVSFGTWKAVAKYENSPEESYTALFDVREYVLPGFEVRVQPSEKFLYI
DGNTDFHVSITARYLYGKRVEGVAFVLFGVKIDGNKKSIPESLTRIPIIDGDGEATLERH
TLSRRFQRLNDLVGHNLYVSVTVITDSGSDMVVTEQSGIHIVTSPYQISFTKTPKYFKPG
MPYELMVYVTNPDGSPAANVPVVSESIHSKGTTLSDGTAKLILNTPLNIQSLSITVKTNH
RDLPRERQAMKSMTATAYQTQGGSGNYLHIAITSTEIKPGDNLPVSFNVRGNANSLNQIQ
YFTYLILTKGKIFKVGRQPRGAGQNLVTMTLPITPDLIPSFRFLAYYQVGNSEIVADSVW
VDVKDTCMGTLVVKGASSRDNRIQKPGAAMKIKLEGDPGARVGLVAVDKAVYVLSDEYKI
SQTKIWDTIEKSDFGCTAGSGQNNLGVFEDAGLALATSTSLNTKQRSDAKCPQPENRRRR
RSVVLLDSKASKAAQFPDQALRKCCEDGMHENPMGYSCEKREKYIQEGDACKAAFLECCR
YIKGIHDENKREDELFLARSDFEDEFFGEDNIISRSDFPESWLWLTENLNAVPNNEGISS
KTVPFYLRDSITTWEVLAVSITPTKGICVAEPYEITVMKDFFIDLRLPYSVVKNEQVEVR
AILYNYVDDDIDVRVELLHNPAFCSVATETQRYRTQVTIKALSSWAVPFVIVPLQQGLHD
IEVRASVRGQLASDGVKKKLKVVPEGMRKDIVTVIELDPSTKGVGGTQEQLVKANELDGK
VPDTEIETKISVQGDRVAQIVENSIDGNKLSHLIITPSGCGEQNMITMTPSVIATYYLDT
TGQWETLGVDRRTEAVQQIKKGYAQQLVYKKADHSYAAFVNRDSSSWLTAYVVKVFAMAT
KVVPDISHEIICGGVKWLILNRQQPDGVFKENAPVIHGEMLGGTKGAEPEVSLTAFILIA
LLESRSICNEHINILESSINKAADYLLKKYEKLQRPYTTALTAYALAAAGLLNDDRVLMA
ASTERNRWEEHNAYTYNIEGTSYALLALLKMEKFAEANPVVRWLTDQKYYGGTYGQTQAT
VVGFQGLAEYEIAMPSHKDLNLDIVIKLPEREVPISYRIDATNALRAQTTETKLNEDFTV
SASGDGKATMTILTVYNAQLREDANVCNQFHLEVSVERIDSNLKQAKGAKETLKLKICTR
YLGEVDSTMTIIDVSMLTGFLPDAEDLTRLSKGVDRYISKFEIDNNMAQKGAVIIYLDKV
SHSEDECLQFRIQKHFEVGFIQPGSVKVYSYYNLDEQCTRFYHPDKGTGLLNKICHGNVC
RCAEETCSLLNQQKKIDLQLRIQKACEPNVDYVYKAKLLRIEEKDASDIYVMDVLEVIKG
GTDRNPQAKPRQYVSQRKCQEALNLKVNNDYLIWGLSSDLWHKKDEISYLITRNTWIERW
PNEDECQDEEFQNLCNDFTQLSNTLTIFGCPN
