# Supplementary material for: Transcriptomic Insights into the Diversity and Evolution of Myxozoa (Cnidaria, Endocnidozoa) Toxin-like Proteins
Source: Mar Drugs. 2022 Apr 26;20(5):291. doi: 10.3390/md20050291 (PMC9144971; doi:10.3390/md20050291)
Supplement: Supplementary file 1 [file marinedrugs-20-00291-s001.zip › Supplementary File 1/cathe.fasta]

>sp|B6D434|CAMP_BUNFA Cathelicidin-related antimicrobial peptide Bf-CRAMP OS=Bungarus fasciatus OX=8613 PE=1 SV=1
MEGFFWKTLLVVGALAIAGTSSLPHKPLIYEEAVDLAVSIYNSKSGEDSLYRLLEAVSPP
KWDPLSESNQELNFTMKETVCLVAEERSLEECDFQEDGVVMGCTGYYFFGESPPVVVLTC
KPVGEEGEQKQEEGNEEEKEVEEEEQEEDEKDQPRRVKRFKKFFRKLKKSVKKRAKEFFK
KPRVIGVSIPF
>sp|U5KJM4|CAMP_CRODU Crotalicidin OS=Crotalus durissus terrificus OX=8732 PE=1 SV=1
MQGFFWKTWLVLAVCGTPASLAHRPLSYGEALELAVSVYNGKAGEASLYRLLEAVPQPEW
DPSSEGSQQLNFTLKETACQVEEERSLEECGFQEDGVVLECTGYYFFGETPPVVVLSCVP
VGGVEEEEEEEEEEQKAEAENDEEVEKEKGDEEKDQPKRVKRFKKFFKKVKKSVKKRLKK
IFKKPMVIGVTIPF
>sp|B6S2X2|CAMP_OPHHA Cathelicidin-related peptide Oh-Cath OS=Ophiophagus hannah OX=8665 PE=2 SV=1
MEGFFWKTLLVVGALAIGGTSSLPHKPLTYEEAVDLAVSIYNSKSGEDSLYRLLEAVPPP
EWDPLSESNQELNFTIKETVCLVAEERSLEECDFQEDGAIMGCTGYYFFGESPPVLVLTC
KPVGEEEEQKQEEGNEEEKEVEKEEKEEDEKDQPRRVKRFKKFFKKLKNSVKKRAKKFFK
KPRVIGVSIPF
>sp|U5KJC9|CAMP_BOTAT Batroxicidin OS=Bothrops atrox OX=8725 PE=2 SV=1
MQGFFWKTWLVVALCGTSSSLAHRPLSYGEALELALSIYNSKAGEESLFRLLEAVPQPEW
DPLSEGSQQLNFTIKETVCQVEEERPLEECGFQEDGVVLECTGYYFFGETPPVVVLTCVP
VGGVEEEEEDEEEQKAEVEKDEEKEDEEKDRPKRVKRFKKFFKKLKNSVKKRVKKFFRKP
RVIGVTFPF
>sp|U5KJJ1|CAMP1_PSETE Cathelicidin-related peptide Pt_CRAMP1 OS=Pseudonaja textilis OX=8673 PE=2 SV=1
MEGFFWKTWLVVAAFAIGGTSSLPHKPLTYEEAVDLAVSTYNGKSGEESLYRLLEAVPPP
KWDPLSESNQELNLTIKETVCLVAEERSLEECDFQDDGAVMGCTGYFFFGESPPVLVLTC
EPLGEDEEQNQEEEEEEEKEEDEKDQPRRVKRFKKFFMKLKKSVKKRVMKFFKKPMVIGV
TFPF
>sp|U5KJJ0|CAMP_CRODC Cathelicidin-related peptide isoform 3 OS=Crotalus durissus cascavella OX=184540 PE=2 SV=1
MQGFFWKTWLVLAVCGTPASLAHRPLSYGEALELAVSVYNGKAGEASLYRLLEAVPQPEW
DPSSEGSQQLNFTLKETACQVEEERSLEECGFQEDGVVLECTGYYFFGETPPVVVLSCVP
VGGVEEEEEEEEEEQKAEAENDEEVEKEKGDEEKDQPKRVKRFKKFFKKVKKSVKKRLKK
IFKKPMVIGVTIPF
>sp|B6S2X0|CAMP_NAJAT Cathelicidin-related antimicrobial peptide Na_CRAMP OS=Naja atra OX=8656 PE=2 SV=1
MEGFFWKTLLVVGALTISGTSSFPHKPLTYEEAVDLAVSVYNSKSGEDSLYRLLEAVPAL
KWDALSESNQELNFSVKETVCQMAEERSLEECDFQEAGAVMGCTGYYFFGESPPVLVLTC
KSVGNEEEQKQEEGNEEEKEVEKEEKEEDQKDQPKRVKRFKKFFKKLKNSVKKRAKKFFK
KPKVIGVTFPF
>sp|U5KJM6|CAMP2_PSETE Cathelicidin-related peptide Pt_CRAMP2 OS=Pseudonaja textilis OX=8673 PE=2 SV=1
MDGFFWKTWLVVAALAIGGTSSLPHKPLTYEEAVDLAVSTYNGKSGEESLYRLLEAVPPP
KWDPLSESNQELNLTIKETVCLVAEERSLEECDFQDDGAVMGCTGYFFFGESPPVLVLTC
EPLGEDEEQNQEEEEEEEKEEDEKDQPRRVKRFKKFFRKLKKSVKKRVKKFFKKPRVIGV
TIPF
>sp|U5KJT7|CAMP_BOTLT Lutzicidin OS=Bothrops lutzi OX=1368281 PE=2 SV=1
MQGFFWKTLLVVALCGTSSSLAHRPLSYGEALELALSVYNSKAGEESLFRLLEAVPQPEW
DPLSEGSQQLNFTIKETVCQVEEERPLEECGFQEDGVVLECTGYYFFGETPPVVVLTCVP
VGGVEEEEEDEEEQKAEVEKDEEKEDEEKDRPKRVKRFKKFFKKLKNNVKKRVKKFFRKP
RVIGVTIPF
>sp|U5KJZ2|CAMP_LACMR Lachesicidin OS=Lachesis muta rhombeata OX=60219 PE=2 SV=1
MQGFFWKTWLVLAVCGTPASLAHRPLSYGEALELAVSVYNGKAGEASLYRLLEAVPQPEW
DPSSEGSQQLNFTLKETACQVEEERSLEECGFQEDGVVLECTGYYFFGETPPVVVLSCVP
VGGVEEEEEEEEEEQKAEAENDEEVEKEKEDEEKDQPKRVKRFKKFFKKVKKSVKKRLKK
IFKKPMVIGVTFPF
