# Supplementary material for: Transcriptomic Insights into the Diversity and Evolution of Myxozoa (Cnidaria, Endocnidozoa) Toxin-like Proteins
Source: Mar Drugs. 2022 Apr 26;20(5):291. doi: 10.3390/md20050291 (PMC9144971; doi:10.3390/md20050291)
Supplement: Supplementary file 1 [file marinedrugs-20-00291-s001.zip › Supplementary File 1/crisp.fasta]

>sp|A1BQQ5|MR30_CONMR Cysteine-rich venom protein Mr30 OS=Conus marmoreus OX=42752 PE=1 SV=1
MLSTMQTVGAILMLSIVFVAGTKRHACDSKYSEVTPTHTMCLTDNANAVAVTLTQEVKVQ
IVRMHNVIRATVNDAANMMKMEWDDRLAAVAQKWAMQCILGHDGFANHAEPDLPGYVGQN
VGWSNYHMTFPDVVDLWAAEIEDYEYGVWNDNTGHYIQQIYAEASRIGCGQSACGEDRYF
VCNYYKSTMGNTPYAQGSRCGQCPNSCWEELCDCTSGPDACCNGGSLNIDTCECQCPRLW
SGADCQEKQCPDHDYEDMCDYPDVVNNPEYWCQFSNIRSDCPIRCGDCP
>sp|Q8AVA3|CRVP_PSEPO Cysteine-rich venom protein pseudecin OS=Pseudechis porphyriacus OX=8671 PE=1 SV=1
MIAFIVLLSLAAVLQQSSGTVDFASESSNKKNYQKEIVDKHNALRRSVKPTARNMLQMKW
NSHAAQNAKRWADRCTFAHSPPNTRTVGKLRCGENIFMSSQPFPWSGVVQAWYDEIKNFV
YGIGAKPPGSVIGHYTQVVWYKSHLIGCASAKCSSSKYLYVCQYCPAGNIRGSIATPYKS
GPPCADCPSACVNRLCTNPCNYNNDFSNCKSLAKKSKCQTEWIKKKCPASCFCHNKII
>sp|P86686|VA5_POLPI Venom allergen 5 OS=Polybia paulista OX=291283 PE=1 SV=1
NKYCNIKCSKVAHTVCQTGESTKPSSKNCAKVSITSVGVTEEEKKLIVDEHNRFRQKVAQ
GLETRGNPGPQPAASDMNNLVWNDELAYIAQVWASQCQFFVHDKCRNTAQYQVGQNIAYS
ASTAAYPGVVKLIVLWENEVKDFNYNTGITKENFAKVGHYTQVVWAKTKEVGCGSIKYIE
KGMKSHYLVCNYGPAGNVLGAQIYEIK
>sp|Q8AVA4|CRVP_PSEAU Cysteine-rich venom protein pseudechetoxin OS=Pseudechis australis OX=8670 PE=1 SV=1
MIAFIVLLSLAAVLQQSSGTADFASESSNKKNYQKEIVDKHNALRRSVKPTARNMLQMKW
NSRAAQNAKRWANRCTFAHSPPNKRTVGKLRCGENIFMSSQPFPWSGVVQAWYDEIKNFV
YGIGAKPPGSVIGHYTQVVWYKSYLIGCASAKCSSSKYLYVCQYCPAGNIRGSIATPYKS
GPPCADCPSACVNKLCTNPCKRNNDFSNCKSLAKKSKCQTEWIKKKCPASCFCHNKII
>sp|Q7T1K6|CRVP1_NAJAT Cysteine-rich venom protein natrin-1 OS=Naja atra OX=8656 PE=1 SV=1
MIAFSLLCFAAVLQQSFGNVDFNSESTRRKKKQKEIVDLHNSLRRRVSPTASNMLKMEWY
PEAASNAERWANTCSLNHSPDNLRVLEGIQCGESIYMSSNARTWTEIIHLWHDEYKNFVY
GVGANPPGSVTGHYTQIVWYQTYRAGCAVSYCPSSAWSYFYVCQYCPSGNFQGKTATPYK
LGPPCGDCPSACDNGLCTNPCTIYNKLTNCDSLLKQSSCQDDWIKSNCPASCFCRNKII
>sp|Q7YT83|TX31_CONTE Cysteine-rich venom protein OS=Conus textile OX=6494 PE=1 SV=1
MLSTMQTVGAVLMLSIVLVAGRKRHHCDSKYYELTPAHTMCLTDKPNAVAVPLTQETEHE
ILEMHNKIRADVTDAANMLKMEWDERLATVAQKWAMQCILGHDSGRRGEPDLPGSVGQNV
AWSSGDLTFLGAVQMWADEIVDFQYGVWTDGTGHYIQQVFAGASRIGCGQSACGNNKYFV
CNYYKGTMGDEPYQLGRPCSQCRSSCQHIRGSQGRWGSLCDCTNGPDACFNGGIFNINTC
QCECSGIWGGADCQEKHCPNEDFDDMCRYPDALRRPQHWCQYDNFQSDCPILCGYCPNPN
>sp|Q8JI39|CRVP_PROFL Cysteine-rich venom protein triflin OS=Protobothrops flavoviridis OX=88087 PE=1 SV=1
MIAFIVLPILAAVLQQSSGNVDFDSESPRKPEIQNEIIDLHNSLRRSVNPTASNMLKMEW
YPEAAANAERWAYRCIESHSSRDSRVIGGIKCGENIYMATYPAKWTDIIHAWHGEYKDFK
YGVGAVPSDAVIGHYTQIVWYKSYRAGCAAAYCPSSKYSYFYVCQYCPAGNIIGKTATPY
KSGPPCGDCPSDCDNGLCTNPCTRENEFTNCDSLVQKSSCQDNYMKSKCPASCFCQNKII
>sp|P84805|CRVP1_NAJKA Cysteine-rich venom protein kaouthin-1 OS=Naja kaouthia OX=8649 PE=1 SV=2
MIAFSLLCLAAVLRQSFGNVDFNSESTRRKKKQKEIVDLHNSLRRRVSPTASNMLKMEWY
PEAASNAERWANTCSLNHSPDNLRVLEGIQCGESIYMSSNARTWTEIIHLWHDEYKNFVY
GVGANPPGSVTGHYTQIVWYQTYRAGCAVSYCPSSAWSYFYVCQYCPSGNFQGKTATPYK
LGPPCGDCPSACDNGLCTNPCTIYNKLTNCDSLLKQGSCQDDWIKSNCPASCFCRNKII
>sp|Q7ZT99|CRVP_CROAT Cysteine-rich venom protein catrin OS=Crotalus atrox OX=8730 PE=1 SV=1
MIAFIVLPILAAVLQQSSGSVDFDSESPRKPEIQNKIVDLHNFLRRSVNPTASNMLKMEW
YPEAAANAERWAYRCIESHSPRDSRVLGGIKCGENIYMSPVPIKWTEIIHAWHGENKNFK
YGIGAVPPNAVTGHFSQVVWYKSYRIGCAAAYCPSSKYSYFYVCQYCPAGNIIGKTATPY
KSGPPCGDCPSACDNGLCTNPCTKEDKYTNCKSLVQQAGCQDKQMQSDCPAICFCQNKII
>sp|Q7ZZN8|CRVP2_NAJAT Cysteine-rich venom protein natrin-2 OS=Naja atra OX=8656 PE=1 SV=1
MIAFIVLLSLAAVLQQSSGTVDFASESSNKRENQKQIVDKHNALRRSVRPTARNMLQMEW
NSNAAQNAKRWADRCSFAHSPPHLRTVGKIGCGENLFMSSQPYAWSRVIQSWYDENKKFV
YGVGANPPGSVIGHYTQIVWYNSHLLGCGAAKCSSSKYLYVCQYCPTGNIIGSIATPYKS
GPPCGDCPSACVNGLCTNPCKHHNVFSNCQSLAKQNACQTEWMKSKCAASCFCRTEII
>sp|P35778|VA3_SOLIN Venom allergen 3 OS=Solenopsis invicta OX=13686 PE=1 SV=2
MELIVSILWLAITAENLANTLATNYCNLQSCKRNNAIHTMCQYTSPTPGPMCLEYSNVGF
TDAEKDAIVNKHNELRQRVASGKEMRGTNGPQPPAVKMPNLTWDPELATIAQRWANQCTF
EHDACRNVERFAVGQNIAATSSSGKNKSTPNEMILLWYNEVKDFDNRWISSFPSDDNILM
KVGHYTQIVWAKTTKIGCGRIMFKEPDNWTKHYLVCNYGPAGNVLGAPIYEIKK
>sp|P84808|CRVP2_NAJKA Cysteine-rich venom protein kaouthin-2 OS=Naja kaouthia OX=8649 PE=1 SV=2
MIAFIVLLSLAAVLQQSSGTVDFASESSNKRENQKQIVDKHNALRRSVRPTARNMLQMEW
NSNAAQNAKRWADRCSFAHSPPHLRTVGKIGCGENLFMSSQPYAWSRVIQSWYDENKKFV
YGVGANPPGSVIGHYTQIVWYNSHLLGCGAAKCSSSKYLYVCQYCPAGNIIGSIATPYKS
GPPCGDCPSACVNGLCTNPCKHHNVFSNCQSLAKQNACQTEWMKSKCAASCFCRTEII
>sp|Q7ZT98|CRVP_OPHHA Cysteine-rich venom protein ophanin OS=Ophiophagus hannah OX=8665 PE=1 SV=1
MIAFTLLSLAAVLQQSFGNVDFNSESTRRQKKQKEIVDLHNSLRRSVSPTASNMLKMQWY
PEAASNAERWASNCNLGHSPDYSRVLEGIECGENIYMSSNPRAWTEIIQLWHDEYKNFVY
GVGANPPGSVTGHYTQIVWYKTYRIGCAVNYCPSSEYSYFYVCQYCPSGNMRGSTATPYK
SGPTCGDCPSACDNGLCTNPCTLYNEYTNCDSLVKQSSCQDEWIKSKCPASCFCHNKII
>sp|Q7ZTA0|CRVP_AGKPI Cysteine-rich venom protein piscivorin OS=Agkistrodon piscivorus piscivorus OX=8716 PE=1 SV=1
MIAFIVLPILAAVLQQSSGSVDFDSESPRKPEIQNQIVDLHNSLRRSVNPTASNMLKMEW
YPEAAANAERWAYRCIESHSPRNSRVLGGIKCGENIYMSSIPIKWTEIIHAWHGENKNFK
YGIGADPPNAVIGHFTQIVWYKSYLVGCAAAYCPSSEYSYFYVCQYCPAGNIIGKIATPY
KSGPPCGDCPSACVNGLCTNPCTKEDKYTNCKSLVQQYGCQDKQMQSECSAICFCQNKII
>sp|P0DPU1|VA576_SCODE Scoloptoxin SSD976 OS=Scolopendra dehaani OX=2609776 PE=1 SV=1
MNILLSSTLFVLLMFQIIGSGMGCDMKVRGLDANMKKMILDLHNKKRQIVANGQQSGQPS
AANMKELHWNDEIAANAQRSAETCVFEHTAKSLRKTTKYSYLGENIYKGSYPDPIPRSVN
AWYDEVKDVTPAVVKSFSSGGPMIGHYTQMVWANTEALGCGLVTASDRNSYLFCQYGPGG
NYRSQPIYKQGPPASDCKNGKSSKYPGLCN
>sp|P0DPU2|VA543_SCODE Scoloptoxin SSD43 OS=Scolopendra dehaani OX=2609776 PE=1 SV=1
MNFVIYGVIVVLTSQLYVDGWGCQMSERGLDKKMKNKILKHHNELRQKVANGQERGQPTA
SNMKQLRWNDELAANAQRAAERCIFQHTSDEGRKTTKYGVAGESMYAGTFSNPLKTAVDM
WYEEVRDVNPSILDSYDYYPGAVIGHYIQLVWAETEAIGCGYAKSAADGESYVFCHYAPH
GLFPQQSVYKRGSPASACKKGQSSRYPGLCK
>sp|P84806|CRVPP_NAJHH Cysteine-rich venom protein 25 (Fragment) OS=Naja haje haje OX=8642 PE=1 SV=1
NVDFNSESTRRKKKQKEIVDLXNSL
>sp|P10737|VA53_DOLMA Venom allergen 5.02 (Fragment) OS=Dolichovespula maculata OX=7441 PE=1 SV=3
PIINLSFGEANNYCKIKCSRGIHTLCKFGTSMKPNCGSKLVKVHGVSNDEKNEIVNRHNQ
FRQKVAKGLETRGNPGPQPPAKNMNVLVWNDELAKIAQTWANQCSFGHDQCRNTEKYQVG
QNVAIASTTGNSYATMSKLIEMWENEVKDFNPKKGTMGDNNFSKVGHYTQMVWGKTKEIG
CGSVKYIENNWHTHYLVCNYGPAGNYMDQPIYERK
>sp|P0C8X3|HYAL_TITST Hyaluronidase (Fragment) OS=Tityus stigmurus OX=50344 PE=1 SV=1
EHPALYRRYSKEHTFCKTKNQXCN
>sp|P10736|VA52_DOLMA Venom allergen 5.01 OS=Dolichovespula maculata OX=7441 PE=1 SV=1
MEIGGLVYLILIITIINLSFGETNNYCKIKCRKGIHTLCKFGTSMKPNCGRNVVKAYGLT
NDEKNEILKRHNDFRQNVAKGLETRGKPGPQPPAKNMNVLVWNDELAKIAQTWANQCDFN
HDDCRNTAKYQVGQNIAISSTTATQFDRPSKLIKQWEDEVTEFNYKVGLQNSNFRKVGHY
TQMVWGKTKEIGCGSIKYIEDNWYTHYLVCNYGPGGNDFNQPIYERK
>sp|P0DPU5|VA546_SCODE Scoloptoxin SSD346 (Fragment) OS=Scolopendra dehaani OX=2609776 PE=1 SV=1
NILLSSTLFVLLMFQIIGSGLGCDMKVRGLDANMKKMILDLPNKKRQIVANGQQSGQPSA
PNMKELHWNDEIAANAQRSGETGVFEPTAKSLRKTTKYSYLGENIYKGFYPDPIPKSVNG
WYEEVKDVPPAVVKSFSSGGPMFGHYTQMVWANTEPLGCGLVTAFDRNSYLFCQYDPGGN
YRSHPIYKQGPPASDCKNGKSSKYPGLCN
>sp|Q91055|CRVP_HELHO Cysteine-rich venom protein helothermine OS=Heloderma horridum horridum OX=8552 PE=1 SV=1
MILLSLYLCLAAMLHQSEGEASPKLPGLMTSNPDQQTEITDKHNNLRRIVEPTASNMLKM
TWSNKIAQNAQRSANQCTLEHTSKEERTIDGVECGENLFFSSAPYTWSYAIQNWFDERKY
FRFNYGPTAQNVMIGHYTQVVWYRSYELGCAIAYCPDQPTYKYYQVCQYCPGGNIRSRKY
TPYSIGPPCGDCPDACDNGLCTNPCKQNDVYNNCPDLKKQVGCGHPIMKDCMATCKCLTE
IK
>sp|Q05110|VA5_VESVU Venom allergen 5 OS=Vespula vulgaris OX=7454 PE=1 SV=1
MEISGLVYLIIIVTIIDLPYGKANNYCKIKCLKGGVHTACKYGSLKPNCGNKVVVSYGLT
KQEKQDILKEHNDFRQKIARGLETRGNPGPQPPAKNMKNLVWNDELAYVAQVWANQCQYG
HDTCRDVAKYQVGQNVALTGSTAAKYDDPVKLVKMWEDEVKDYNPKKKFSGNDFLKTGHY
TQMVWANTKEVGCGSIKYIQEKWHKHYLVCNYGPSGNFMNEELYQTK
>sp|P84803|CRVPO_NAJKA Cysteine-rich venom protein 24 (Fragment) OS=Naja kaouthia OX=8649 PE=1 SV=1
VDFASESXNKRENQQIVDKHNAL
>sp|P35759|VA5_POLEX Venom allergen 5 OS=Polistes exclamans OX=27506 PE=1 SV=2
MEIGGLVYLVIVVAIIHSSQGVDYCKIRCPSGIHTVCQYGESTKPSKNCAGKVIKSVGPT
EEEKKLIVSEHNRFRQKVAQGLETRGNPGPQPAASDMNDLVWNDELAHIAQVWASQCQFL
VHDKCRNTAKYPVGQNIAYAGGSKLPDVVSLIKLWENEVKDFNYNTGITKQNFAKIGHYT
QMVWGKTKEIGCGSLKYMENKMQNHYLICNYGPAGNYLGQLPNTKK
>sp|P35783|VA5_VESFL Venom allergen 5 OS=Vespula flavopilosa OX=30211 PE=1 SV=1
NNYCKIKCLKGGVHTACKYGSLKPNCGNKVVVSYGLTKQEKQDILKEHNDFRQKIARGLE
TRGNPGPQPPAKNMKNLVWNDELAYVAQVWANQCQYGHDTCRDIAKYQVGQNVALTGSTA
AKYDDPVKLVKMWEDEVKDYNPKKKFSGNNFLKTGHYTQMVWANTKEVGCGSIKFIQEKW
HKHYLVCNYGPSGNFQNEELYQTK
>sp|D4P2Y4|VA52_POLPI Venom allergen 5 2 OS=Polybia paulista OX=291283 PE=1 SV=2
NKYCNIKCSKVAHTVCQYGESTKPSSKCNKVSITSVGVTEEEKKLIVDEHNRFRQKVAQG
LETRGNPGPQPAASDMNNLVWNDELAYIAQVWASQCQFFVHDKCRNTAQYQVGQNIAYSA
STAAYPGIVSLIVLWENEVKDFNYSQGITKENFSKVGHYTQVVWAKTKEVGCGSIKYIEK
GMKSHYLVCNYGPAGNYMGQPIYTKK
>sp|Q7Z156|VA5_POLSR Venom allergen 5 OS=Polybia scutellaris rioplatensis OX=260979 PE=1 SV=2
NKYCNIKCSKVAHTVCQYGESTKPSSKNCNKVSITSVGVTEEEKKLIVDEHNRFRQKVAQ
GLETRGNPGPQPAASDMNNLVWNDELAYIAQVWANQCQFFVHDKCRNTAQYQVGQNIAYS
ASTAAYPGIVSLIVLWENEVKDFNYSQGITKENFAKVGHYTQVVWAKTKEVGCGSIKYIE
KGMKSHYLVCNYGPAGNYMGQPIYTKK
>sp|Q8JGT9|CRVP_RHATT Cysteine-rich venom protein tigrin OS=Rhabdophis tigrinus tigrinus OX=193080 PE=1 SV=1
MIVFILLSLAAVLRQSFGNVDFNSESPRNPGKQQEIVNIHNSFRRSVRPTARNMLKMEWY
SEAASNAERWAYQCAYDHSPRSSRILNGIQCGENIFMASDPWAWTSIIQDWYDEYRNFVY
GVGANPPDSVTGHYTQIVWYKSYLVGCAAAYCPSSLYNYFYVCQYCPAGNIQGSTSTPYA
SGPTCADCPSNCDNGLCTNPCTHKDDYNNCNSLVSDCQSDWDKSHCPATCFCKNKII
>sp|Q8JI40|CRVP_GLOBL Cysteine-rich venom protein ablomin OS=Gloydius blomhoffii OX=242054 PE=1 SV=1
MIVFIVLPILAAVLQQSSGNVDFDSESPRKPEIQNEIVDLHNSLRRSVNPTASNMLKMEW
YPEAAANAERWAYRCIEDHSSPDSRVLEGIKCGENIYMSPIPMKWTDIIHIWHDEYKNFK
YGIGADPPNAVSGHFTQIVWYKSYRAGCAAAYCPSSEYSYFYVCQYCPAGNMRGKTATPY
TSGPPCGDCPSACDNGLCTNPCTQEDVFTNCNSLVQQSNCQHNYIKTNCPASCFCHNEIK
>sp|P60623|CRVP_TRIST Cysteine-rich venom protein (Fragment) OS=Trimeresurus stejnegeri OX=39682 PE=1 SV=1
PILAAVLQQSSGNVDFDSESPRKPEIQNEIVDLHNSLRRSVNPTASNMLRMEWYPEAADN
AERWAYRCIESHSSYESRVIEGIKCGENIYMSPYPMKWTDIIHAWHDEYKDFKYGVGADP
PNAVTGHYTQIVWYKSYRIGCAAAYCPSSPYSYFFVCQYCPAGNFIGKTATPYTSGTPCG
DCPSDCDNGLCTNPCTRENKFTNCNTMVQQSSCQDNYMKTNCPASCFCQNKII
>sp|P84807|CRVPA_NAJHH Cysteine-rich venom protein 25-A (Fragment) OS=Naja haje haje OX=8642 PE=1 SV=1
DVDFNSESTRRKNKQKEIVDLHNSLKKTV
>sp|P84804|CRVPN_NAJHH Cysteine-rich venom protein 23 (Fragment) OS=Naja haje haje OX=8642 PE=1 SV=1
DSSNLPPNQKQIVD
>sp|P0DPV2|VA558_SCODE Scoloptoxin SSD558 OS=Scolopendra dehaani OX=2609776 PE=1 SV=1
MNILLPSTLFVLLMFQIIGSGMGCDMKVRGLDANMKKMILDLHNKKRQIVANGQQSGQPS
AANMKELHWNDEIAANAQRSAETCVFEHTAKSLRKTTKYSYLGENIYKGSYPDPIPRSVN
AWYDEVKDVTPAVVKSFSSGGPMIGHYTQMVWANTEALDCGLVTASDRNSYLFCQYGPGG
NYRSQPIYKQGPPASDCKNGKSSKYPGLCN
>sp|P86870|VA5_VESMG Venom allergen 5 OS=Vespa magnifica OX=202807 PE=1 SV=2
MKISGFVYLILITTIINLSFSEANNYCKIKCRSGIHTLCKFGISTKPNCGKNVVKGSGLT
KAEKLEILKQHNEFRQKVARGLETRGKPGPQPPAKSMNTLVWNDELAQIAQVWASQCKYG
HDDCRNTAKHSVGQNIAQQSTTAASFGSVSNMVQMWADEVKNYQYGSTKNKLIEVGHYTQ
MVWAKTKEIGCGSIKYIENGWHRHYLVCNYGPAGNIGNEPIYEKK
>sp|P79845|CRVP_PROMU Cysteine-rich venom protein OS=Protobothrops mucrosquamatus OX=103944 PE=2 SV=2
MIAFIVLPILAAVLHQSSGNVDFDSESPRKPEIQNEIIDLHNSLRRSVNPTASNMLKMEW
YPEAAANAERWAYRCIESHSSRDSRVIGGIKCGENIYMSPYPAKWTDIIHAWHGEYKDFK
YGVGAVPSNAATGHYTQIVWYKSYRGGCAAAYCPSSKYRYFYVCQYCPAGNMIGKTATPY
TSGPPCGDCPSDCDNGLCTNPCTQENTYSNCNSLVQQSSCQDNNMKTKCPASCFCQNKII
>sp|P0DMB9|VA5_VESVE Venom allergen 5 OS=Vespa velutina OX=202808 PE=1 SV=2
NNYCKIKCRSGIHTLCKYGTSTKPNCGRSVVKASGLTKAEKLEILKQHNEFRQKVARGLE
TRGNPGPQPPAKSMNTLVWNDELAQIAQVWASQCKYGHDNCRNTAKYLVGQNIAEQSTTA
ASFEPVSNMVKMWSDEVKDYQYGSSKNKLNDVGHYTQMVWAKTKEIGCGNIKYIENGWHH
HYLVCNYGPAGNIGNEPIYEKK
>sp|P0DPU0|VA552_SCODE Scoloptoxin SSD552 OS=Scolopendra dehaani OX=2609776 PE=1 SV=1
MNILLSSTLFVLLMFQIIGSGMGCDMKVRGLDANMKKMILDLHNKKRQIVANGQQSGQPL
AANMKELHWDDEIEAIAQRSAETCVFKHTAKSLRKSSKYSYLGENVYKGGYPDPIPRSVN
KWYDEVKDVTPAVVKSFSDDGPMIGHYTQMVWANTEALGCGLVTASDGTSYLFCQYGPGG
NYPGQQIYKQGPPGSGCKNGKSSKYPGLCN
>sp|Q09GJ9|CRVP_PHIOL Cysteine-rich venom protein OS=Philodryas olfersii OX=120305 PE=2 SV=1
MIVFILLSLAAVLQQSFGLVDFNSESPRRPEIQRVIVDTHNSYRRTVSPTASNMLRMEWY
AEAAANAERWASLCAYDHSQNSDRVLDGIQCGENIYMSSNPRSWTEIMQSWYDEYKNFDF
GYGANPPGSVIGHYTQIVWYKSYRIGCAAYYCPSSLYNYFYVCQYCPAGNFAGRTATPYN
SGPTCGDCPSACDNGLCTNPCSEKNEFTNCNELVQQSSCQDDWIKSNCAATCFCKNKII
>sp|F8S0Y4|CRVP_CROAD Cysteine-rich secretory protein OS=Crotalus adamanteus OX=8729 PE=1 SV=1
MIAFIVLPILAAVLQQSSGSVDFDSESPRKPEIQNKIVDLHNSLRRSVNPTASNMLKMEW
YPEAADNAERWAYRCIDSHSPRDSRVLGGIKCGENIYISPVPIKWTEIIHAWHGENKNFK
YGIGADPPNAVTGHFTQIVWYKSYHVGCAAAYCPSSEYSYFYVCQYCPAGNIRGKTATPY
KSGPPCGDCPSACDNGLCTNPCTKEDKYSNCKSLVQQAGCQDKQMQSDCSAICFCQNKII
>sp|Q7ZZN9|CRVP_PROJR Cysteine-rich venom protein OS=Protobothrops jerdonii OX=242841 PE=1 SV=1
MIAFIVLPILAAVLQQSSGNVDFDSESPRKPEIQNEIIDLHNSLRRSVNPTASNMLKMEW
YPEAAANAERWAYGCIESHSSRDSRVIEGIKCGENIYMSPYPMKWTDIIHAWHGEYKDFK
YGVGAVPSDAVVGHYTQIVWYKSYRIGCAAAYCPSAEYSYFYVCQYCPAGNMIGKTATPY
TSGPPCGDCPSDCDNGLCTNPCRQENKFTNCDSLVRQSSCQDNYMKTNCPASCFCHNEII
>sp|Q8JI38|CRVP_LATSE Cysteine-rich venom protein latisemin OS=Laticauda semifasciata OX=8631 PE=2 SV=1
MIAFIVLLSLAAVLQQSSGTVDFASESSNKRENQKEIVDKHNALRRSVRPTARNMLQMEW
NSDAAQNAQRWADRCSFAHSPSHLRTVGKFSCGENLFMSSQPYAWSRVIQSWYDENKNFI
YDVGANPPGSVIGHYTQIVWYKSHLLGCAAARCSSSKYLYVCQYCPAGNIIGSIATPYKS
GPPCGDCPSACVNGLCTNPCKHENEFTNCQSLVKQTGCQNTWIQSKCPASCFCRTEII
>sp|Q05109|VA5_POLAN Venom allergen 5 (Fragment) OS=Polistes annularis OX=27505 PE=1 SV=1
SSQGVDYCKIKCPSGIHTVCQYGESTKPSKNCAGKVIKSVGPTEEEKKLIVSEHNRFRQK
VAQGLETRGNPGPQPAASDMNDLVWNDELAHIAQVWASQCQFLVHDKCRNTAKYPVGQNI
AYAGGSNLPDVVSLIKLWENEVKDFNYNTGITKQNFAKIGHYTQMVWGKTKEIGCGSLKY
MENNMQNHYLICNYGPAGNYLGQLPYTKK
>sp|P0DMT4|CRVP_ECHCO Cysteine-rich venom protein OS=Echis coloratus OX=64175 PE=1 SV=1
NVDFDSESPRKPEIQNEIIDLHNSLRRSVNPTASNMLRMEWYPEAAANAERWAFRCTLNH
SPRDSRVIDGIKCGENIYMSPYPIKWTAIIHKWHDEKKNFVYGIGASPANAVIGHYTQIV
WYKSYRGGCAAAYCPSSAYKYFYVCQYCPAGNIIGKTATPYKSGPPCGDCPSACDNGLCT
NPCTREDEFINCNDLVKQGCQTDYLKSNCAASCFCHSEIK
>sp|P35779|VA3_SOLRI Venom allergen 3 OS=Solenopsis richteri OX=30203 PE=1 SV=2
TNYCNLQSCKRNNAIHTMCQYTSPTPGPMCLEYSNVGFTDAEKDAIVNKHNELRQRVASG
KEMRGTNGPQPPAVKMPNLTWDPELATIAQRWANQCTFEHDACRNVERFAVGQNIAATSS
SGKNKSTLSDMILLWYNEVKDFDNRWISSFPSDGNILMHVGHYTQIVWAKTKKIGCGRIM
FKEDNWNKHYLVCNYGPAGNVLGAQIYEIKK
>sp|P81656|VA5_POLDO Venom allergen 5 OS=Polistes dominula OX=743375 PE=1 SV=2
MKISCLICLVIVLTIIHLSQANDYCKIKCSSGVHTVCQYGESTKPSKNCAGKLIKSVGPT
EEEKKLIVEEHNRFRQKVAKGLETRGNPGPQPAASNMNNLVWNDELAKIAQVWASQCQIL
VHDKCRNTEKYQVGQNIAYAGSSNHFPSVTKLIQLWENEVKDFNYNTGITNKNFGKVGHY
TQMVWGNTKEVGCGSLKYVEKNMQIHYLICNYGPAGNYLGQPIYTKK
>sp|P0C8D7|VA5B_SCOVN Scolopendra 20417.15 Da toxin (Fragment) OS=Scolopendra viridicornis nigra OX=486497 PE=1 SV=2
CQMVERGLDAKAKAAMLDAHDXARQKVANGQEAGQPGAXNMKELH
>sp|P86543|CRVP1_NAJNA Cysteine-rich venom protein (Fragment) OS=Naja naja OX=35670 PE=1 SV=1
NVDFNSESTRRKKKQKEIVDLHNSLRRRVSPTA
>sp|P35784|VA5_VESGE Venom allergen 5 OS=Vespula germanica OX=30212 PE=1 SV=1
NNYCKIKCLKGGVHTACKYESLKPNCANKKVVAYGLTKQEKQDILKEHNDFRQKIARGLE
TRGNPGPQPPAKNMKNLVWSDELAYIAQVWANQCQYGHDTCRDVAKYPVGQNVALTGSTA
AKYDNPVKLVKMWEDEVKDYNPKKKFSENNFLKIGHYTQMVWANTKEVGCGSIKYIQDKW
HKHYLVCNYGPSGNFGNEELYQTK
>sp|P35760|VA5_VESMC Venom allergen 5 OS=Vespula maculifrons OX=7453 PE=1 SV=1
NNYCKIKCLKGGVHTACKYGSLKPNCGNKKVVSYGLTKQEKQDILKEHNDFRQKIARGLE
TRGNPGPQPPAKNMKNLVWSDELAYIAQVWANQCQYGHDTCRDVAKYQVGQNVALTGSTA
AVYNDPVKLVKMWEDEVKDYNPKKKFSENNFLKIGHYTQMVWANTKEVGCGSIKYIQENW
HKHYLVCNYGPSGNFQNEELYQTK
>sp|P35781|VA51_VESCR Venom allergen 5.01 OS=Vespa crabro OX=7445 PE=1 SV=1
NNYCKIKCRSGIHTLCKYGTSTKPNCGKNVVKASGLTKQENLEILKQHNEFRQKVARGLE
TRGNPGPQPPAKSMNTLVWNDELAQIAQVWANQCNYGHDNCRNSAKYSVGQNIAEGSTTA
DNFGSVSNMVKMWEDEVKDYQYGSPKNKLNKVGHYTQMVWAKTKEIGCGSIKYIENGWHR
HYLVCNYGPAGNVGNEPIYERK
>sp|Q05108|VA5_DOLAR Venom allergen 5 OS=Dolichovespula arenaria OX=7442 PE=1 SV=1
NNYCKICPKGTHTLCKYGTSMKPNCGGKIVKSYGVTNDEKNEIVKRHNEFRQKVAQGLET
RGNPGPQPPAKNMNLLVWNDELAKIAQTWANQCNFGHDQCRNTAKYPVGQNVAIASTTGN
SYQTMSYLIKMWEDEVKDYNPHKDLMHNNFSKVGHYTQMVWGKTKEIGCGSVKYIENKWH
THYLVCNYGPAGNYMNQPVYERK
>sp|P35786|VA5_VESSQ Venom allergen 5 OS=Vespula squamosa OX=30214 PE=1 SV=1
VDYCKIKCLKGGVHTACKYGTSTKPNCGNMVVKSYGVTQAEKQEILKIHNDFRNKVARGL
ETRGNPGPQPPAKNMNNLVWNNELANIAQIWASQCKYGHDTCKDTTKYNVGQNIAVSSST
AAVYENVGNLVKAWENEVKDFNPTISWEQNEFKKIGHYTQMVWAKTKEIGCGSIKYVDNN
WYTHYLVCNYGPAGNFGNQEVYERK
>sp|P35787|VA5_VESVI Venom allergen 5 OS=Vespula vidua OX=30215 PE=1 SV=1
KVNYCKIKCLKGGVHTACKYGTSTKPNCGKMVVKAYGLTEAEKQEILKVHNDFRQKVAKG
LETRGNPGPQPPAKNMNNLVWNDELANIAQVWASQCNYGHDTCKDTEKYPVGQNIAKRST
TAALFDSPGKLVKMWENEVKDFNPNIEWSKNNLKKTGHYTQMVWAKTKEIGCGSVKYVKD
EWYTHYLVCNYGPSGNFRNEKLYEKK
>sp|P35780|VA5_POLFU Venom allergen 5 OS=Polistes fuscatus OX=30207 PE=1 SV=1
VDYCKIKCSSGIHTVCQYGESTKPSKNCADKVIKSVGPTEEEKKLIVNEHNRFRQKVAQG
LETRGNPGPQPAASDMNNLVWNDELAHIAQVWASQCQILVHDKCRNTAKYQVGQNIAYAG
GSKLPDVVSLIKLWENEVKDFNYNKGITKQNFGKVGHYTQMIWAKTKEIGCGSLKYMKNN
MQHHYLICNYGPAGNYLGQLPYTKK
>sp|A6MFK9|CRVP_DEMVE Cysteine-rich venom protein OS=Demansia vestigiata OX=412038 PE=2 SV=1
MIAFIVLLSLAAVLQQSSGTVDFASESSNKGENQKQIVKKHNALRRSVKPPARNMLQMEW
NSRAAQNAKRWAERCSFTHSPPSLRTVGKLRCGENLLQSSQPLPWSKVVQAWYDENKNFV
YGIGAKPPGSVVGHYTQVVWYKSRLLGCASVKCSPTKYLYVCQYCPAGNIIGSQATPYKS
GPRCADCPSACVKGLCTNPCKREDDYSNCKSLAEKNKCMEEWMKSKCPASCFCHNKII
>sp|Q3SB06|CRVP_OXYMI Cysteine-rich venom protein pseudechetoxin-like OS=Oxyuranus microlepidotus OX=111177 PE=2 SV=1
MIAFIVLLSLAAVLQQSSGTVDFASESSNKKDYRKEIVDKHNDLRRSVKPTARNMLQMKW
NSRAAQNAKRWANRCTFAHSPPYTRTVGKLRCGENIFMSSQPFAWSGVVQAWYDEVKKFV
YGIGAKPPSSVIGHYTQVVWYKSHLLGCASAKCSSTKYLYVCQYCPAGNIIGSIATPYKS
GPPCGDCPSACDNGLCTNPCKHNDDLSNCKPLAKKSKCQTEWIKSKCPATCFCRTEII
>sp|P35785|VA5_VESPE Venom allergen 5 OS=Vespula pensylvanica OX=30213 PE=1 SV=1
NNYCKIKCLKGGVHTACKYGSLKPNCGNKIVVSYGLTKEEKQDILKEHNDFRQKIARGLE
TRGNPGPQPPAKNMKNLVWNDELAYVAQVWANQCQYGHDTCRDVAKYPVGQNVALTGSTA
DKYDNPVKLVKMWEDEVKDYNPKKKFSENNFNKIGHYTQMVWANTKEIGCGSIKYIQNEW
HKHYLVCNYGPSGNFGNEELYQTK
>sp|P35782|VA52_VESCR Venom allergen 5.02 OS=Vespa crabro OX=7445 PE=1 SV=1
NNYCKIKCRSGIHTLCKYGTSTKPNCGKNVVKASGLTKQENLEILKQHNEFRQKVARGLE
TRGNPGPQPPAKSMNTLVWNDELAQIAQVWANQCNYGHDNCRNSAKYSVGQNIAEGSTSA
DNFVNVSNMVKMWEDEVKDYQYGSPKNKLNKVGHYTQMVWAKTKEIGCGSEDYIEDGWHR
HYLVCNYGPAGNVGNEPIYERK
>sp|Q8UW11|CRVP2_HYDHA Cysteine-rich venom protein 2 OS=Hydrophis hardwickii OX=8781 PE=2 SV=2
MIAFIVLLSLAAVLQQSSGTVDFASESSNKKDYQREIVDKHNALRRSVKPTARNMLQMKW
NSHAAQNAKRSADRCTFAHSPEHTRTVGKFRCGENIFMSSQPFAWSGVVQAWYDEIKNFV
YGIGAKPPGSVIGHYTQIVWYKSHLLGCASAKCSSTKYLYVCQYCPAGNIRSSIATPYKS
GPSCGDCPSACVNGLCTNPCEYEDAYTNCNDLVKERKCQTEWIKSQCPATCFCHNKII
>sp|Q8UW25|CRVP1_HYDHA Cysteine-rich venom protein 1 OS=Hydrophis hardwickii OX=8781 PE=2 SV=2
MIAFIVLLSLAAVLQQSSGTVDFASESSNKKDYRREIVDKHNALRRSVKPTARNMLQMKW
NSRAAQNAKRSADRCTFAHSPEHTRTVGKFRCGENIFMSSQPFAWSGVVQDWYDEIKNVV
DGIGAKPPGSVIGHYTQIVWYKSHLLGCASAKCSSTKYLYVCQYCPAGNISSSIATPYKS
GPSCGDCPSACVNGLCTNPCEYEDTFSNCKALAKKTKCKTEWIKSKCPATCFCHNKII
>sp|Q2XXR1|CRVP4_VARAC Cysteine-rich venom protein VAR4 (Fragment) OS=Varanus acanthurus OX=62035 PE=2 SV=1
MILLKLYLTLAAILCQSRGTTSLDLDDLMTTNPEIQNEIINKHNDLRRTVDPPAKNMLKM
SWDNIIAESAKRAALRCNQNEHTPVSGRTIGGVVCGENYFMSSNPRTWSFGIQSWFDERN
YFKFGFGPTRAGVMVGHYTQVVWYKSYKMGCAINLCPNEPLKYFLVCQYC
>sp|Q2XXR0|CRVP5_VARAC Cysteine-rich venom protein VAR5 (Fragment) OS=Varanus acanthurus OX=62035 PE=2 SV=1
MILLKLYLTLAAILCQSRGTTSLDLDDLMTTNPEIQNEIINKHNDLRRTVDPPAKNMLKM
SWDNIIAESAKRAALRCNQNEHTPVSGRTIGGVVCGENYFMSSNPRTWSFGIQSWFDERN
YFKFGFGPTRAGVMVGHYTQVVWYKSYKMGCAINLCPNEPLKYFLVCQYCPGGNVVGRKY
EPYAIGEPCAACPNNCDNGLCTNPCEHSNQYINCPDLTKQ
>sp|Q2XXP2|CRVPA_VARVA Cysteine-rich venom protein VAR10 (Fragment) OS=Varanus varius OX=8559 PE=2 SV=1
MILLKLYLTLAAILCQSRGMTSLDLDDLMTTNPEIQNEIINKHNDLRRTVDPPAKNMLKM
SWDNIIAESAKRAALRCNYKEHTSIAERTIGGVVCGENYFMSSNPRTWSSSIQSWFDERN
NFMFGFGPTIPGVMVGHYTQVVWYKSYKVGCAINLCPAQSLKYFQVCQYCPGGNVAGRKY
EPYTIGEPCAARPKDCDNGLCTNPCAYNDDYTSCPDLTKQVGCHHPVTANC
>sp|D8VNS1|CRVP_CERRY Cysteine-rich venom protein OS=Cerberus rynchops OX=46267 PE=1 SV=1
MIVFILLSLAAVLQQSVADVDFQSESPRRTEKQTEIVDMHNSFRRSVNPTARNMLKMEWY
PEAADNAERWAYQCIYDHSANYERVIGGIQCGENIYKSSNPRAWSEMIQDWYDEYKNFVY
GVGANPPGSMIGHYTQIVWYKSYRIGCAAAYCPSYPYNYFYVCQYCPVGNMEGLTATPYT
SGPTCADCPSHCDDGLCTNPCPINNVFTNCDSLLQQSSCEDSYITTNCGASCFCQDKII
>sp|Q2XXQ8|CRVP7_VARAC Cysteine-rich venom protein VAR7 (Fragment) OS=Varanus acanthurus OX=62035 PE=2 SV=1
MILLKLYLTLAAILCQSRGTTSLDLDDLMTTNPEIQNEIINKHNDLRRTVDPPAKNMLKM
SWDNTIAESAKRAALRCNQNEHTPVSGRTIGGVVCGENYFMSSNLRTWSFGIQSWFDERN
YFKFGFGPTRAGVMVGHYTQVVWYKSYKMGCAINLCPN
>sp|Q2XXQ7|CRVP8_VARAC Cysteine-rich venom protein VAR8 (Fragment) OS=Varanus acanthurus OX=62035 PE=2 SV=1
MILLKLYLTLAAILCQSRGTTSLDLDDLMTTNPEIQNEIINKHNDLRRTVDPPAKNMLKM
SWDNTIAESAKRAALRCNQNEHTPVSGRTIGGVVCGENYFMSSNLRTWSFGIQSWFDERN
YFKFGFGPTRAGVMVGHYTQVVWYKSYKMGCAINLCPNEPLKYFLVCQYCPGGNVVGRKY
EPYAIGEPCAACPNNCDNGL
>sp|F8J2D4|CRVP_DRYCN Cysteine-rich venom protein OS=Drysdalia coronoides OX=66186 PE=1 SV=1
MIAFIVLLSLAAVLQQSSGTVDFASESSNKKDYRKEIVDKHNALRRSVKPTARNMLQMEW
NSHAAQNAKRWADRCTFAHSPPHTRTVGQLRCGENIFMSSQPFAWSGVVQAWYDEVKKFV
YGIGAKPPGSVIGHYTQVVWYKSHLLGCASAKCSSTKYLYVCQYCPAGNIRGSIATPYKS
GPTCGDCPSACVNGLCTNPCKYEDAFTNCNELAKETKCKTEWIKSKCPATCFCHTEII
>sp|Q2XXR2|CRVP3_VARAC Cysteine-rich venom protein VAR3 (Fragment) OS=Varanus acanthurus OX=62035 PE=2 SV=1
MILLKLYLTLAAILCQSRGTTSLDLDDLMTTNPEIQNEIINKHNDLRRTVDPPAKNTLKM
SWDNTIAESAKRAALRCNQNEHTPVSGRTIGGVVCGENYFMSSNLRTWSFGIQSWFDERN
YFKFGFGPTRAGVMVGHYTQVVWYKSYKMGCAINLCPNEPLKYFLVCQYCPGGNVVGR
>sp|Q3SB05|CRVP_PSETE Cysteine-rich venom protein pseudechetoxin-like OS=Pseudonaja textilis OX=8673 PE=1 SV=1
MIAFLVLLSLAAVLQQSSGTVDFASESSNKNDYQKEIVDKHNDLRRSVKPTARNMLQMKW
NSRAAQNAKRWANRCTFAHSPPYTRTVGKLRCGENIFMSSQPFAWSGVVQAWYDEVKKFV
YGIGAKPPSSVTGHYTQVVWYKSHLLGCASAKCSSTKYLYVCQYCPAGNIVGSIATPYKS
GPPCGDCPSACDNGLCTNPCKHNDDLSNCKTLVKKHKCQTEWIKSKCPATCFCRTEII
>sp|Q3SB07|CRVP_OXYSC Cysteine-rich venom protein pseudechetoxin-like OS=Oxyuranus scutellatus scutellatus OX=8667 PE=2 SV=1
MIAFTVLLSLAAVLQQSSGTVDFASESSNKKDYRKEIVDKHNDLRRSVKPTARNMLQMKW
NSRAAQNAKRWANRCTFAHSPPYTRTVGKLRCGENIFMSSQPFAWSGVVQAWYDEVKKFV
YGIGAKPPSSVIGHYTQVVWYKSHLLGCASAKCSSTKYLYVCQYCPAGNIIGSIATPYKS
GPPCGDCPSACDNGLCTNPCKHNNDFSNCKALAKKSKCQTEWIKSKCPATCFCRTEII
>sp|Q3SB04|CRVP_NOTSC Cysteine-rich venom protein pseudechetoxin-like OS=Notechis scutatus scutatus OX=70142 PE=2 SV=1
MIAFIVLLSLAAVLQQSSGTVDFASESSNKKDYQKEIVDKHNALRRSVKPTARNMLRMEW
NSHAAQNAKRWADRCTFAHSPPHTRTVGKLRCGENIFMSSQPFAWSGVVQAWYDEVKKFV
YGIGAKPPGSVIGHYTQVVWYKSHLLGCASAKCSSTKYLYVCQYCPAGNIRGSIATPYKS
GPTCGDCPSACVNGLCTNPCKYEDDFSNCKALAKNSKCQTEWIKSKCPAACFCHNKII
>sp|Q3SB03|CRVP_HOPST Cysteine-rich venom protein pseudechetoxin-like OS=Hoplocephalus stephensii OX=196418 PE=2 SV=1
MIAFIVLLSLAAVLQQSSGTVDFASESSNKKDYQKEIVDKHNALRRSVKPTARNMLRMKW
NSRAAQNAKRWADRCTFAHSPPHTRTVGKLRCGENIFMSSQPFAWSGVVQAWYDEVKKFV
YGIGAKPPGSVIGHYTQVVWYKSHLLGCASAKCSSTKYLYVCQYCPAGNIRGSIATPYKS
GPPCADCPSACVNGLCTNPCKHEDDFSNCKALAKNSKCQTAWIKSKCPATCFCHNKII
>sp|P0C8D4|VA5A_SCOAN Scolopendra 20528.11 Da toxin (Fragment) OS=Scolopendra angulata OX=486498 PE=1 SV=2
CQVVERGLDAKAKAAMLDAHNKARQKVANG
>sp|P81657|VA5_VESMA Venom allergen 5 OS=Vespa mandarinia OX=7446 PE=1 SV=1
NNYCKIKCRSGIHTLCKFGISTKPNCGKNVVKASGLTKAEKLEILKQHNEFRQKVARGLE
TRGKPGPQPPAKSMNTLVWNDELAQIAQVWAGQCDYGHDVCRNTAKYSVGQNIAENGSTA
ASFASVSNMVQMWADEVKNYQYGSTKNKLIEVGHYTQMVWAKTKEIGCGSIKYIENGWHR
HYLVCNYGPAGNIGNEPIYERK
>sp|P0C8D8|VA5C_SCOVN Scolopendra 20466.84 Da toxin (Fragment) OS=Scolopendra viridicornis nigra OX=486497 PE=1 SV=2
CQVVERGLDAXA
>sp|P83377|VA5_POLGA Venom allergen 5 OS=Polistes gallicus OX=34730 PE=1 SV=1
NDYCKIKCSSGVHTVCQYGESTKPSKNCAGKVIKSVGPTEEEKKLIVEEHNRFRQKVAQG
LETRGNPGPQPAASNMNNLVWNDEQAKIAQVWASQCQILVHDKCRNTEKYQVGQNIAYAG
SSNHFPSVTKLIQLWENEVKDFNYNTGITNKNFGKVGHYTQMVWGNTKEVGCGSLKYVEK
NMKIHYLICNYGPAGNYLGQPIYTKK
>sp|P0C8D6|VA5A_SCOVN Scolopendra 20385.85 Da toxin (Fragment) OS=Scolopendra viridicornis nigra OX=486497 PE=1 SV=2
CQVVERGLDAXAX
>sp|P0C8D5|VA5B_SCOAN Scolopendra 20566.01 Da toxin (Fragment) OS=Scolopendra angulata OX=486498 PE=1 SV=2
CKMSEQGLNAQMKAQIVDLHNXARQGVANGQ
>sp|P0DSI3|VA3_DINQU Venom allergen 3 homolog OS=Dinoponera quadriceps OX=609295 PE=2 SV=1
MSSCMLFFTVIIAGVFMGTIATNYCNLKSCVNYGNIHTMCKYTSSTPASTCSKWEKAGLT
DAEKKTIVTLHNQLRRKVAAGKETRGNPGPQPAAATMPDLTWDNELAMVAQRWANQCKYG
HDACRNIERFQVGQNVAIRGSTGENLSTVDQMILSWYSEVDLMNKKYVSSFPKDDTYKKI
GHYTQIVYGNTKTIGCGRIFYKDGKWNQQYLVCNYGPAGNYPNAPVYQIKQ
>sp|Q2XXQ1|CRVP_LEIMD Cysteine-rich venom protein LEI1 (Fragment) OS=Leioheterodon madagascariensis OX=46577 PE=1 SV=1
MIAFILLSLAAVLQQSFGTVDFDSESPRRPEKQREIVNMHNSLRRSVSPTASNMLKMEWY
PEAASNAERWAYNCITGHSSNPSRVIDGIQCGENIYMSPVPITWTEIIQIWYDENKNFVY
GVGANPPGSMIGHYTQIVWYKSYRIGCAAVYCPSTYYSYFYVCQYCPTGNFNGLYATPYK
SGPPCGDCPSACVKGLCTNPCTVENKFTNCNTLV
>sp|Q2XXP1|CRVPB_VARVA Cysteine-rich venom protein VAR11 OS=Varanus varius OX=8559 PE=2 SV=1
MILLKLYLTLAAILCQSRGMTSLDLDDLMTTNPEIQNEIINKHNDLRRTVDPPAKNMLKM
SWDNIIAESAKRAALRCNYKEHTSIAERTIGGVVCGENHFMSSNPRTWSSSIQSWFDERN
SFMFGFGPTIPGVMVGHYTQVVWYKSYKVGCAINLCPAQSLKYFQVCQYCPGGNVAGRKY
EPYTIGEPCAACPKDCDNGLCTNPCAYNDDYTSCPDLTKQVGCNHPVTANCKASCQCTTE
IQ
>sp|Q2XXQ4|CRVP3_DISTY Cysteine-rich venom protein DIS3 OS=Dispholidus typus OX=46295 PE=2 SV=1
MFVFILLSLAAVLQQSFGNVDFNSESPRIKAKQREIVDKHNAFRRSVRPTASNMLRMEWY
SEAASNAERWAYRCVLDHSPETSRILNGIQCGENIYMSSIPRTWIDIIKLWHDEYKNFIY
GVGANPPGSIIGHYTQIVWYKSYRIGCAASYCPSSSYDYFYVCQYCPTGNFGGLTATPYK
SGPTCGDCPSACDNGLCTNPCSREDVFTNCKSLVAKSNCQDDYIRKNCLATCFCPNK
>sp|B7FDI1|CRVP_VIPBE Cysteine-rich venom protein OS=Vipera berus OX=31155 PE=1 SV=1
MIAFLVLPILAAVLQQSSGNVDFDSESPRKPEIQNEIIDLHNSLRRSVNPTASNMLKMEW
YPEAAANAERWAFRCILSHSPRDSRVIGGIKCGENIYMSTSPMKWTAIIHEWHGEEKDFV
YGQGASPANAVVGHYTQIVWYKSYRSGCAAAYCPSSEYKYFYVCQYCPAGNMQGKTATPY
TSGPPCGDCPSACDNGLCTNPCTHEDKFTNCKDLVKQGCNNNYLKTNCPASCSCHNEII
>sp|Q2XXQ6|CRVP1_DISTY Cysteine-rich venom protein DIS1 OS=Dispholidus typus OX=46295 PE=2 SV=1
MFVFILLSLAAVLQQSFGNVDFNSESPRIKAKQREIVDKHNAFRRSVRPTASNMLRMEWY
SEAASNAERWAYRCILDHSPKTSRILNGIKCGENIYMSSIPMTWIDIIKLWHDEYKNFIY
GVGANPPGSVIGHYTQIVWYKSYRVGCAASYCPPSSYNYFYVCQYCPAGNFAGLTATPYK
SGPTCGDCPSACDNGLCTNPCSREDVFMNCKSLVAQSNCQDDYIRKNCPATCFCPNK
>sp|B0VXV6|CRVP_SISCA Cysteine-rich venom protein 2 OS=Sistrurus catenatus edwardsii OX=8762 PE=2 SV=1
MIALIVLPILAAVLQQSSGSVDFDSESPRKPEIQNKIVDLHNSLRRSVNPTASNMLKMEW
YSEAAANAERWAYRCIESHSPRDSRVLEGIKCGENIYMSSVPMKWTEIIHIWHGENKNFK
YGIGADPPNAVTGHYTQIVWYKSYRAGCAAAYCPSLEYSYFYVCQYCPAGNIRGKTATPY
KSGPPCGDCPSACDNGLCTNPCPKKISTQLPRFGPQAGCQDKQMQSDCSATCFCQNKII
>sp|A8S6B6|CRVP_AUSSU Cysteine-rich venom protein OS=Austrelaps superbus OX=29156 PE=2 SV=1
MIAFIVLLSLAAVLQQSSGTVDFASESSNKKDYRKEIVDKHNALRRSVKPTARNMLRMEW
NSRAAQNAKRWADRCTFAHSPPHTRTVGKLRCGENIFMSTQPFAWSGVVQAWYDEVKKFV
YGIGAKPPGSVIGHYTQVVWYKSHLLGCASAKCSSTKYLYVCQYCPAGNIRGSIATPYKS
GPACGDCPSACVNGLCTNPCKYEDAFTNCKALAKKTKCKTEWIKSKCPATCFCHNKII
>sp|Q2XXP4|CRVP_TRIBI Cysteine-rich venom protein TRI1 (Fragment) OS=Trimorphodon biscutatus OX=338818 PE=2 SV=1
MIVFILLSLAAVLEQSFGNVDFNSESPRRPEKQKEIVDRHNSFRRSVRPTASNMLKMEWY
SEAASNAERWAYRCNLGHSPDSSRILDGIKCGENIYMSSNPRAWTEILQLWYDEYKNFVY
GVGANPPGSVTGHFSQMVWYKSYRIGCAAAYCPSSGYSYFYVCQYCPIGNIEGSTATPYK
SGPTCGDCPSACDNGLCTNPCLREDKFTNCKSLVQQNSCQHDWTRKNCPATCFCHN
>sp|Q2XXQ3|CRVP1_PSEPL Cysteine-rich venom protein ENH1 OS=Pseudoferania polylepis OX=338839 PE=2 SV=1
MIVFILLSLAAVLQQFVADVNFESESPRRTEKQTEIVDMHNSFRRSVNPTARNMLKMEWY
PEAADNAERWAYQCIYDHSANSERVIGGIQCGENIYKSSNPRAWTEIIQSWYDEIQNFEY
GVGANPPGSVIGHYTQIVWYKSYRIGCAAAYCPSYPYNYFYVCQYCPTGNMEGLTATPYT
SGPTCADCPSHCDDGLCTNPCPITNTFTNCDSLLQQNSCEDSYIKTNCGASCFCQDKII
>sp|Q2XXQ5|CRVP2_DISTY Cysteine-rich venom protein DIS2 OS=Dispholidus typus OX=46295 PE=2 SV=1
MFVFILLSLAAVLQQSFGNVDFNSESPRIKAKQREIVDKHNAFRRSVRPTASNMLRMEWY
SEAASNAERWAYRCILDHSPKTSRILNGIKCGENIYMSSIPMTWIDIIKLWHDEYKNFIY
GVGANPPGSVIGHYTQIVWYKSYRVGCAASYCPSSSYNYFYVCQYCPAGNFAGLTATPYK
SGPTCGDCPSACDNGLCTNPCSREDVFMNCKSLVAQSNCQDDYIRKNCPATCFCPNK
>sp|Q2XXP5|CRVP_TELDH Cysteine-rich venom protein TEL1 (Fragment) OS=Telescopus dhara OX=338837 PE=2 SV=1
MIVFILLSLAAVLQQSFGNVDFNSESPRRKNKQKEIVDMHNSLRRSVKPTASNMLRMEWY
SEAASNAERWAYRCILNHSPESSRILGGIKCGENIYMSSNPRKWTEVIQLWYDEYKNFVY
GIGANPRGSVIGHYTQIVWYKSYRIGCAAYYCPSSSYNYFYVCQYCPTGNWNGLTATPYK
SGPTCGDCPSACDNGLCTNPCLHENKFTNC
>sp|Q2XXQ2|CRVP2_PSEPL Cysteine-rich venom protein ENH2 OS=Pseudoferania polylepis OX=338839 PE=2 SV=1
MIVFILLSLAAVLQQFVADVNFESESPRRTEKQTEIVDMHNSFRRSVNPTARNMLKMEWY
PEAADNAERWAYQCIYDHSANSERVIGGIQCGENIYKSSNPRAWTEIIQSWYDEIQNFEY
GVGANPPGSVIGHYTQIVWYKSYRIGCAAAYCPSYPYNYFYVCQYCPTGNMEGLTATPYT
SGPTCADCPSHCDDGLCTNPCPITNTFTNCDSLLQQNSCEDSYIKTNCGASCFGQDK
>sp|Q2XXQ0|CRVP_ERYPO Cysteine-rich venom protein LIO1 (Fragment) OS=Erythrolamprus poecilogyrus OX=338838 PE=2 SV=1
MIVFILLSFAAVLQQSFGRIDIDSQSTRRPEIQNLIVDTHNSYRRSVSPTATNMLKMEWY
PEAAANAERWAYQCVYDHSQKYERVLDGIQCGENIYMYSEFRPWTEVMQSWYDEYRNFIF
GVGAHPANALIGHYTQIVWYKSYRVGCAIANCPSYPYNYFYVCQYCPAGNFGGQTATPYN
SGTTCADCPSACDNGLCTNPCTSENVFTNCNDMVKESGCQDERMKSICPASCF
>sp|A9YME1|VA5_MICHY Venom allergen 5 OS=Microctonus hyperodae OX=165561 PE=2 SV=1
MEQIKYLLIGIIFSSAISSSLQCAYENCADWANPGQSQKHTMCLYPTTALGNKCNEGRII
QLTEADKQYILQLHNELRAKVASGGESQGSNGPQPAGKIGPLKWDNEIAEIAQRWVNQCT
FEHDKCRNTKANSVGQNLYMMGSSEKSENTHDILTASVNSWYSEVKDFDNRSVREYKFEF
TTGHYSQVVWGDTTHVGCGLVQYKDSGFYTTMVACNYSPAGNLIGGTVYPTL
>sp|C0ITL3|VA5_BRACH Venom allergen 5 (Fragment) OS=Brachyponera chinensis OX=2340912 PE=2 SV=1
TEGGAVHTMCQYTSPQPSPNCGTYSNAHITAADKETILKVHNDERQKVKAGQETRGNPGP
QPAASNMPDLTWDNELAAIAQRWVNQCKIGHDGCRNVERYQVGQNIAMSGSTAKGPCNMN
NLVQMWINEVNALNAADVSSMPSDGNYFMKIGHYTQLVWGKTTKVGCGIIQFLDGKFYKC
YLACNYGPAGNMFGAPIYQ
>sp|P85099|CRVP_PHIPA Cysteine-rich venom protein (Fragment) OS=Philodryas patagoniensis OX=120310 PE=1 SV=1
VDFDSESPRRPEIQ
>sp|Q2XXQ9|CRVP6_VARAC Cysteine-rich venom protein VAR6 (Fragment) OS=Varanus acanthurus OX=62035 PE=2 SV=1
MILLKLYLTLAAILCQSRGTTSLDLDDLMTTNPEIQNEIINKHNDLRRTVDPPAKNMLKM
SWDNIIAESAKRAALRCNQNEHTPVSGRTIGGVVCGENYFMSSNPRTWSFGIQSWFDERN
YFKFGFGPTRAGVMVGHYTQKERCRPEV
>sp|Q2XXR4|CRVP1_VARAC Cysteine-rich venom protein VAR1 (Fragment) OS=Varanus acanthurus OX=62035 PE=2 SV=1
MILLKLYLTLAAILCQSRGTTSLDLDDLMTTNPEIQNEIINKHNDLRRTVDPPAKNMLKM
SWDNIIAESAKRAALRCNQNEHTPVSGRTIGGCGCAEKIT
>sp|Q2XXP3|CRVP9_VARVA Cysteine-rich venom protein VAR9 (Fragment) OS=Varanus varius OX=8559 PE=2 SV=1
MILLKLYLTLAAILCQSRGMTSLDLDDLMTTNPEIQNEIINKHNDLRRTVDPPAKNMLKM
SWDNIIAESAKRAALRCNYKEHTSIAERTIGGCGVWEKILSC
>sp|B7FDI0|CRVP_VIPBN Cysteine-rich venom protein (Fragment) OS=Vipera berus nikolskii OX=1808362 PE=2 SV=1
GNVDFDSESPRKPEIQNEIIDLHNSLRRSVNPTASNMLKMEWYPEAAANAERWAFRCILS
HSPRDSRVIGGIKCGENIYMSTSPMKWTAIIHKWHGEEKDFVYGQGASPANAVVGHYTQI
VWYKSYRSGCAAAYCPSSEYKYFYVCQYCPAGNMQGKTATPYTSGPPCGDCPSACDNGLC
TNPCTHEDKFTNCKDLVKQGCNNNYLKTNCPASCSCHNEII
>sp|Q2L6Z1|VAL5_VESMC Venom allergen 5 OS=Vespula maculifrons OX=7453 PE=2 SV=1
MEISGLVYLIIIVTIIDLPYGKANNYCKIKCLKGGVHTACKYGSLKPNCGNKVVVSYGLT
KQEKQDILKEHNDFRQKVARGLETRGNPGPQPPAKNMKNLVWNDELAYVAQVWANQCQYG
HDTCRDVAKYQVGQNVALTGSTAAKYENPVNLVKMWENEVKDYNPKKKFSENNFIKIGHY
TQMVWANTKEIGCGSMKYTENKWHYHYLVCNYGPSGNFGNEELYQTK
>sp|B2MVK7|VA5_RHYBR Venom allergen 5 OS=Rhynchium brunneum OX=522437 PE=2 SV=1
MTKIDLLARVFVIATIIALATAVDYYKLKCPPKTKHTMCIYGTNSHPSRNCGVVKGSGPT
DQEKREILKEHNDYGHKVASGEEKRGVNGGQPAAKNMEDMTWDDELAKVAQTWANQCTIN
HDKCRSVSRFSVGQNLASKSTTGNDFPPVVELIQLWENEVSDFDKNNIKSLPASGISKTG
HYTQMVWAKSNKLGCGSIKHHKDGWNKHFLVCNYGPSGNYLGQSVYEV
>sp|P0DL19|CRVPA_NOTSC Cysteine-rich venom protein notescatin (Fragment) OS=Notechis scutatus scutatus OX=70142 PE=1 SV=1
SNKKDYQKEIVDKHNALRRSVK
>sp|A9QQ26|VA5_LYCSI Venom allergen 5 OS=Lycosa singoriensis OX=434756 PE=2 SV=1
MSAPVGIPSLLLALCALLCVLNAVRSAYCPDPYKRYSDQHSYCVGVCCSCAKYRRGVSPW
LKKELVRLHNNLRSKVAGGKSHSVDHLPRATNMLEMVWDDELAEVAQRWSDKCERKSDCE
DCRRVGRFGVGQIIFEFDGKMDGKDMENEFFSRFMALQSFRKEQVARFTAGTNPKTAQIL
WAKTWRIGCGFLDFNYPGNGRRYTQIVCNYGPKGNEEGEEVYKAGSVCSSCPANTCCGDA
CKKHNLKANYHGLCKVIDENLPPEGNVPHKKTGNEVFYCGFNDESDCRHTVEGVDRWIRN
VTTGGTWLNTYLGNYGHTVIEVRSAHHLQVRQAMPGHQDPQWTHGGRTTLSVPAVRGFGG
GRQILNLTHLPPCRR
>sp|P0DL16|CRVP_NAJMO Cysteine-rich venom protein mossambin (Fragment) OS=Naja mossambica OX=8644 PE=1 SV=1
NVDFNSESTRRKKKQNEIVDLHNSLRRTVN
>sp|W4VS53|CRVP_TRILK CRISP/Allergen/PR-1 OS=Trittame loki OX=1295018 PE=1 SV=1
MHFQVILMMMWLWLEAEGGTCPTLYKRYSKHHTYCLHPNSTCKILTRGVSSGDKEIILRE
HNKLRSRVATGKETKYSLPKASDMMQLVWDDELASVAQKHADQCVFEHDCNDCRNVQNFG
VGQNLHLRTSSAKFSDITWAGAVNGWYDEVKDFNKRQISGFIDGKGPPQTGHFTQAVWAT
SWRVGCGRSMFKDGNTFKDLYTCNYGPGGNMKNAIIYTKGKPCSGCPLNSCCGKACGGIS
YDGLCKMSGNTAPQYSPPKGFAFRCTFNGESDCATTTSGAKKWKTIKTLSGSFIGIVLNP
GESSTLSFTVPFGVSDGSMCVESYYRKGPQVAGQVAAGNAVEKFGDPADPSFDYSTPLKE
STDFMQFGVTLGWNTKTTLSVVFSVPPGTAPQYLEMKDISVRKGEC
>sp|A7X4T8|CRVP_CAURH Cysteine-rich venom protein Cau1 (Fragment) OS=Causus rhombeatus OX=44735 PE=2 SV=1
ANPSYAVVGHYTQIVWYKSDRIGCAAAYCPSSVYNYFYVCQYCPAGNFAGRTATPYKSGP
PCGDCPSACDNGLCTNPCRVEDEFINCKDMAESRDCQDNYMMTNCAAFCSCHNEII
>sp|P85840|VA5_TITSE Venom allergen 5 (Fragments) OS=Tityus serrulatus OX=6887 PE=1 SV=1
ECPALYRRYSKEHTFCKTKNQKCNIKRWGVSQDDRNTIINLHNKVRNNIALGQDQSGRLP
AAGDMLEMEWDDELAQIAQKLADQCVFKHDCDDCRKVENFDVGQNIFTRGITAVEIPDPF
KSWTQLYVCNYGPAGNLDDSELYKVDKPCEKCPSNTCCGSHCKKHNKSTSYLGLCDVLNG
SGPDFDETDFSNYIFNCDFKPESDCNNKVEGS
>sp|Q2XXR3|CRVP2_VARAC Cysteine-rich venom protein VAR2 (Fragment) OS=Varanus acanthurus OX=62035 PE=2 SV=1
MILLKLYLTLAAILCQSRGTTSLDLDDLMTTNPEIQNEIINKHNDLRRTVDPPAKNMLKM
SWGQHHCRECQTCSTEMQPKMSTHPVSGRKIGWVWVCGGKLLHVK
>sp|P81992|CRVP2_AUSSU Cysteine-rich venom protein asurin-2 (Fragment) OS=Austrelaps superbus OX=29156 PE=1 SV=1
SNKKDYRKEIVDKHNALSRSVKPTASNM
>sp|P0DL15|CRVPB_NAJHA Cysteine-rich venom protein annuliferin-b (Fragment) OS=Naja annulifera OX=96794 PE=1 SV=1
NVDFNSESTRRKNKQKEIVDLHNSLRRXVD
>sp|P86537|CRVP_DABRR Cysteine-rich venom protein (Fragment) OS=Daboia russelii OX=8707 PE=1 SV=1
SVDFDSESPR
>sp|P0DL18|CRVP_OVOOK Cysteine-rich venom protein okinavin (Fragment) OS=Ovophis okinavensis OX=8769 PE=1 SV=1
SVDFDSESPRKPXIQNEIVDLHNPLRRXVN
>sp|P0DMG6|CRVP_BOTFO Cysteine-rich venom protein Bfon12 (Fragment) OS=Bothrops fonsecai OX=157549 PE=1 SV=1
SVDFDSESPRKPEIQ
>sp|P81993|CRVP_BUNCA Cysteine-rich venom protein bucarin (Fragment) OS=Bungarus candidus OX=92438 PE=1 SV=1
ESSNKRENQKQIVDKHNALRRSVRPTARNMLQMEWNSNAAQNAKRFADRCTFAHSPPHLR
TVGIFSC
>sp|P0DL14|CRVPA_NAJHA Cysteine-rich venom protein annuliferin-a (Fragment) OS=Naja annulifera OX=96794 PE=1 SV=1
NVDFNSESTRRKKKQKEIVDLHNXLRRXVD
>sp|P0DL17|CRVP_HEMHA Cysteine-rich venom protein hematin (Fragment) OS=Hemachatus haemachatus OX=8626 PE=1 SV=1
SVDFNSESTRREEKQKEIVDLHNXLRDXVX
>sp|P0DL21|CRVPA_PSECT Cysteine-rich venom protein collettin-a (Fragment) OS=Pseudechis colletti OX=239754 PE=1 SV=1
SNKKNYQKEIVDKHNALRRSVK
>sp|P81994|CRVP_TROCA Cysteine-rich venom protein tropirin (Fragment) OS=Tropidechis carinatus OX=100989 PE=1 SV=1
GGGKDYRVEIVDKHNXLRRSVXXTARN
>sp|P0DMG5|CRVP_BOTCO Cysteine-rich venom protein Bco13 (Fragment) OS=Bothrops cotiara OX=8727 PE=1 SV=1
SVDFDSESPRKPEIQ
>sp|P0DL20|CRVPA_PSEGT Cysteine-rich venom protein pseuguttin (Fragment) OS=Pseudechis guttatus OX=239755 PE=1 SV=1
SNKKNYQKEIVDKHNALRRSVK
>sp|P85860|VA_PHOKE CRISP-1 (Fragments) OS=Phoneutria keyserlingi OX=272754 PE=1 SV=1
GLCPDKYKRYSLQHSFCLPTCVSCAFYSKDVRYWLKNYILYQHNNLRNVVASGRSYGVDH
VPRICLTVVTRIGCGYLFRKYTNVICNYGPRGNVEGEEIYKGGDICSACPANTCCGDGCK
YHGLCKFGEPNLPEIFYCGFNGESDCR
>sp|P81995|CRVP_TRIPP Cysteine-rich venom protein tripurin (Fragment) OS=Trimeresurus purpureomaculatus OX=101163 PE=1 SV=1
PRNPEIQNEIIDLHNYLRRSVNPXASNMLRSQW
>sp|P81991|CRVP1_AUSSU Cysteine-rich venom protein asurin-1 (Fragment) OS=Austrelaps superbus OX=29156 PE=1 SV=1
SNKKDYRKEIVDKHNALRRSVKPTARNMLSMEVNSKAAQNAQRRXD
>sp|P81990|CRVP_ASPSC Cysteine-rich venom protein ascarin (Fragment) OS=Aspidelaps scutatus OX=8607 PE=1 SV=1
XXIENEXEIVDMHNALRRAVRPTASNMLQM
