# Supplementary material for: Transcriptomic Insights into the Diversity and Evolution of Myxozoa (Cnidaria, Endocnidozoa) Toxin-like Proteins
Source: Mar Drugs. 2022 Apr 26;20(5):291. doi: 10.3390/md20050291 (PMC9144971; doi:10.3390/md20050291)
Supplement: Supplementary file 1 [file marinedrugs-20-00291-s001.zip › Supplementary File 1/cys.fasta]

>sp|E3P6N3|CYT_AUSSU AsCystatin OS=Austrelaps superbus OX=29156 PE=1 SV=1
MVHSQLPVAAPLRLLCALLLLPLATMIPGGLSPRSVTDPDVQEAAEFAVQEYNALSANAY
YYKQLRIVEAQSQVVTGAKYYLTMELMKTKCAKTTGKPKVYKEIQNCELPPKAQQEKLTC
RFQVWSCPWLQKIELTKMSCN
>sp|Q331K1|CYT_CYACP Cystatin J OS=Cyanea capillata OX=27804 PE=2 SV=1
MHLYLCVLVCLSIGMANCLLPGGIRRMTDEEIQNDEILLTGVEFAVDKYNSDTNSRLIAT
NVISATVQVVAGFKYNALIELRPRLCVQDPKTKIATCPLRMNLPTKCSFTFLYQSWVPQK
YSMLSTKCLRA
>sp|Q6T6T4|CYT_BITGA Bitiscystatin OS=Bitis gabonica OX=8694 PE=1 SV=1
MHSRLLVAAPHCLLLLLLLPSALPALKVGGLYPRDVMDPEVQEAAAFAVENYNAQSTNDN
YFKARRIVEAQSQVVSGVKYYLKMELAKTTCKKIAGKPKLYQEIQNCNLPPENQQEEITC
HFEVWSRPWLQKTVLTKDEL
>sp|P08935|CYT_BITAR Cystatin OS=Bitis arietans OX=8692 PE=1 SV=1
IPGGLSPRDVTDPDVQEAAAFAVEKYNAGSKNDYYFKERRVVEAQSQVVSGVKYYLMMEL
LKTTCKKTVGRPKGYQEIQNCNLPPENQQEEITCRFEVWSRPWLPSTSLTK
>sp|P81714|CYT_NAJAT Cystatin (Fragment) OS=Naja atra OX=8656 PE=1 SV=1
IPGGLSPRSVSDPDVQKAAAFAVQEYNAGSANAHYYKELRVVEAQSQSVAGEKYFLMMEL
VKTKCAKTAGKPKVYKEIQNCELPPIKQQEEKLCGFQVW
>sp|E3P6N4|CYT_PSETE Cystatin OS=Pseudonaja textilis OX=8673 PE=1 SV=1
MVHSQLPVAAPLRLLCALLLLPSATMIPGGLSPRSVTDPDVQKAAEFAVQEYNSLSTNAY
YYKQLRIVEAQSQVVAGAKYYLTMELMKTKCAKATGKPKVYKEIQNCELPPKAQQEKLTC
HFQVWSRPWLEKMELTKMSCN
>sp|E3P6P4|CYT_NAJKA Cystatin OS=Naja kaouthia OX=8649 PE=2 SV=1
MVHFQLPVAAPLCLLCALLLLPSATMIPGGLSPRSVSDPDVQKAAAFAVQEYNARSANAH
YYKELRVVEAQSQVVAGEKYYLMMELVKTKCAKTAGKPKVYKEIQNCELPPKAQQEKLTC
HFQVWSRPWLDKTELTKMSCN
>sp|E3P6N5|CYT_OXYMI Cystatin OS=Oxyuranus microlepidotus OX=111177 PE=1 SV=1
MVHSQLPVAAPLRLLCALLLLPSATMIPGGISPRSVTDPDVQKAAEFAVQEYNALSTNAY
YYKQLRIVEAQSQVVAGAKYYLTMELMKTKCAKTTGKPKVYKEIQNCELPPKAQQEKLTC
HFQVWSRPWLEKMELTKMSCN
>sp|E3P6P3|CYT_MICIK Cystatin OS=Micropechis ikaheca OX=66188 PE=1 SV=1
MVRSQLPVAAPLRLLCALLLLPSATMIPGGLSPRSVTDPDVQEAAAFSVQEYNALSANAY
YYKELRIVEAQSQVVSGAKYYLTMELMKTKCAKATSKPKVYKEIQNCELPPKAQQEKLTC
HFQVWSRPWLEKMELTKMSCN
>sp|E3P6N8|CYT_PSEAU Cystatin OS=Pseudechis australis OX=8670 PE=1 SV=1
MVHSQLPVAGPLRLLCALLLLPSATMIPGGLSPRSVTDPDVQEAAEFAVQEYNALSANAY
YYKQLRIVEAQSQVVSGAKYYLTMELMKTKCAKTTGKPKVYKEIQNCELPPKAQQEKLTC
HFQVWSRPWLGKIELTKMSCN
>sp|E3P6N6|CYT_OXYSC Cystatin OS=Oxyuranus scutellatus scutellatus OX=8667 PE=1 SV=1
MVHSQLPVAAPLRLLCALLLLPSATMIPGGLSPRSVTDPDVQKAAEFAVQEYNALSTNAY
YYKQLRIVEAQSQVVAGAKYYLTMELMKTKCAKTTGKPKVYKEIQNCELPPKAQQEKLTC
HFQVWSRPWLEKVELTKMSCN
>sp|E3P6P1|CYT_CRYNI Cystatin OS=Cryptophis nigrescens OX=292442 PE=1 SV=1
MVHSQLPVAASLRLLCALLLLPSATMIPGGLSPRSVTDPDVREAAEFAVQEYNALSANAY
YYKQLRIVEAQSQVVAGAKYYLTMELMKTKCAKTTGKPKVYKEIQNCELPPKAQQEKLTC
RFQVWSRPWLKKTELTKMSCN
>sp|E3P6P2|CYT_NOTSC Cystatin OS=Notechis scutatus scutatus OX=70142 PE=1 SV=1
MVHSQLPVVALLRLLCALLLLPSATMIPGGLSPRSVTDPDVQEAAEFAVQEYNALSANAY
YYKQLRIVEAQSQVVAGAKYYLTMELMKTKCAKTTGKPKVYKEIQNCELPPKAQQEKLTC
RFQVWSRPWLQKIELTKMSCN
>sp|E3P6N7|CYT_PSEPO Cystatin OS=Pseudechis porphyriacus OX=8671 PE=1 SV=1
MVHSQLPVAGPLRLLCALLLLPSATMIPGGLSPRSVTDPDVQEAAEFAVQEYNALSANAY
YYKQLRIVEAQSQVVSGAKYYLTMELMKTKCAKTTGKPKVYKEIQNCELPPKAQQEKLNC
RFQVWSRPWLEKMELTKMSCN
>sp|E3P6N9|CYT_TROCA Cystatin OS=Tropidechis carinatus OX=100989 PE=1 SV=1
MVHSQLPVAAPLRLLCALLLLPSATMIPGGLYPRSVTDPDVQEAAECAVQEYNALSANAY
YYKQLRIVEAQSQVVTGAKYYLTMELMKTKCAKTTGKPKVYKEIQNCELPPKAQQEKLTC
HFQVWSRPWLQKIELTKMSCN
>sp|E3P6P0|CYT_HOPST Cystatin OS=Hoplocephalus stephensii OX=196418 PE=1 SV=1
MLHSQLPVAAPLRLLCALLLLPSVTMIPGGLSPRSVTDPDVQEAAEFAVQEYNALSANAY
YYKQLRIVEAQSQVVTGAKYYLTMELMKTKCAKTTGKPKVYKEIQNCELPPKAQQEKLTC
RFQVWSRPWLEKIELTKMSCN
>sp|B1P1J3|CYT_CHIGU Cystatin-1 OS=Chilobrachys guangxiensis OX=278060 PE=2 SV=1
MKAIYLILTVLCGFSASTKTGGWRDKDVDDEDIRKFATLAASENSKMSNSLYFEKLVKVI
EAKSQVVSGVKYNITFEIAPTECKKNGKGYDKLSECPLLESAPHQTCTAIIWTRSWLNDT
QILKLKCKEGGSSC
>sp|Q2XXN5|CYT_POGBA Cystatin-POGU1 OS=Pogona barbata OX=52202 PE=2 SV=1
MASGGSPVWALVALLSLLPLVARGERAVGAPEEVPVSNPGVQEAARFALEAYNRASNSMF
CYKPVRVLKAETQVVSGMQYYLTVEIVNTRCEKKVGCGLKNMGSENCAVPSEAEQKQICE
FVVWSRPWMQDTRLSSISCTPSSS
>sp|J3SE80|CYT2_CROAD Cystatin-2 OS=Crotalus adamanteus OX=8729 PE=2 SV=1
MALLRGFLVCSLLLLSCICKEALGTRLLGGLENASPEEPGVARALQFAMNEYNRGSNDMY
SSRVSEVVEAQKQIVSGIKYYFTVKIGRTVCRKGATDLENCAFHNAPKLAQTMTCTFEVY
NIPWRNFISLEKSSCT
>sp|J3RYX9|CYT1_CROAD Cystatin-1 OS=Crotalus adamanteus OX=8729 PE=2 SV=1
MHSRLPVPASLCLLLLLPSVLPASMPGGLSPRDVTDPEVQEAAVFAVEEYNARSTNSNYF
KALRLVQAESQVVSGAKYYLTMELVKTSCRKTNGNPKGYQEIQNCRLPPRNQQEKLTCHF
EVWSRPWLNKTLLTKVTCN
