# Supplementary material for: Transcriptomic Insights into the Diversity and Evolution of Myxozoa (Cnidaria, Endocnidozoa) Toxin-like Proteins
Source: Mar Drugs. 2022 Apr 26;20(5):291. doi: 10.3390/md20050291 (PMC9144971; doi:10.3390/md20050291)
Supplement: Supplementary file 1 [file marinedrugs-20-00291-s001.zip › Supplementary File 1/disin.fasta]

>sp|Q805F7|DIDA_AGKCO Disintegrin acostatin-alpha OS=Agkistrodon contortrix contortrix OX=8713 PE=1 SV=1
MIQVLLVTLCLAVFPYQGSSIILESGNVNDYEVVYPRKVTALPKGAIQPKNPCCDAATCK
LTPGSQCAEGLCCDQCKFIKAGKICRRARGDNPDYRCTGQSGDCPRKHFYA
>sp|P83253|DID1A_MACLB Disintegrin lebein-1-alpha OS=Macrovipera lebetina OX=8709 PE=1 SV=2
MIQVLLVTICLAVFPYQGSSIILESGNVNDYEIVYPKKVTVLPTGAMNSGNPCCDPVTCK
PRRGEHCVSGPCCRNCKFLNAGTICNRARGDDMNDYCTGISSDCPRNPYKD
>sp|Q3BK13|DID2A_MACLB Disintegrin lebein-2-alpha OS=Macrovipera lebetina OX=8709 PE=1 SV=1
MIQVLLVTICLAVFPFHGSSIILESGNVNDYEVVYPKKVTLLPTGAMNSANPCCDPITCK
PRKGEHCVSGPCCRNCKFLNPGTICKRTMLDGLNDYCTGITSDCPRNPWKSEEDEMKWSA
TAKGSVLM
>sp|Q3BER1|DIS_ECHOC Disintegrin ocellatusin OS=Echis ocellatus OX=99586 PE=1 SV=1
MIPVLLVTICLAVFPFQGSSIILESGNINDYEIVYPKKVAVLPTGAMNSAHPCYDPVTCQ
PKEKEDCESGPCCDNCKFLKEGTICKMARGDNMHDYCNGKTCDCPRNPYKGEHDPMEWPA
PAKGSVLM
>sp|Q7ZZM2|DIS_PROJR Disintegrin jerdostatin OS=Protobothrops jerdonii OX=242841 PE=1 SV=1
MIQVLLVTICLAVFPYQVSSKTLKSGSVNEYEVVNPGTVTGLPKGAVKQPEKKHEPMKGN
TLQKLPLCTTGPCCRQCKLKPAGTTCWRTSVSSHYCTGRSCECPSYPGNG
>sp|Q3BK14|DIS_MACLB Disintegrin lebestatin OS=Macrovipera lebetina OX=8709 PE=1 SV=1
MIQVLLVIICLAVFPFQGSSKTLKSGNVNDYEVVNPGTVTGLPKGAVEEKHEPMKGNTLQ
KFPLCTTGPCCRQCKLKPAGTTCWKTSRTSHYCTGKSCDCPSYPGNG
>sp|P83254|DID1B_MACLB Disintegrin lebein-1-beta OS=Macrovipera lebetina OX=8709 PE=1 SV=1
NSGNPCCDPVTCKPRRGWHCVSNPCCDNCKFMRAGTICNRARGDDMNDYCTGISSDCPRN
PYKD
>sp|Q3BER3|DID4A_ECHOC Disintegrin EO4A OS=Echis ocellatus OX=99586 PE=1 SV=2
MIPVLLVTICLAVFPFQGSSIILESGNINDYEIVYPKKVNVLPTGAMNSAHPCCDPVTCQ
PKQGEHCISGPCCRNCKFLNSGTICKRARGDNLHDYCTGISSDCPRNPYKGKYDPMKWPA
AAKGSVLM
>sp|P83469|DIS_MACLO Disintegrin obtustatin OS=Macrovipera lebetina obtusa OX=209528 PE=1 SV=1
CTTGPCCRQCKLKPAGTTCWKTSLTSHYCTGKSCDCPLYPG
>sp|Q6T6T3|DID1_BITGA Disintegrin gabonin-1 OS=Bitis gabonica OX=8694 PE=1 SV=1
MIQVLLVIICLAVFPYQGSSIILESGNVNDYEIVYPKKVTVLPTGAMNSAHPCCDPVTCK
PKRGEHCISGPCCRNCKFLNAGTICKRGRGDSLHDYCTGVTPDCPRNPNKGESDELEWSA
AATGSVLM
>sp|Q3BER4|DID5A_ECHOC Disintegrin EO5A OS=Echis ocellatus OX=99586 PE=1 SV=1
MIPVLLVTICLAVFPFQGSSIILESGNINDYEIVYPKKVAVLPTGAMNSAHPCCDPVTCQ
PKQGEHCISGPCCRNCKFLNSGTICKKTMLDGLNDYCTGVTSDCPRNPYKGKEDD
>sp|Q6T6T2|DID2_BITGA Disintegrin gabonin-2 OS=Bitis gabonica OX=8694 PE=1 SV=1
MIQVLLVIICLAVFPYQGSSIILESGNVNDYEIVYPKKVTVLPTGAMNSAHPCCDPVTCK
PKRGEHCISGPCCRNCKFLNAGTICKKTMLDGLNDYCTGVTPDCPRNPNKGESDELEWSA
AATGSVLM
>sp|P81742|DIDAA_ERIMA Disintegrin EMF10A OS=Eristicophis macmahoni OX=110227 PE=1 SV=1
MNSANPCCDPITCKPKKGEHCVSGPCCRNCKFLNPGTICKKGRGDNLNDYCTGVSSDCPR
NPWKSEEED
>sp|P82465|DID6A_ECHCS Disintegrin EC6 subunit alpha OS=Echis carinatus sochureki OX=124223 PE=1 SV=2
MIQVLLVIICLAVFPYQGSSIILESGNINDYEIVYPKKVAVLPTGAMNSVHPCCDPVTCE
PREGEHCISGPCCRNCKFLNAGTICKKAMLDGLNDYCTGISSDCPRNRYKGKEDD
>sp|P0C6A8|DID4_MACLO Disintegrin VLO4 OS=Macrovipera lebetina obtusa OX=209528 PE=1 SV=1
MNSGNPCCDPVTCKPRRGEHCVSGPCCRNCKFLNAGTICKRARGDDMNDYCTGISPDCPR
NPWKG
>sp|P83658|DIDS_ECHCA Disintegrin schistatin OS=Echis carinatus OX=40353 PE=1 SV=1
NSVHPCCDPVICEPREGEHCISGPCCENCYFLNSGTICKRARGDGNQDYCTGITPDCPRN
RYNV
>sp|Q805F5|DIDA_AGKPI Disintegrin piscivostatin-alpha OS=Agkistrodon piscivorus piscivorus OX=8716 PE=1 SV=1
MIQVLLVTICLAVFPYQGSSIILESGNVNDYEVVYPRKITPLPKGAVQPKNPCCDAATCK
LTPGSQCAEGLCCDQCKFIKAGKICRRARGDNPDYRCTGQSGDCPRKHFYA
>sp|P0C6E2|DIS_DABPA Disintegrin viperistatin OS=Daboia palaestinae OX=1170828 PE=1 SV=1
CTTGPCCRQCKLKPAGTTCWKTSRTSHYCTGKSCDCPVYQG
>sp|P0C6A4|DID5B_ECHOC Disintegrin EO5B OS=Echis ocellatus OX=99586 PE=1 SV=1
NSAHPCCDPVTCQPKKGEHCISGPCCRNCKFLNSGTVCKRAVGDDMDDYCSGITTDCPRN
PYKGKD
>sp|P83041|DID5_CERCE Disintegrin CC5 OS=Cerastes cerastes OX=8697 PE=1 SV=1
MNSAHPCCDPVTCKPKRGEHCISGPCCRNCKFLSPGTICKKARGDDMNDYCTGISSDCPR
NRYKS
>sp|P83044|DID8B_CERCE Disintegrin CC8B OS=Cerastes cerastes OX=8697 PE=1 SV=1
NSAHPCCDPVTCKPKRGEHCISGPCCENCKFLTAGTVCLPAWGDFDNDLCTGISSDCPRN
PWHKS
>sp|P83043|DID8A_CERCE Disintegrin CC8A OS=Cerastes cerastes OX=8697 PE=1 SV=1
MNSAHPCCDPVTCKPKRGEHCISGPCCRNCKFLSPGTICKKARGDDMNDYCTGISSDCPR
NRIKK
>sp|P0C6B4|DIDLA_ECHCA Disintegrin schistatin-like subunit A OS=Echis carinatus OX=40353 PE=1 SV=1
SVNPCCDPVICKPRDGEHCISGPCCNNCKFLNSGTICQRARGDGNHDYCTGITTDCPRNR
YN
>sp|P0C6B5|DIDLB_ECHCA Disintegrin schistatin-like subunit B OS=Echis carinatus OX=40353 PE=1 SV=1
NSVNPCCDPQTCKPIEGKHCISGPCCENCYFLRSGTICQRARGDGNNDYCTGITPDCPRN
RYN
>sp|P0C6A6|DID7A_VIPBB Disintegrin VB7A OS=Vipera berus berus OX=31156 PE=1 SV=1
NSGNPCCDPVTCKPRRGEHCVSGPCCRNCKFLNAGTICKYARGDDMNDYCTGISSDCPRN
PYKD
>sp|P0C6A3|DIDBA_ECHML Disintegrin EMS11A OS=Echis multisquamatus OX=93050 PE=1 SV=1
NSAHPCCDPVKCEPREGEHCISGPCCRNCKFLNAGTICKKAMLDGLNDYCTGISSDCPRN
RYKGKEDD
>sp|P0C6B0|DID5B_MACLO Disintegrin VLO5B OS=Macrovipera lebetina obtusa OX=209528 PE=1 SV=1
MNSANPCCDPITCKPRRGEHCVSGPCCRNCKFLNPGTICKRTMLDGLNDYCTGVTSDCPR
NPWKSEEED
>sp|Q5EE07|DID_ECHCA Disintegrin (Fragment) OS=Echis carinatus OX=40353 PE=1 SV=1
NSVHPCCDPVKCEPREGEHCISGPCCRNCKFLNAGTICKRAMLDGLHDYCTGVTSDCPRN
RYNH
>sp|Q3BER2|DID1_ECHOC Disintegrin Eo1 subunit 1 OS=Echis ocellatus OX=99586 PE=2 SV=1
MIQVLLVIICLAVFPYQGSSIILESGNVNDFELVYPKKVTVLPTGAMNSAHPCCDPVMCK
PKRGEHCISGPCCRNCKFLSPGTICKKAWGDDMNDYCTGISSDCPRNPWKD
>sp|C9E1S2|DIDA_AGKPL Disintegrin subunit alpha OS=Agkistrodon piscivorus leucostoma OX=459671 PE=2 SV=1
MIQVLLVTICLAVFPYQGSSIILESGNVNDYEVVYPRKITPLPKGAVQPKNPCCDAATCK
LTPGAQCAEGLCCDQCKFIKAGKICRRARGDNPDYRCTGQSGDCPRKHFYA
>sp|Q3BK16|DIDA_CERVI Disintegrin CV-11-alpha OS=Cerastes vipera OX=8698 PE=2 SV=1
MIQVLLVIICLAVFPYQGSSIILESGNVNDFELVYPKKVTVLPTGAMNSAHPCCDPVTCK
PKRGEHCISGPCCRNCKFLSPGTICKKAKGDDMNDYCTGISSDCPRNPWKD
>sp|Q3BK17|DIS_CERVI Disintegrin CV OS=Cerastes vipera OX=8698 PE=2 SV=1
CTTGPCCRQCKLKPAGTTCWRTSVSSHYCTGRSCECPSYPGNG
>sp|Q3BK15|DIDB_CERVI Disintegrin CV-11-beta (Fragment) OS=Cerastes vipera OX=8698 PE=2 SV=1
NSAHPCCDPVTCKPKRGEHCISGPCCRNCKFLSPGTICKKARGDDMNDYCTGISSDCPRN
PWKD
