# Supplementary material for: Transcriptomic Insights into the Diversity and Evolution of Myxozoa (Cnidaria, Endocnidozoa) Toxin-like Proteins
Source: Mar Drugs. 2022 Apr 26;20(5):291. doi: 10.3390/md20050291 (PMC9144971; doi:10.3390/md20050291)
Supplement: Supplementary file 1 [file marinedrugs-20-00291-s001.zip › Supplementary File 1/K+_I_ShK.fasta]

>sp|P29186|K1B_BUNGR Kappa-actitoxin-Bgr1a OS=Bunodosoma granuliferum OX=31164 PE=1 SV=2
VCRDWFKETACRHAKSLGNCRTSQKYRANCAKTCELC
>sp|P29187|K1A_STIHL Kappa-stichotoxin-She3a OS=Stichodactyla helianthus OX=6123 PE=1 SV=1
RSCIDTIPKSRCTAFQCKHSMKYRLSFCRKTCGTC
>sp|Q0MWV8|AURE_AURAU Antimicrobial peptide aurelin OS=Aurelia aurita OX=6145 PE=1 SV=1
MGCFKVLVLFAAILCMSLLVCAEDEVNLQAQIEEGPMEAIRSRRAACSDRAHGHICESFK
SFCKDSGRNGVKLRANCKKTCGLC
>sp|C0HJC2|K1B1_BUNCI Kappa-actitoxin-Bcs3a OS=Bunodosoma caissarum OX=31165 PE=1 SV=1
ACIDRFPTGTCKHVKKGGSCKNSQKYRINCAKTCGLCH
>sp|C0HJC3|K1B2_BUNCI Kappa-actitoxin-Bcs3b OS=Bunodosoma caissarum OX=31165 PE=1 SV=1
ACKDGFPTATCQHAKLVGNCKNSQKYRANCAKTCGPC
>sp|O16846|K1A_HETMG Kappa-stichotoxin-Hmg1a OS=Heteractis magnifica OX=38281 PE=1 SV=2
MKSQMIAAVLLIAFCLCVVVTARMELQDVEDMENGFQKRRTCKDLIPVSECTDIRCRTSM
KYRLNLCRKTCGSC
>sp|Q0EAE5|K1A_ANEER Kappa-actitoxin-Aer3a OS=Anemonia erythraea OX=48400 PE=1 SV=1
MKGQMIICLVLIALCMSVVVMAQNLRAEELEKANPKDERVRSFERNQKRACKDYLPKSEC
TQFRCRTSMKYKYTNCKKTCGTC
>sp|A0A330KW27|K1B1_OULSP U-actitoxin-Oulsp1 OS=Oulactis sp. OX=2093647 PE=1 SV=1
MNTKLVVVFLLSAILFVSVTASRPGKDLERDEAYETYDDENKRACKDVFPAATCRHAKSV
GNCSSEKYKRNCAITCGAC
>sp|A0A330KUG5|K1B2_OULSP U-actitoxin-Oulsp2 OS=Oulactis sp. OX=2093647 PE=1 SV=1
MNTKLVVVFLLSAILFVSVTASRPGKDLERDEAYETYDDERPYFKRACKDNLPAATCSNV
KANNNCSSEKYKTNCAKTCGEC
>sp|P0DPF1|K1HH_ANESU Ask132958 OS=Anemonia sulcata OX=6108 PE=1 SV=1
CENTISGCSRADCLLTHRKQGCQKTCGLC
>sp|Q9TWG1|K1B_ANESU Kappa-actitoxin-Avd6a OS=Anemonia sulcata OX=6108 PE=1 SV=1
ACKDNFAAATCKHVKENKNCGSQKYATNCAKTCGKC
>sp|P81897|K1B_ACTEQ Kappa-actitoxin-Aeq4a OS=Actinia equina OX=6106 PE=1 SV=1
GCKDNFSANTCKHVKANNNCGSQKYATNCAKTCGKC
>sp|E2S062|K1A_STIHA Kappa-stichotoxin-Shd5a OS=Stichodactyla haddoni OX=475174 PE=3 SV=1
MKFQVIAAVLLIAFCLCVVVTARMELQDVEDVENGFQKRRSCIDTIPQSRCTAFQCKHSM
KYRLSFCRKTCGTC
>sp|P0DN02|K1B9C_ANEVI U-actitoxin-Avd9c OS=Anemonia viridis OX=51769 PE=3 SV=1
MSPKVLAVFVLCAILVVVMAGRTGTETGGNKKDTLQDLKKRTRNCFDRFEKGTCKMAKRN
GACEWSDKYEMNCKKTCGLC
>sp|P0DN03|K1B9D_ANEVI U-actitoxin-Avd9d (Fragment) OS=Anemonia viridis OX=51769 PE=2 SV=1
NLKVLAVFVLCAILVVVTAERRGTETGGYKKDTLEDLKKRTHDCFDSFKEATCHMAKTNR
LCKTSAKYQINCKKTCGLC
>sp|E2S065|K1A_HETHE Kappa-thalatoxin-Hhe2a OS=Heterodactyla hemprichii OX=659514 PE=3 SV=1
MKFQMIAAVLLIAFCLSVVVTARMELQDDEDMKNGSFQKRRTCIDTIPKSRCTAFQCKHS
MKYRLSFCRKTCGTC
>sp|E2S064|K1A_CRYAD Kappa-thalatoxin-Cad2a OS=Cryptodendrum adhaesivum OX=659513 PE=3 SV=1
MKFQMIAAVLLIAFCLCVVVTARMELQDVEDMKNGSFQKRRTCIDTIPKSRCTAFQCKNS
MKYRLSFCRKTCGTC
>sp|E2S066|K1A_THAAS Kappa-thalatoxin-Tas2a OS=Thalassianthus aster OX=659516 PE=3 SV=1
MKFQMIAAVLLIAFCLSVVVTARMELQDDEEMKNGSFQKRRTCIDTIPKSRCTAFQCKHS
MKYRLSFCRKTCGTC
>sp|P0DN00|K1B9A_ANEVI U-actitoxin-Avd9a OS=Anemonia viridis OX=51769 PE=3 SV=1
MNLKVLAVFVLCAILVVVTAERRGTETGVYKKDTLQDLIKRTRNCIDRFPTGTCKQVKKG
GSCKNSDKYRMNCRKTCGLC
>sp|P0DN05|K1BBA_ANEVI U-actitoxin-Avd11a (Fragment) OS=Anemonia viridis OX=51769 PE=2 SV=1
LVVSVTSRRVRFWDDFERDENFEEERPYLRNVKRACNDYKSSSYCRSVGSRNECGIHKYR
MYCRKTCGSC
>sp|P0DN01|K1B9B_ANEVI U-actitoxin-Avd9b OS=Anemonia viridis OX=51769 PE=3 SV=1
MNLKVLAVFVLCAILVVVTAERRGTETGGYKKDTLQDLKKRTHDCFDRYREAACTSDNIR
LLCKTSAKYQINCKKSCGLC
>sp|E2S063|K1A_STIME Kappa-stichotoxin-Smt1a OS=Stichodactyla mertensii OX=645706 PE=3 SV=1
MKSQVIAAVLLIAFCLCVVVTARMELQDVEDMENGFQKRRSCIDTIPKSRCTAFQCKHSM
KYRLSFCRKTCGTC
>sp|E2S061|K1A_STIGI Kappa-stichotoxin-Sgt4a OS=Stichodactyla gigantea OX=230562 PE=3 SV=1
MKFQVIAAVLLIEFCLCVVVTARMELQDVEDVENGFQKRRSCIDTIPQSRCTAFQCKHSM
KYRLSFCRKTCGTC
>sp|P0DN04|K1BAA_ANEVI U-actitoxin-Avd10a OS=Anemonia viridis OX=51769 PE=3 SV=1
MSRIAILLFVAFLLVAGISAKSTAHFKKNVLADLFKERRFNAKRDPAGSTCVNIDVDSFC
DGMAERGACNIIPQMATNCAKACNSC
>sp|P11495|K1B_METSE U-metritoxin-Msn1a OS=Metridium senile OX=6116 PE=1 SV=1
DSDCKDKLPACGEYRGSFCKLEKVKSNCEKTCGVKC
