# Supplementary material for: Transcriptomic Insights into the Diversity and Evolution of Myxozoa (Cnidaria, Endocnidozoa) Toxin-like Proteins
Source: Mar Drugs. 2022 Apr 26;20(5):291. doi: 10.3390/md20050291 (PMC9144971; doi:10.3390/md20050291)
Supplement: Supplementary file 1 [file marinedrugs-20-00291-s001.zip › Supplementary File 1/K+_III_BDS.fasta]

>sp|P61542|BDS2_ANTEL Pi-actitoxin-Ael2b OS=Anthopleura elegantissima OX=6110 PE=1 SV=1
GTACSCGNSKGIYWFYRPSCPTDRGYTGSCRYFLGTCCTPAD
>sp|A0A1X9QHL1|CRAS1_URTCR Crassicorin-I OS=Urticina crassicornis OX=45621 PE=1 SV=1
MKLFLVSIVLVGMLVLAAARPERDIDSFDEQEEKGFVKRGASCDCHPFVGTYWFGISNCP
SGHGYRKKCASFFGVCCVK
>sp|P69930|BDS2A_ANTMC Delta-actitoxin-Amc2a OS=Antheopsis maculata OX=280228 PE=1 SV=1
MNKVLFLCLVVLCATSAFAAEEEYVERAPVKRALLSCRCEGKTEYGDKWLFHGGCPNNYG
YNYKCFMKPGAVCCYPQNGR
>sp|P0DMX9|BDS5_ANEVI Kappa-actitoxin-Avd4e OS=Anemonia viridis OX=51769 PE=1 SV=1
MNKALFLCLVVLCAAVVFAAEDLQKAKHAPFKRAAPCFCSGKPGRGDLWIFRGTCPGGYG
YTSNCYKWPNICCYPH
>sp|P61541|BDS1_ANTEL Kappa-actitoxin-Ael2a OS=Anthopleura elegantissima OX=6110 PE=1 SV=1
GTTCYCGKTIGIYWFGTKTCPSNRGYTGSCGYFLGICCYPVD
>sp|P0DMX6|BDS1_ANEVI Kappa-actitoxin-Avd4a OS=Anemonia viridis OX=51769 PE=1 SV=1
MNKALFLCLVVLCAAVVFAAEDLQKAKHAPFKRAAPCFCSGKPGRGDLWILRGTCPGGYG
YTSNCYKWPNICCYPH
>sp|P11494|BDS1_ANESU Delta/kappa-actitoxin-Avd4a OS=Anemonia sulcata OX=6108 PE=1 SV=1
AAPCFCSGKPGRGDLWILRGTCPGGYGYTSNCYKWPNICCYPH
>sp|C0HK75|TXPM2_PHYCF Toxin PhcrTx2 OS=Phymanthus crucifer OX=1291152 PE=1 SV=1
ALPCRCEGKTEYGDKWIFHGGCPNDYGYNDRCFMKPGSVCCYPKYE
>sp|G0W2H8|BDS3A_BUNGR U-actitoxin-Bgr3a OS=Bunodosoma granuliferum OX=31164 PE=1 SV=1
MSAQRFLFLLVVTSLIAASLAAPKDVQLTKRGTPCWCGKTVGIYWFALYSCPGGHGYTGH
CGQFMGVCCYPADP
>sp|G0W2I0|BDS3C_BUNGR U-actitoxin-Bgr3c OS=Bunodosoma granuliferum OX=31164 PE=1 SV=1
MSARRFLFLLVVTSLIAASLAAPKDVQMTKRGTACWCGQTKGVYWLWKISCPSGYGYTGY
CGYFMGLCCYPAGS
>sp|B3EWF9|BDS3_ANTEL Delta-actitoxin-Ael2d OS=Anthopleura elegantissima OX=6110 PE=1 SV=1
GTPCYCGKTIGIYWFGTKTCPSNRGYTGSCGYFLGICCYPVD
>sp|C0HL54|BDS5D_HETCR Pi-stichotoxin-Hcr5d OS=Heteractis crispa OX=175771 PE=1 SV=1
GTPCDCYGYTGVYWFMLSRCPSGYGYNLSCHYFMGICCVKR
>sp|P84919|BDS2A_BUNCI U-actitoxin-Bcs2a OS=Bunodosoma caissarum OX=31165 PE=1 SV=1
GLPCDCHGHTGTYWLNYYSKCPKGYGYTGRCRYLVGSCCYK
>sp|C0HL40|BDS4_ANTEL Kappa-actitoxin-Ael2e OS=Anthopleura elegantissima OX=6110 PE=1 SV=1
GTTCYCGKTIGIYWFGKYSCPTNRGYTGSCPYFLGICCYPVD
>sp|P0DMY5|BDSB_ANEVI Kappa-actitoxin-Avd4i OS=Anemonia viridis OX=51769 PE=2 SV=1
MNKALFLCLVVLCAAVVFAAEDLQKAKHAPFKRGAAGAAPCFCPDKVDRGDLWMFRGDCP
GGYGYTSDCYVWPNICCYPH
>sp|P0DL87|BDS5A_HETCR Pi-stichotoxin-Hcr5a OS=Heteractis crispa OX=175771 PE=1 SV=1
GTPCKCHGYIGVYWFMLAGCPNGYGYNLSCPYFLGICCVDR
>sp|C0HL52|BDS5B_HETCR Pi-stichotoxin-Hcr5b OS=Heteractis crispa OX=175771 PE=1 SV=1
GTPCKCHGYIGVYWFMLAGCPNGYGYNLSCPYFLGICCVKK
>sp|P0DMY8|BDSE_ANEVI Kappa-actitoxin-Avd4n OS=Anemonia viridis OX=51769 PE=2 SV=1
MNKAFFLCLVVLCAAVVFAAEDLQKGKHAPFKRAAPCFCSGNPGRGDLWILRGPSPGGYG
YTSNCYKWPNICCFPP
>sp|C0HL53|BDS5C_HETCR Pi-stichotoxin-Hcr5c OS=Heteractis crispa OX=175771 PE=1 SV=1
GTPCKCHGYIGVYWFMLAGCPDGYGYNLSCPYFLGICCVKK
>sp|P0DMY2|BDS8_ANEVI Kappa-actitoxin-Avd4h OS=Anemonia viridis OX=51769 PE=2 SV=1
MNKALFLCLVVLCAAVVFAAEDLQKAKHAPFKRGAAPCFCPGKADRGDLWILRGTCPGGY
GYTSNCYNWPNICCYPH
>sp|P0DMY0|BDS6_ANEVI Kappa-actitoxin-Avd4f OS=Anemonia viridis OX=51769 PE=2 SV=1
MNKALFLCLVVLCAAVVFAAEDLQKAKHAPFKRGAAGAAICICPDKVGRGDLWLFRGDCP
GGYGYTSDCYVWPNICCYPH
>sp|P0DMX7|BDS3_ANEVI Kappa-actitoxin-Avd4c OS=Anemonia viridis OX=51769 PE=2 SV=1
MNKALFLCLVVLCAAVVFAAEDLQKAKHAPFKRAAPCFCPGKPDRGDLWIFRGTCPGGYG
YTSNCYKWPNICCYPH
>sp|P0DMY1|BDS7_ANEVI Kappa-actitoxin-Avd4g OS=Anemonia viridis OX=51769 PE=2 SV=1
MNKALFLCLVVLCAAVVFAAEDLQKAKHAPFKRAAPCFCSGKPGRGDLWILRGDCPGGYG
YTSNCYKWPNICCYPH
>sp|P0DMY7|BDSD_ANEVI Kappa-actitoxin-Avd4m OS=Anemonia viridis OX=51769 PE=2 SV=1
MNKALFLCLVVLCAAVVFAAEDLQKAKHAPFKRATACFCPGKADRGDLWILRGDCPDGYG
YTTYCYKGPNICCYPH
>sp|P0DMY4|BDSA_ANEVI Kappa-actitoxin-Avd4j OS=Anemonia viridis OX=51769 PE=2 SV=1
MNKALFLCLVVLCAAVVFAAEDLQKAKHAPFKRGAQVCFCPGKVDRGDLWILRGDCPGGY
GYTSNCYTWPNICCYPQSFSGR
>sp|P0DMX8|BDS4_ANEVI Kappa-actitoxin-Avd4d OS=Anemonia viridis OX=51769 PE=2 SV=1
MNKALFLCLVVLCAAVVFAAEDLQKAKHVPFKRAAICFCPGKPDRGDLWIFRGTCPGGYG
YTSNCYKWPNICCYPH
>sp|P0DMY6|BDSC_ANEVI Kappa-actitoxin-Avd4l OS=Anemonia viridis OX=51769 PE=2 SV=1
MNKALFLCLVVLCAAVVFAAEDLQKAKHAPFKRAARCFCPGKPDRGDLWILRGTCPGGYG
YTSNCYKWPNICCYPH
>sp|P86461|BDS16_BUNCN Toxin Bcg III 31.16 (Fragment) OS=Bunodosoma cangicum OX=138296 PE=1 SV=1
GTTCYCGSTLGIYWFAVSSCPSGRGYTGHCGYFLGLCC
>sp|P0DQN6|BDSG_ANEVI Kappa-actitoxin-Avd4p OS=Anemonia viridis OX=51769 PE=1 SV=1
AAPCSCPGKPGRGDLWIFRGTCPGGYGYTSNCYKWPNICCYPH
>sp|P0DQN7|BDSF_ANEVI Kappa-actitoxin-Avd4o OS=Anemonia viridis OX=51769 PE=2 SV=1
MNKALFLSLVVLCAAVVFAAEDLQKAKHAPFKLAAPCFCSGKPGRGDLWIFRGTCPGGYG
YTSNCYKWPNICCYPH
>sp|P0DUG3|CRAS2_URTCR Crassicorin-II (Fragment) OS=Urticina crassicornis OX=45621 PE=1 SV=1
GASCDCHPFKGTYWFGTSNCPSGHGYRKKCDSFF
>sp|P59084|BDS2_ANESU DeltaKappa-actitoxin-Avd4b OS=Anemonia sulcata OX=6108 PE=1 SV=1
AAPCFCPGKPDRGDLWILRGTCPGGYGYTSNCYKWPNICCYPH
>sp|P0DMX5|BDS2C_ANTEL U-actitoxin-Ael2c (Fragment) OS=Anthopleura elegantissima OX=6110 PE=2 SV=1
SYQRFLFLVVVASLIATSLAIPKDLEKRGTTCYCGNTIGIYWFAKKTCPSGRGYTGSCGY
FLGICCYPVD
>sp|P86470|BDSV_BUNCI Toxin BcV (Fragment) OS=Bunodosoma caissarum OX=31165 PE=1 SV=1
GTTCKCGSTLGIYWFAVTSCPPGRGYTTHCGYF
>sp|G0W2I1|BDS3D_BUNGR U-actitoxin-Bgr3d OS=Bunodosoma granuliferum OX=31164 PE=3 SV=1
MSYERLLCLVLVASFIAASVAQHPGDAPRMEDDSSAIQRRGLPCGCRGKSGIYWFSGKCP
GGYGYTTYCSYVIGLCCVK
>sp|G0W2H9|BDS3B_BUNGR U-actitoxin-Bgr3b OS=Bunodosoma granuliferum OX=31164 PE=3 SV=1
MSARRFLFLLVVTSLIAASLAAPKDVQMTKRGTPCWCGQTKGVYWYWMRKCPSGYGYTGN
CYHFMGRCCYPAGS
>sp|P86462|BDS78_BUNCN Toxin Bcg III 28.78 (Fragment) OS=Bunodosoma cangicum OX=138296 PE=1 SV=1
GVPCKCGSKKGVYWFGQITGCPGGHGYKGSCNYLLGK
>sp|P86463|BDS52_BUNCN Toxin Bcg III 25.52 (Fragment) OS=Bunodosoma cangicum OX=138296 PE=1 SV=1
GVPCSCRGKSGTYWSAGKCPGEHYTTYCNNLIG
>sp|P86464|BDS21_BUNCN Toxin Bcg III 29.21 (Fragment) OS=Bunodosoma cangicum OX=138296 PE=1 SV=1
GVSCKCGSKKGVYWFGQITGCPGGHGYKGSCSYVLG
>sp|G0W2H7|BDS3_BUNGR U-AITX-Bg1a (Fragment) OS=Bunodosoma granuliferum OX=31164 PE=2 SV=1
PCFCGKTVGIYWFALYSCPGGYGYTGHCGHFMGVCCYPANP
