# Supplementary material for: Transcriptomic Insights into the Diversity and Evolution of Myxozoa (Cnidaria, Endocnidozoa) Toxin-like Proteins
Source: Mar Drugs. 2022 Apr 26;20(5):291. doi: 10.3390/md20050291 (PMC9144971; doi:10.3390/md20050291)
Supplement: Supplementary file 1 [file marinedrugs-20-00291-s001.zip › Supplementary File 1/lectin.fasta]

>sp|P83519|LECG_BOTJR C-type lectin BJcuL OS=Bothrops jararacussu OX=8726 PE=1 SV=2
MGRFLFVASSACWFVFLSLSGAKGNNCPQDWLPMNGLCYKIFNELKAWKDAEMFCRKYKP
GCHLASIHLYGESPEIAEYISDYHKGQSEVWIGLCDKKKDFSWEWTDRSCTDYLSWDKNQ
PDHYQNKEFCVELVSNTGYRLWNDQVCESKNAFLCQCKF
>sp|Q9PSN0|LECG_BITAR C-type lectin PAL OS=Bitis arietans OX=8692 PE=1 SV=1
NNCPPDWLPMNGLCYKIFDELKAWEDAERFCRKYKPGCHLASFHQYGESLEIAEYISDYH
KGQAEVWIGLWDKKKDFSWEWTDRSCTDYLTWDKNQPDHYQNKEFCVELVSLTGYRLWND
QVCGSKNAFLCQCKF
>sp|Q9YGP1|LECG_TRIST C-type lectin TsL OS=Trimeresurus stejnegeri OX=39682 PE=1 SV=1
MGRFIFVSFGLLVVFLSLSGAKGSCCTNDSLPMNGMCYKIFDEPKTWEDAEMFCRKYKPG
CHLASFHRLAESLDIAEYISDYHKRQAEVWIGLLDRKKDFSWEWTDRSCTDYLNWDKNQP
DHYKDKEFCVELVSLTGYHRWNDQVCESKNSFLCQCKF
>sp|P21963|LECG_CROAT C-type lectin Cal OS=Crotalus atrox OX=8730 PE=1 SV=1
NNCPLDWLPMNGLCYKIFNQLKTWEDAEMFCRKYKPGCHLASFHRYGESLEIAEYISDYH
KGQENVWIGLRDKKKDFSWEWTDRSCTDYLTWDKNQPDHYQNKEFCVELVSLTGYRLWND
QVCESKDAFLCQCKF
>sp|Q66S03|LECG_THANI Galactose-specific lectin nattectin OS=Thalassophryne nattereri OX=289382 PE=1 SV=1
MASVPHFTVFLFLACALGIGANVTRRATSSCPKGWTHHGSRCFTFHRGSMDWASAEAACI
RKGGNLASIHNRREQNFITHLIHKLSGENRRTWIGGNDAVKEGMWFWSDGSKFNYKGWKK
GQPDKHVPAEHCAETNFKGAFWNNALCKVKRSFLCAKNL
>sp|Q6QX33|LECG_BOTIN C-type lectin BiL OS=Bothrops insularis OX=8723 PE=1 SV=1
MGRFIFVSFGLLVVFLSLSGAKGNNCPQDWLPMNGLCYKIFDELKAWKDAEMFCRKYKPG
CHLASFHLYGESPEIAEYISDYHKGQSEVWIGLWDKKKDFSWEWTDRSCTDYLSWDKNQP
DHYQNKEFCVELVSDTGYRLWNDQVCESKNAFLCQCKF
>sp|Q9PSM4|LECG_LACST C-type lectin LmsL OS=Lachesis stenophrys OX=88085 PE=1 SV=1
NNCPQDWLPMNGLCYKIFDEQKAWEDAEMFCRKYKPGCHLASFHRYGESLEIAEYISDYH
KGQAEVWIGLWDKKKDFSWEWTDRSCTDYLTWDKNQPDHYEGKEFCVELVSLTGYRLWND
QVCESKNAFLCQCKF
>sp|P86970|LECG_BOTPA C-type lectin BpLec OS=Bothrops pauloensis OX=1042543 PE=1 SV=2
NNCPQDWLPMNGLCYKIFDELKAWKDAEMFCRKYKPGCHLASIHLYGESPEIAEYISDYH
KGQSEVWIGLWDEKKDFSWEWTDRSCTDYLSWDKNQPDHYKNKEFCVELVSYTGYRLWND
QVCESKNAFLCQCKF
>sp|P0C6S5|LECJ3_BOTJA Jararafibrase-3 (Fragment) OS=Bothrops jararaca OX=8724 PE=1 SV=1
XNPPQDWLPMNGLYYKIFDELKAWKDAEMFCRKYKPGWHLASF
>sp|D2YVH7|LECM_OXYSU C-type lectin mannose-binding isoform OS=Oxyuranus scutellatus OX=8668 PE=1 SV=1
MGRFLLVTLSLLVGAFSLNEANSCCCPQDWLPKNGFCYKVFNDHKNWNDAEMFCRKFKPG
CHLASIHSNADSADLAEYVSDYLKSDGNVWIGLNDPRKQRTWVWSDRSPTNYYSWNRGEP
NNSKNNEYCVHLWALSGYLKWNDTPCKALYSFICQCRF
>sp|A1XXJ9|LECM2_BUNMU C-type lectin BML-2 OS=Bungarus multicinctus OX=8616 PE=1 SV=1
MGHFTFTGLCLLAMFLSLRGAECYTCPIDWLPKNGLCYKVFSNPNTWLDAELFCRKFKPG
CRLASLHRDADSADLAEYISDYLKVDGSVWIGLNDPQKKRTWVWSDRSSSNYFSWNQGEP
NNSKNKEYCVHLWAPTGYLKWNDAPCESLHPFLCQCKY
>sp|P0DM53|LECG_BOTAT C-type lectin galatrox (Fragments) OS=Bothrops atrox OX=8725 PE=1 SV=1
NNCPQDWLPMNGLCYKIFDELKAWKDAEMFCRKYKPGCHLASIILYGESPEWAEGHSEVW
LGLWDKKKDFSWEWTDR
>sp|Q9PRY7|LEC_BOTJA C-type lectin BjL OS=Bothrops jararaca OX=8724 PE=1 SV=2
NNCPQDWLPMNGLCYKIFDELKAWKDAEMFCRKYKPGCHLASFHLYGESPEIAEYISDYH
KGQAEVWIGLWDKKKDFSWEWTDRSCTDYLTWDKNQPDHYEGKEFCVELVSLTGYRLWND
QVCESKNAFLCQCKF
>sp|P0DL30|LECG_BOTPI C-type lectin BPL OS=Bothrops pirajai OX=113192 PE=1 SV=1
NNCPGDWLPMNGLCYKIFNELKAWEDAEMFCRKYKPGCHLASIHIYGESLEIAEYISDYH
KGQAEVWIGLWDKKKDFSWEWTDRSCTDYLSWDKNQPDHYENKEFCVELVSLTGYRLWED
QVCESKNAFLCQCKF
>sp|P84987|LECG_CRORU C-type Lectin CRL OS=Crotalus ruber ruber OX=8736 PE=1 SV=1
NNCPLDWLPMNGLCYKIFNQLKTWEDAEMFCRKYKPGCHLASFHLYGESLEIAEYISDYH
KGQDNVWIGLWDKKKDFSWEWTDRSCIDYLNWNKNQPDHYKNKEFCVELVSLSGYRLWND
QVCESKDAFLCQCKF
>sp|Q90WI6|LECG1_BUNMU C-type lectin BML-1 OS=Bungarus multicinctus OX=8616 PE=2 SV=1
MGHFTFTGLCLLAMFLSLRGAECYTCPIDWLPKNGLCYKVFSKHKTWFDAEKYCRKFKPG
CHLASLHSNADAVEFSEYISDYLTGRGHVWIGLRDTKKKYIWEWTDRSRTDFLPWRKNQP
DHFNNNEFCVEIVNFTGYLQWNDDNCAALRPFLCQCKY
>sp|D2YVI2|LECG_PSEAU C-type lectin galactose-binding isoform OS=Pseudechis australis OX=8670 PE=1 SV=1
MGRFLLVTLSLLVMAFFLNGANSCCCPQDWLPRNGFCYKVFNDLKTWDDAEMYCRKFKPG
CHLASLHSNADAVEFSEYITDYLTGQGHVWIGLRDTKKKYIWEWTDRSRTDFLPWRKDQP
DHFNNEEFCVEIVNFTGYLQWNDDSCTALRPFLCQCKY
>sp|P0DM36|LECG_AGKPI C-type lectin APL OS=Agkistrodon piscivorus piscivorus OX=8716 PE=1 SV=1
NNCPHDWLPMNGLCYKIFDELKAWEDAERFCRKYKPGCHLASFHTYGESLEIAEYISDYH
KGQAEVWIGLWDKKKDFSWEWTDRSCTDYLTWDKNQPDVYQNKEFCVELVSLTGYRLWND
QVCESKNAFLCQCKF
>sp|C6JUN9|LEC1_MICCO C-type lectin OS=Micrurus corallinus OX=54390 PE=1 SV=1
MGHFTFISLCLMPIFLSLSGAECYTCPIDWLSRNGLCYKLFDDTKTWPDAEIFCRKHKPG
CHLTSIHSEAESADLAEYIYDYLKSEKNVWIGLNDPQKERIWEWTDRSSTNYTSWNEGEP
NNSWNKEYCVHLLASQGYLKWNDTPCESLFAFICRCQF
>sp|P69438|TMC47_THAMA Myotoxin TmC4-47.2 (Fragment) OS=Thalassophryne maculosa OX=313355 PE=1 SV=1
KASSSAPKGWTHHGSRFTFHRGSM
>sp|D2YVK5|LECM_NOTSC C-type lectin mannose-binding isoform OS=Notechis scutatus scutatus OX=70142 PE=2 SV=1
MGRFLLVTLSMLVVTFSLNEANSCCCPQDWLPKNGFCYKVFNDLKNWNDAEMFCRKFKPG
CHLASIHSNADSADLAEYISDYLKSDGHVWIGLNDPRKQRTWVWSDRSSTNYLAWNQGEP
NNSKNIEYCVHLWALTGYLKWNDTPCEALYHFICQCKF
>sp|D2YVJ8|LECM_TROCA C-type lectin mannose-binding isoform OS=Tropidechis carinatus OX=100989 PE=2 SV=1
MGRFLLVTLSLLVGAFSLNEANSCCCPQDWLPKNGFCYKVFNDHKNWNDAEMFCRKFKPG
CHLASIHSNADSADLAEYASDYLKSDGNVWIGLNDPRKQRTWVWSDRSSTNYLAWNQGEP
NNSKNIEYCVHLWALTGYLKWNDTPCKALYSFICQCRF
>sp|D2YVJ6|LECG_PSEPO C-type lectin galactose-binding isoform OS=Pseudechis porphyriacus OX=8671 PE=2 SV=1
MGRFLLVTLSLLVVAFSLNGANSCCCPQDWLPRNGFCYKVFNHLKNWNDAEMYCRKFKPG
CHLASLHSNADAVEFSEYITDYLTGQGHVWIGLRDTKKKYIWEWTDRSRTDFLPWRKDQP
DHFNNEEFCVETVNFTGYLQWNDDSCTALRPFLCQCKY
>sp|Q90WI8|LECG1_BUNFA C-type lectin BfL-1 OS=Bungarus fasciatus OX=8613 PE=2 SV=1
MGHFTFIGLCLLAMFLSLSGAECYTCPIDWLPKNGLCYKVFSKHKTWFDAEMYCRKFKPG
CHLASLHSNADAVEFSEYISDYLTGQGHVWIGLRDTKKKYIWEWTDRSRTDFLPWRKKQP
DHFNNNEFCVEIVNFTGYLQWNDDNCAALRPFLCQCKY
>sp|Q90WI7|LECM2_BUNFA C-type lectin BfL-2 OS=Bungarus fasciatus OX=8613 PE=2 SV=1
MGHFTFIGLCLLAMFLSLSGAECYTCPIDWLPKNGLCYKVFSNPKSWLDAEMFCRKFKPG
CHLASIHRDADSADLAEYVSDYLKDDGNVWIGLNDPQKKRTWVWSDRSSSNYFSWNQGEP
NNSKNKEYCVHLWAPTGYLKWNDAPCETLHPFICQCKY
>sp|Q6T7B7|LEC1_BITGA C-type lectin 1 OS=Bitis gabonica OX=8694 PE=2 SV=1
MGRFIFISFGLLVVFFFLSGAKGSTCPFHWLPMYGLCYKIFDKLKTWNDAEMFCRKYKPG
CHLASLHSKRDSIEFAEYISDYRKGWGNVWIGMWGRKEGLTCEWTDGSSTTYVAWKQNLT
DHYLNKDLFCAEIVSYTGYRLWNKQDCKVKNAFLCQCGF
>sp|D2YVK1|LECG_HOPST C-type lectin galactose-binding isoform OS=Hoplocephalus stephensii OX=196418 PE=2 SV=1
MGRFLLVTLSLLVVAFSLNGANNCCCPQDWLPKNGYCYKVFKDHKSWDDAEMFCRKLKPG
CHLASLHSNADAFDFSEYITDYLTGHDHVWIGLRDTEKNYIWEWTDRSRTDFLPWKKDQP
DHHNNDEFCVEIVSFTGYLQWNDDSCTALRPFLCQCKH
>sp|D8VNS6|LECM_CERRY C-type lectin OS=Cerberus rynchops OX=46267 PE=1 SV=1
MWQFTVVSLGWLAVFLSLSGAKGNSCPASWISRNGVCNKLFPDRKTWLEAEMYCRALKPG
GHLASLHKDSDSTVLAWYISDHFKGAGHVWIGLRDTNKKRSWKWSDRTSTNYFSWNQGEP
NNVQDNENCVHLWAPSGYLKWNDEPCASLHPFICQYKL
>sp|A7X409|LECM2_PHIOL C-type lectin lectoxin-Phi2 OS=Philodryas olfersii OX=120305 PE=2 SV=1
MGRFIFVSLGLLVLAFSLSGIGADQHCPSGWFSHNVSCYKLINDWKTWDEAQRFCMDEQE
NGQLASINDVGESVKLSDEFSKTWSIIDVWIGLRLSKRKSIWEWIDGSNVTQTRWEEGEP
NNFLKKEFCVVLTSRSRYLKWNDKDCNRRHRFLCKF
>sp|A7X401|LEC1_LEIMD C-type lectin lectoxin-Lei1 OS=Leioheterodon madagascariensis OX=46577 PE=2 SV=1
MRRFLFLSLGVLVVAFSLNGIGADHHCPWDWFSFDRFCYKVIKQRKNWQDAERFCGQLQN
GSHLASIQSWAESKYVAMLLSNNAFLDTVWIGLFEPEKNRSLEWSDGSGFCYTGWERRKR
NNVDNKKYCVELSWMSDYLEWNNVKCESRNIFICKI
>sp|Q6X5T4|LECM2_BITAR C-type lectin 2 OS=Bitis arietans OX=8692 PE=2 SV=1
MGRFIFVSFGLLVVFLSLSGIGADQECLPGWSFYEGHCYKVFDEYKNWTDAEQYCTEQEN
GGHLVSFHNREEVDFVVKLGYTILKADIVWIGLRDFWRECHWGWSNGAQLDYKGWNDEPN
CFIAYTVGNKWLRRKCSSTQQFVCKSPA
>sp|A3FM55|LECM1_HYDHA C-type lectin 1 OS=Hydrophis hardwickii OX=8781 PE=2 SV=1
MGRFLFASLGLLVVAFSLSGTGANLYCPFDWLSYNVSCYKLFYSLVTWDQAQRFCVEQQE
NSQLASIHDVGESVKLSNYISQRWGFFDVWMGLRLSKRNGIWEWSDGSNLTYTSWKEGEP
NNLFNMEFCAVLSAGTRYLQWNDKKCTLLHPFLCQFQPRSEANG
>sp|A7X413|LECM3_ERYPO C-type lectin lectoxin-Lio3 OS=Erythrolamprus poecilogyrus OX=338838 PE=2 SV=1
MRRFIFMSLGLLVLAFSLSGIGANQNCPSGWFPHNISCYKLFTERKNWDQAQRTCMEEQE
NGQLASITDADTAVKLSNKLSGNWNFFDIWFGLSLSKTRGFWLWPDGSMVTFTNWGKGEP
NNFWDMESCAALTAASGYLSWNDKNCGLLHYFICQTQSRGG
>sp|A7X406|LECM1_PHIOL C-type lectin lectoxin-Phi1 OS=Philodryas olfersii OX=120305 PE=2 SV=1
MGRFIFVSLGLLVLAFSLSGIGADQHCPSGWFSHNVSCYKLINDWKTWDEAQRFCMDEQE
NGQLASINDVGESVKLSDEISKTWSIIDVWIGLRLSKRKSIWEWIDGSNVTQTRWEEGEP
NNFLKKEFCVVLTSRSRYLKWNDKDCNRRHRFLCKF
>sp|A7X3X0|LECM3_PSEPL C-type lection lectoxin-Enh3 OS=Pseudoferania polylepis OX=338839 PE=2 SV=1
MGQFTVVSLGLLAMFLSLSGAKGDNCPASWISRNGVCNKLFPDRKTWLEAEMYCRALKPG
CHLASLHRDSDSTVLAWYISDHFKGAGHVWIGLRDTNRKRTWKWSDRTSTNYFSWNQGEP
NNVQDNENCVHLWAPSGYLKWNDEPCASLHPFICQYKL
>sp|A7X3X3|LECM4_PSEPL C-type lectin lectoxin-Enh4 OS=Pseudoferania polylepis OX=338839 PE=2 SV=1
MGQFTVVSLGLLAMFLSLSGAKGDNCPASWISRNGVCNKLFPDRKTWLEAEMYCRALKPG
CHLASLHRDSDSTVLAWYISDHFKGAGHVWIGLRDTNRKRTWKWSDRTSTNYFSWNQGEP
NNVQDDENCVHLWAPSGYLKWNDEPCASLHPFICQYKL
>sp|A7X3Y6|LECM7_PSEPL C-type lectin lectoxin-Enh7 OS=Pseudoferania polylepis OX=338839 PE=2 SV=1
MGQFTVVSLGLLAVFLSLSGAKGDNCPANWISRNGVCNKLFPDRKTWLEAEMYCRALKPG
CHLASLHRDSDSTVLAWYISDHFKGAGHVWIGLRDTNRKRTWKWSDRTSTNYFSWNQGEP
NNVQDNENCVHPWAPSGYLKWNDEPCASLHPFICQYKL
>sp|A7X3W6|LECM2_PSEPL C-type lectin lectoxin-Enh2 OS=Pseudoferania polylepis OX=338839 PE=2 SV=1
MGQFTVVSLGLLAMFLSLSGAKGDNCPASWISRNGVCNKLFPDRKTWLEAEKRTWKWSDR
TSTNYFSWNQGEPNNVQDNENCVHLWAPSGYLKWNDEPCASLHPFICQYKL
>sp|A7X3X8|LECM5_PSEPL C-type lectin lectoxin-Enh5 OS=Pseudoferania polylepis OX=338839 PE=2 SV=1
MGQFTVVSLGLLAVFLSLSGAKGDNCPANWISRNGVCNKLFPDRKTWLEAEMYCRALKPG
CHLASLHRDSDSTVLAWYISDHFKGAGHVWIGLRDTNRKRTWKWSDRTSTNYFSWNQGEP
NNVQDNENCVHLWAPSGYLKWNDEPCASLHPFICQYKL
>sp|A7X3Y2|LECM6_PSEPL C-type lectin lectoxin-Enh6 OS=Pseudoferania polylepis OX=338839 PE=2 SV=1
MGQFTVVSLGLLAVFLSLSGAKGDNCPANWISRNGVCNKLFPDRKTWLEAEMYCRALKPG
CHLASLHRDSDSTVLAWYISDHFKGAGHVWIGLRDTNRKRTWKWSDRTSTNYFSWNQGEP
NNVQDNENCVHLWAPSGYLKWNDEPCASLHPSICQYKL
>sp|A7X3W1|LECM1_PSEPL C-type lectin lectoxin-Enh1 OS=Pseudoferania polylepis OX=338839 PE=2 SV=1
MGQFTVVSLGLLAMFLSLSGAKGDNCPASWISRNGVCNKLFPDRKTWLEAEKRTWKWSDR
TSANYFSWNQGEPNDVQDNENCVHLWAPSGYLKWNDEPCASLHPFICQYKL
>sp|A7X3Z4|LECM1_ERYPO C-type lectin lectoxin-Lio1 OS=Erythrolamprus poecilogyrus OX=338838 PE=2 SV=1
MERFIFAALLVVALSLSGTGADPQCLPGWSSSDGYCYKVFKEYKRWDDAEMFCRQEVEGG
HLVSIHSKTEAKFLARLVFRKFILLNVWIGLSSPGKHGIWRWSDGSSFYYTSWAFGEPNN
FLWNEYCVGLMSITGHRKWSDQNCRSKRYFICKAQPQGEGSTW
>sp|A7X3Z0|LECM_THRJA C-type lectin lectoxin-Thr1 OS=Thrasops jacksonii OX=186611 PE=2 SV=1
MGRFIFATLGLLLVAFSINGAKGCCCPHDWLTLKGFCYKVFNEHKTWNDAEMFCRKYKPG
CHLASIHSGEESTDLAEYVSDYLKSGGNVWIGLNDPQKKRSWQWTDRSQNNFYPWKQGEP
NNRANNENCVELWSPLGYKNWNDESCASTRAYLCKCRF
>sp|A7X3Z7|LECM2_ERYPO C-type lectin lectoxin-Lio2 OS=Erythrolamprus poecilogyrus OX=338838 PE=2 SV=1
MERFIFAALLVVALSLSGTGADPQCLPGWSSSDGYCYKVFKEYKRWDDAEMFCRQEVEGG
HLVSIHSKTEAKFLARLVFRKFILLNVWIGLSSPGKHGIWRWSDGSSFYYTSWAFGEPNN
FLWNEYCVGLMSITGHRKWSDQNCRSKRYFICKAQPQSEGSTW
>sp|P86533|LEC1_DABRR C-type lectin domain-containing protein 1 (Fragment) OS=Daboia russelii OX=8707 PE=1 SV=1
NQDCLSDWSFYEQYCYKVF
>sp|P86534|LEC2_DABRR C-type lectin domain-containing protein 2 (Fragment) OS=Daboia russelii OX=8707 PE=1 SV=1
NQDCRPGWSFYEQNCYKVF
