# Supplementary material for: Transcriptomic Insights into the Diversity and Evolution of Myxozoa (Cnidaria, Endocnidozoa) Toxin-like Proteins
Source: Mar Drugs. 2022 Apr 26;20(5):291. doi: 10.3390/md20050291 (PMC9144971; doi:10.3390/md20050291)
Supplement: Supplementary file 1 [file marinedrugs-20-00291-s001.zip › Supplementary File 1/m12b.fasta]

>sp|Q9DGB9|VM3V1_CROAT Zinc metalloproteinase-disintegrin-like VAP1 OS=Crotalus atrox OX=8730 PE=1 SV=1
MIQVLLVTISLAVFPYQGSSVILESGNVNDYEVVYPRKVTALPKGAVQPKYEDAMQYEFK
VNGEPVVLHLEKNKGLFSEDYSETHYSPDGREITTYPPVEDHCYYHGRIENDADSTASIS
ACNGLKGHFKLQGEMYLIEPLKLPDSEAHAVFKYENVEKEDEAPKMCGVTQNWESYEPIK
KASQSNLTPEQQRYLNAKKYVKLFLVADYIMYLKYGRNLTAVRTRMYDIVNVITPIYHRM
NIHVALVGLEIWSNTDKIIVQSSADVTLDLFAKWRATDLLSRKSHDNAQLLTGINFNGPT
AGLGYLGGICNTMYSAGIVQDHSKIHHLVAIAMAHEMGHNLGMDHDKDTCTCGTRPCVMA
GALSCEASFLFSDCSQKDHREFLIKNMPQCILKKPLKTDVVSPAVCGNYFVEVGEECDCG
SPRTCRDPCCDATTCKLRQGAQCAEGLCCDQCRFKGAGTECRAAKDECDMADVCTGRSAE
CTDRFQRNGQPCKNNNGYCYNGKCPIMADQCIALFGPGATVSQDACFQFNREGNHYGYCR
KEQNTKIACEPQDVKCGRLYCFPNSPENKNPCNIYYSPNDEDKGMVLPGTKCADRKACSN
GQCVDVTTPY
>sp|Q90282|VM3VB_CROAT Zinc metalloproteinase-disintegrin-like VAP2B OS=Crotalus atrox OX=8730 PE=1 SV=1
MIQVLLVTICLAAFPYQGSSIILESGNVNDYEVIYPRKVTALPKGAVQPKYEDAMQYELK
VNGEPVVLHLGKNKGLFSKDYSETHYSPDGREITTYPLVEDHCYYHGRIENDADSTASIS
ACNGLKGHFKLQGEMYLIEPLKLPDSEAHAVYKYENVEKEDEALKMCGVTQNWESYEPIK
KASQLVVTAEHQKYNPFRFVELFLVVDKAMVTKNNGDLDKIKTRMYEIVNTVNEIYRYMY
IHVALVGLEIWSNEDKITVKPEAGYTLNAFGEWRKTDLLTRKKHDNAQLLTAIDLDRVIG
LAYVGSMCHPKRSTGIIQDYSEINLVVAVIMAHEMGHNLGINHDSGYCSCGDYACIMRPE
ISPEPSTFFSNCSYFECWDFIMNHNPECILNEPLGTDIISPPVCGNELLEVGEECDCGTP
ENCQNECCDAATCKLKSGSQCGHGDCCEQCKFSKSGTECRASMSECDPAEHCTGQSSECP
ADVFHKNGQPCLDNYGYCYNGNCPIMYHQCYDLFGADVYEAEDSCFERNQKGNYYGYCRK
ENGNKIPCAPEDVKCGRLYCKDNSPGQNNPCKMFYSNEDEHKGMVLPGTKCADGKVCSNG
HCVDVATAY
>sp|O57413|VM2T3_PROMU Zinc metalloproteinase/disintegrin OS=Protobothrops mucrosquamatus OX=103944 PE=1 SV=1
MIEVLLVTICLAVFPYQGSSIILESGNVNDYEVVYPRKVSALPKGAVQPKYEDAMQYEFK
VNGEAVVLHLEKNKGLFSEDYSETHYSPDGREITTYPSVEDHCYYHGRIHNDADSTASIS
ACDGLKGYFKLQGETYPIEPLELSDSEAHAVFKYENVEKEDEAPKMCGVTQNWESDESIK
KASQLYLTPEQQRFPQRYIKLAIVVDHGMYTKYSSNFKKIRKRVHQMVSNINEMCRPLNI
AITLALLDVWSEKDFITVQADAPTTAGLFGDWRERVLLKKKNHDHAQLLTDTNFARNTIG
WAYVGRMCDEKYSVAVVKDHSSKVFMVAVTMTHELGHNLGMEHDDKDKCKCDTCIMSAVI
SDKQSKLFSDCSKDYYQTFLTNDNPQCILNAPLRTDTVSTPVSGNEFLEAGEECDCGSPE
NPCCDAATCKLRPGAQCAEGLCCDQCRFKKKRTICRRARGDNPDDRCTGQSADCPRNGLY
G
>sp|P85420|VM11_BOTAT Snake venom metalloproteinase atroxlysin-1 OS=Bothrops atrox OX=8725 PE=1 SV=2
TPEQQRYVDLFIVVDHGMFMKYNGNSDKIRRRIHQMVNIMKEAYSTMYIDILLTGVEIWS
NKDLINVQPAAPQTLDSFGEWRKTDLLNRKSHDNAQLLTSTDFNGPTIGLAYVGSMCDPK
RSTGVIQDHSEQDLMVAITMAHELGHNLGISHDTGSCSCGGYSCIMSPVLSHEPSKYFSD
CSYIQCWDFIMKENPQCILNKR
>sp|Q9W6M5|VM3AH_DEIAC Zinc metalloproteinase-disintegrin-like acurhagin OS=Deinagkistrodon acutus OX=36307 PE=1 SV=2
MIQVLLVTICLAAFPYQGSSIILESGDVNDYEVVYPRKVTALPKGAVQQKYEDAMQYEFK
VNGEPVVLHLEKNKHLFSKDYSETHYSPDGREITINPPVEDHCYYHGRIENDGDSTASIS
ACNGLKGNFKLQGETYLIEPMKLSDSEAHAVFKYENVEKEDEAPKMCGVTQKWKSYEPIK
KISQLNLIPEQQIYDPFKYVETVVVVDKAMVTKYNGDLDKIKTKMYEAANNMNEMYRYMF
FRVVMVGLIIWTEEDKITVKPDVDYTLNAFAEWRKTYLLAEKKHDNAQLITGIDFRGSII
GYAYIGSMCHPKRSVGIIQDYSPINLVLAVIMAHEMGHNLGIHHDDGYCYCGGYPCIMGP
SISPEPSKFFSNCSYIQCWDFIMNHNPECIDNEPLGTDIISPPLCGNELLEVGEECDCGT
PENCQNECCDAATCKLKSGSQCGHGDCCEQCKFRTSGTECRASMSECDPAEHCTGQSSEC
PADVFHKNGEPCLDNYGYCYNGNCPIMYHQCYALFGADIYEAEDSCFESNKKGNYYGYCR
KENGKKIPCASEDVKCGRLYCKDDSPGQNNPCKMFYSNDDEHKGMVLPGTKCADGKVCSN
GHCVDVTTAY
>sp|P0C7B0|VM3H6_GLOBR Zinc metalloproteinase-disintegrin-like brevilysin H6 OS=Gloydius brevicaudus OX=259325 PE=1 SV=2
MIQVLLVTICLAAFPYQGSSIILESGNVNDYEVVYPRKVTALPKGAVQPKYEDAMQYEFK
VNGEPVVLHLGKNKQLFSKDYSETHYSPDGREITTNPPVEDHCYYHGRIENDADSTRSIS
ACNGLKGHFKLQGETYLIEPLKLSDSEAHAVYKYENILKEDEAPKMCGVTQNWESYEPIK
KASQLNLTPEQQRYNPFRFVELVLVADKGMVTKNNGDLNKIKTRMYELANNLNDIYRYMY
IHVALVGVEIWSDGDKITVTPNVDDTLSSFAEWRKTHLLTRKKHDNAQLLTAIDFNGPTI
GYAYIASMCHPKRSVGIVQDYSPINLVLSVVMAHEMGHNLGIHHDHSYCSCGDYACIMGA
TISHEPSTFFSNCSYIQCWDFIMDHNPECIVNEPLGTDIVSPPVCGNELLEVGEECDCGT
PENCQNECCDAATCKLKSGSQCGHGDCCEQCKFSKSGTECRESMSECDPAEHCTGQSSEC
PADVFHKNGQPCLHNYGYCYNGNCPIMYHQCYALWGADVYEAEDSCFESNKKGNYYGYCR
KENGKKIPCAPEDVKCGRLYCKDNSPGQNNPCKMFYSNEDEHKGMVLPGTKCGDGKVCSN
GHCVDVATAY
>sp|U5PZ28|VM2H1_BOTLA Zinc metalloproteinase-disintegrin BlatH1 OS=Bothriechis lateralis OX=44727 PE=1 SV=1
MIQVLLVTICLAALPYQGSSIILESGNVNDYEVVYPRKVTALPKGAGQPKYEDAMQYEFK
VNGEPVVLHLEKNKGLFSKDYSETHYSSDGRKITTNPPVEDHCYYHGRIENDADSTGSIS
ACNGLKGHFKLQGEMYLIEPLKLSDSEAHAIYKYENVEKEDEAPKMCGVTETNWESYEPI
KKASQSNLTPEQQRFNPFKYVELVIVADHRMFTKYNGDLEKIRIKIYEIVNILNEMFRYL
YIRIALVDLEIWSNRDLINVTSVAGDTLDSFGNWRETDLLKRKSHDNAQLLTGIDFNGTT
IGIAYIASMCNPYLSVGIVQDHSEINFLIAVTMAHEMGHNLGMRHDTDYCTCGGYSCIMC
AVLSDQPSKFFSNCSYIQYGKFIMNQNSQCILNEPLGTDIVSPPVCGNEILEVGEECDCG
CPTNCQDPCCNAATCKQYSWVQCESGECCEQCRFRAAGTVCRRATDNDMDNRCTGQSADC
PSNG
>sp|P0DJJ6|VM1B_BOTLC Snake venom metalloproteinase BleucMP (Fragment) OS=Bothrops leucurus OX=157295 PE=1 SV=1
TLTSFGEWR
>sp|P30431|VM3JA_BOTJA Zinc metalloproteinase-disintegrin-like jararhagin (Fragment) OS=Bothrops jararaca OX=8724 PE=1 SV=1
ATRPKGAVQPKYEDAMQYEFKVNGEPVVLHLEKNKGLFSKDYSEIHYSPDGREITTYPPV
EDHCYYHGRIENDADSTASISACNGLKGYFKLQRETYFIEPLKLPDSEAHAVFKYENVEK
EDEAPKMCGVTQNWKSYEPIKKASQLAFTAEQQRYDPYKYIEFFVVVDQGTVTKNNGDLD
KIKARMYELANIVNEIFRYLYMHVALVGLEIWSNGDKITVKPDVDYTLNSFAEWRKTDLL
TRKKHDNAQLLTAIDFNGPTIGYAYIGSMCHPKRSVGIVQDYSPINLVVAVIMAHEMGHN
LGIHHDTGSCSCGDYPCIMGPTISNEPSKFFSNCSYIQCWDFIMNHNPECIINEPLGTDI
ISPPVCGNELLEVGEECDCGTPENCQNECCDAATCKLKSGSQCGHGDCCEQCKFSKSGTE
CRASMSECDPAEHCTGQSSECPADVFHKNGQPCLDNYGYCYNGNCPIMYHQCYALFGADV
YEAEDSCFKDNQKGNYYGYCRKENGKKIPCAPEDVKCGRLYCKDNSPGQNNPCKMFYSND
DEHKGMVLPGTKCADGKVCSNGHCVDVATAY
>sp|A3R0T9|VM3_OPHHA Zinc metalloproteinase-disintegrin-like ohanin OS=Ophiophagus hannah OX=8665 PE=1 SV=1
MIQVLLVTICLVVFPYQGSSIILESGKVNDYEVVYPQKIPVLPKSKIQRREQKMYEDTMK
YEFKVNGEPVVLHLERNKELFSKDYTETHYSPDGREITTSPPVEDHCYYHGYIQSDIDST
AILNACNGLKGYFRHHGEAYHIEPLKFSDSEAHAVYKYENIEKEDETPKICGVKHSTWES
DEPIEKISQKKDFLEEKKYLELYIVADYVMFRKYGRNVTTIRMRVFDMVNYITVVYKALN
IHVALIGFEIWSLKDKFVINASTKNNLLHFSIWRSTVLRKRNDNAQLLTGVDLNGYTLGS
AYLKAMCDVLQSVGIVQDYSKSPYLVGAAMAHEIGHNLGMEHDTKTCSCMRGNCIMSPEE
EGSDFPMEFSSCSLYDFQNYMLTDTPQCLINKPSNTSIIKNAVCGNYVEEEGEECDCGSP
EQCENNCCEAATCKLKPGAKCAKGACCKKCQFKKAGAECRAARNECDLPEFCIGQSAECP
MDRFHKNGHSCQNDQGYCFRGYCPTLAKQCITLWGSDAKVAPDECFQNNTNGNEYDYCKK
TNNVIIPCKPTDVKCGRLYCTGGTENPSEGEKISSDPCKASYSEIEDIGMVDHRTKCGEK
MVCSDGKCIPL
>sp|P0C6S4|VM2TO_ERIMA Disintegrin eristostatin OS=Eristicophis macmahoni OX=110227 PE=1 SV=1
QEEPCATGPCCRRCKFKRAGKVCRVARGDWNDDYCTGKSCDCPKNPWNG
>sp|P83512|VM1B1_BOTAS Snake venom metalloproteinase BaP1 OS=Bothrops asper OX=8722 PE=1 SV=2
MIEVLLVTICLAVFPYQGSSIILESGNVNDYEVVYPRKVTELPKGAVQPKYEDAMQYEFK
VNGEPVVLHLEKNKGLFSEDYSETHYSPDGRKIITYPSFEDHCYYHGRIENDADSTASIS
ACNGLKGHFKLQGETYLIEPLKLSDSEAHAVYKYENVEKEDEAPKMCGVTETNWESYEPI
KKASQSNLTPEQQRFSPRYIELAVVADHGIFTKYNSNLNTIRTRVHEMLNTVNGFYRSVD
VHAPLANLEVWSKQDLIKVQKDSSKTLKSFGEWRERDLLPRISHDHAQLLTAVVFDGNTI
GRAYTGGMCDPRHSVGVVRDHSKNNLWVAVTMAHELGHNLGIHHDTGSCSCGAKSCIMAS
VLSKVLSYEFSDCSQNQYETYLTNHNPQCILNKPLLTVSGNELLEAGE
>sp|P15167|VM1AD_CROAT Snake venom metalloproteinase atrolysin-D OS=Crotalus atrox OX=8730 PE=1 SV=3
MIEVLLVTICLAVFPYQGSSIILESGNVNDYEVVYPRKVTALPKGAVQPKYEDAMQYELK
VNGEPVVLHLEKNKELFSKDYSETHYSPDGRKITTNPSVEDHCYYRGRIENDADSTASIS
ACNGLKGHFKLQGEMYLIEPLELSDSEAHAVFKLENVEKEDEAPKMCGVTQNWESYEPIK
KASDLNLNPDQQNLPQRYIELVVVADHRVFMKYNSDLNTIRTRVHEIVNFINGFYRSLNI
HVSLTDLEIWSNEDQINIQSASSDTLNAFAEWRETDLLNRKSHDNAQLLTAIELDEETLG
LAPLGTMCDPKLSIGIVQDHSPINLLMGVTMAHELGHNLGMEHDGKDCLRGASLCIMRPG
LTKGRSYEFSDDSMHYYERFLKQYKPQCILNKPLRIDPVSTPVSGNELLEAGEE
>sp|Q698K8|VM2L4_GLOBR Zinc metalloproteinase/disintegrin (Fragment) OS=Gloydius brevicaudus OX=259325 PE=1 SV=3
EDEAPKMCGVTQNWESYEPIKKASQSNLTPAHQRYIELVIVADHGMFTKYNGDSDKIREW
VRQMVNTVDEIYSYMYIDVALAGLEIWSNEDLINVQPAAPHTLDSFGKWRERDLLHRIHH
DNAMLLTAIDFDGPTIGLAYVGTMCKPKGSTGVVQDHSTINLRVAVTMAHEIGHNLGIHH
DTGSCSCGGYSCIMSPVISHEPSKYFSDCSYTQCWDFIMNQKPQCILNKPLRTDTVSTPV
SGNELLEAGEECDCGSPGNPCCDAATCKLRQGAQCAEGLCCDQCRFMKKGTVCRIARGDD
MDDYCNGISAGCPRNPFHA
>sp|P86092|VM3LB_BOTLC Zinc metalloproteinase leucurolysin-B (Fragment) OS=Bothrops leucurus OX=157295 PE=1 SV=1
DTVLLNRISHDNAQLLAIVFNENVIGKAYTGGMCDPRYSVGVVMDHSPINRLVADTMAHE
MGHNLGIHHDTGSCSCGGHSCIMSRVISHQPLQYFSNCSYIEYWDFITKLNPQCILNEPL
RTDIVSPPVCGNELLEMGEECDCGSPRNCRDLCCDAATCKLHSWVECESGECCDQCRFIK
AGNVCRPPRKECDVAEACTGQSAQCPTDDFKRNGQPCLNNYAYCYQGNCPIMYHQCYALF
GSDATMAQDSCFQVNKKGNEYFYCRLENGINIPCAQEDVKCGRLFCHNMKYEQDCNYSDR
GMVDNGTKCAEGKVCNSNRQAYQR
>sp|P0DJ44|VM3_VIPAA Zinc metalloproteinase-disintegrin-like VaH1 (Fragments) OS=Vipera ammodytes ammodytes OX=8705 PE=1 SV=1
MVTKYSSIFMSPILSNPPILYFSDCSREXYQKXLTN
>sp|P85975|VMPAR_HIPPR Zinc metalloproteinase partitagin (Fragment) OS=Hippasa partita OX=547193 PE=1 SV=1
AYDPDPYKRYSAEHTFFLL
>sp|Q90ZI3|VM3H1_PROFL Zinc metalloproteinase-disintegrin-like HV1 OS=Protobothrops flavoviridis OX=88087 PE=1 SV=1
MIQVLLVTICLAVFPYQGSSIILESGNVNDYEVVYPRKVTALPKGAVQQKYEDAMQYEFT
VNGEPVVLHLEKNKGLFSEDYSETHYSPDGREITTNPPVEDHCYYHGRIQNDADLTASIS
ACDGLKGHFKLQGETYIIEPLKLPDSEAHAVFKYENVEKEDEAPKMCGVTQSNWESDESI
KEDSQSNLTPAQQKYLNAKKYVKFFLVADHIMYLKYGRNLTTLRTRMFDTVNIVNQILQR
INIHVALIGIEIWSKEDKIIVQSVPDVTLKLFATWRESVLLKRKNHDNAHLLTGINFNGP
TAGLAYLGGICKPMYSAGIVQDHNKIHHLVAIAMAHEMGHNLGMDHDKDTCTCRAKACVM
AGTLSCDASYLFSDCSRQEHRAFLIKNMPQCILKKPLKTDVVSPPVCGNYFVEVGEDCDC
GSPATCRDPCCDAATCKLRQGAQCAEGLCCDQCRFKAAGTECRAATDECDMADLCTGRSA
ECTDRFQRNGQPCQNNNGYCYNRTCPTMNNQCIALFGPNAAVSQDACFQFNRQGNYYGYC
RKEQNTKIACEPQNVKCGRLYCIDSSPAKKNPCNIIYSPNDEDKGMVLPGTKCADGMACN
SNGQCVDVNRTY
>sp|O93523|VM3BP_BOTJA Zinc metalloproteinase-disintegrin-like bothropasin OS=Bothrops jararaca OX=8724 PE=1 SV=2
MIEVLLVTICLAAFPYQGSSIILESGNVNDYEVVYPRKVTALPKGAVQPKYEDAMQYEFK
VNGEPVVLHLEKNKGLFSKDYSETHYSPDGREITTYPAVEDHCYYHGRIENDADSTASIS
ACNGLKGHFKLQRETYFIEPLKLSNSEAHAVFKYENVEKEDEAPKMCGVTQNWKSYEPIK
KASQLVVTAEQQKYNPFRYVELFIVVDQGMVTKNNGDLDKIKARMYELANIVNEILRYLY
MHAALVGLEIWSNGDKITVKPDVDYTLNSFAEWRKTDLLTRKKHDNAQLLTAIDFNGPTI
GYAYIGSMCHPKRSVAIVEDYSPINLVVAVIMAHEMGHNLGIHHDTDFCSCGDYPCIMGP
TISNEPSKFFSNCSYIQCWDFIMKENPQCILNEPLGTDIVSPPVCGNELLEVGEECDCGT
PENCQNECCDAATCKLKSGSQCGHGDCCEQCKFSKSGTECRASMSECDPAEHCTGQSSEC
PADVFHKNGQPCLDNYGYCYNGNCPIMYHQCYALFGADVYEAEDSCFKDNQKGNYYGYCR
KENGKKIPCAPEDVKCGRLYCKDNSPGQNNPCKMFYSNDDEHKGMVLPGTKCADGKVCSN
GHCVDVATAY
>sp|P0C6E8|VM3G1_TRIGA Zinc metalloproteinase/disintegrin (Fragment) OS=Trimeresurus gramineus OX=8767 PE=1 SV=1
KMCGVTQNWESYESTKKASQLNLTPEQQRFPQRYIKLGIFVDHGMYTKYSGNSERITKRV
HQMINNINMMCRALNIVTTLSLLEIWSEKDLITVQASAPTTLTLFGAWRETVLLNRTSHD
HAQLLTATIFNGNVIGRAPVGGMCDPKRSVAIVRDHNAIVFVVAVTMTHEMGHNLGNHHD
EDKCNCNTCIMSKVLSRQPSKYFSECSKDYYQTFLTNHNFQCILNAPLRTDTVSTPVSGN
ELLEAGEDCDCGSPANPCCDAATCKLRPGAQCGEGLCCDQCRFTSAGTECRAARSECDIA
ESCAGQSADCPTDDFHRNGQPCLNNHGYCYNGNCPIMFYQCIALFGSNATVGQDGCFDAN
DIGHKYFHCRKDNEKYIPCAPQDVKCGRLFCTYIYDIDLCRYDDSANGMVAQGTKCADGK
VCNSNRQCADVNTAY
>sp|P14530|VM2HA_PROFL Zinc metalloproteinase/disintegrin OS=Protobothrops flavoviridis OX=88087 PE=1 SV=3
MIEVLLVTICLAVFPYPGSSIILESGNVDDYEVVYPQKLTALPKGAVQPKYEDAMQYEFK
VNGEPVVLHLEKNKGLFSEDYSETHYSPDGREITTYPSVEDHCYYHGRIQNDADSTASIS
ACDGLKGYFKLQGETYLIEPLELSDSEAHAVFKYENVEKEDEAPKMCGVTQNWESDESIK
KASQLYLTPEQQRFPQRYIELAIVVDHGMYTKYSSNFKKIRKRVHQMVNNINEMYRPLNI
AITLSLLDVWSEKDLITMQAVAPTTARLFGDWRETVLLKQKDHDHAQLLTDINFTGNTIG
WAYMGGMCNAKNSVGIVKDHSSNVFMVAVTMTHEIGHNLGMEHDDKDKCKCEACIMSAVI
SDKPSKLFSDCSKDYYQTFLTNSKPQCIINAPLRTDTVSTPVSGNEFLEAGEECDCGSPS
NPCCDAATCKLRPGAQCADGLCCDQCRFKKKRTICRRARGDNPDDRCTGQSADCPRNS
>sp|P20164|VM3HB_PROFL Zinc metalloproteinase-disintegrin-like HR1b OS=Protobothrops flavoviridis OX=88087 PE=1 SV=4
MIQVLLVTICLAVFPYQGSSIILESGNVNDYEVMYPQKVAALPKGAVQQKYEDTMQYEFK
VNGEPVVLHLEKNKGLFSEDYSETHYSPDGREITTNPPVEDHCYYHGRIQNDADSTASIS
ACNGLKGHFKLQGEMYLIEPLKFSDSEAHAVYKYENVEKEEEAPKMCGVTQTNWESDEPI
KKASKLVVTAEQQRFPRRYIKLAIVVDHGIVTKHHGNLKKIRKWIYQLVNTINNIYRSLN
ILVALVYLEIWSKQNKITVQSASNVTLDLFGDWRESVLLKQRSHDCAQLLTTIDFDGPTI
GKAYTASMCDPKRSVGIVQDYSPINLVVAVIMTHEMGHNLGIPHDGNSCTCGGFPCIMSP
MISDPPSELFSNCSKAYYQTFLTDHKPQCILNAPSKTDIVSPPVCGNELLEAGEECDCGS
PENCQYQCCDAASCKLHSWVKCESGECCDQCRFRTAGTECRAAESECDIPESCTGQSADC
PTDRFHRNGQPCLYNHGYCYNGKCPIMFYQCYFLFGSNATVAEDDCFNNNKKGDKYFYCR
KENEKYIPCAQEDVKCGRLFCDNKKYPCHYNYSEDLDFGMVDHGTKCADGKVCSNRQCVD
VNEAYKSTTVFSLI
>sp|P83255|VM1F_MACLB Snake venom metalloproteinase fibrolase OS=Macrovipera lebetina OX=8709 PE=1 SV=1
ERFAPRYIELVIVADHSVATKYNDNVTAILSWVHQLVNNIILFYRDLNVHFTLSAVEVWS
NGDLINVQPEATVTLNLFGEWRERDLLNRRMHDNAQLLNNVALDDNTIGLAYDEGMCDPK
YSVGIVKDHSAINRMVAATMAHEIGHNLGMNHDGSQCNCGGNGCVMSAVLMQQHSYQFSD
CSKDEYQRYLTNHNPQCILNQP
>sp|Q9PW35|VM1AA_DEIAC Snake venom metalloproteinase acutolysin-A OS=Deinagkistrodon acutus OX=36307 PE=1 SV=1
MIQVLLVTICLAAFPYQGSSIILESGNVNDYEVVYPRKVTALPKGAVQQKYEDAMQYEFK
VNGEPVVLHLEKNKGLFSKDYSEIHYSPDGRRITTHPLVEDHCYYRGHIRNDADSTASIS
ACNGLKGHFKLQGEMYLIEPMKMSYSEAHAVYKYGNVEKEDEAPKMCGVTQNWESYEPIK
KASQLIVSTEFQRYMEIVIVVDHSMVKKYNGDSDKIKAWVYEMINTITESYSYLYIDIIL
SGLEIWSEKDLINVETSAENTLKSFGEWRAKDLIHRISHDNAQLLTATDFDGPTIGLAYV
ASMCDPKRSVGVVQDHSSVNRLVAITLAHEMAHNLGVRHDEGSCSCGSGYTCIMSPVINS
EVIKYFSDCSYIQCREYISKENPPCILNKPLRTDTVSTPVSGNELLEAGKDYD
>sp|Q7LZ61|VM3CX_DABSI Coagulation factor X-activating enzyme heavy chain OS=Daboia siamensis OX=343250 PE=1 SV=2
MMQVLLVTISLAVFPYQGSSIILESGNVNDYEVVYPQKVTALPKGAVQQPEQKYEDTMQY
EFEVNGEPVVLHLEKNKILFSEDYSETHYYPDGREITTNPPVEDHCYYHGRIQNDAHSSA
SISACNGLKGHFKLRGEMYFIEPLKLSNSEAHAVYKYENIEKEDEIPKMCGVTQTNWESD
KPIKKASQLVSTSAQFNKIFIELVIIVDHSMAKKCNSTATNTKIYEIVNSANEIFNPLNI
HVTLIGVEFWCDRDLINVTSSADETLNSFGEWRASDLMTRKSHDNALLFTDMRFDLNTLG
ITFLAGMCQAYRSVEIVQEQGNRNFKTAVIMAHELSHNLGMYHDGKNCICNDSSCVMSPV
LSDQPSKLFSNCSIHDYQRYLTRYKPKCIFNPPLRKDIVSPPVCGNEIWEEGEECDCGSP
ANCQNPCCDAATCKLKPGAECGNGLCCYQCKIKTAGTVCRRARDECDVPEHCTGQSAECP
RDQLQQNGKPCQNNRGYCYNGDCPIMRNQCISLFGSRANVAKDSCFQENLKGSYYGYCRK
ENGRKIPCAPQDVKCGRLFCLNNSPRNKNPCNMHYSCMDQHKGMVDPGTKCEDGKVCNNK
RQCVDVNTAYQSTTGFSQI
>sp|Q5XUW8|VM2IA_BOTIN Zinc metalloproteinase/disintegrin OS=Bothrops insularis OX=8723 PE=1 SV=1
MIQVLLVTICLAAFPYQGSSIILESGNVNDYEVVYARKVTELPKGAVQQKYEDAMQYEFK
VNGEPVVLHLEKNKGLFSEDYSETHYSPDGRQIITYPPFEDHCYYHGRIENDADSTASIS
ACNGLKGHFKLQGETYLIEPLKLPDSEAHAVYKYENVEKEDEAPKMCGVTETNWESYEPI
EKASQSNLTPEQQKFSPRYIELAVVADHGMFTKYNSNLNTIRTRVHEMVNTLNGFFRSVN
VDASLANLEVWSKKDLIKVEKDSSKTLTSFGEWRERDLLPRISHDHAQLLTTIVFDQQTI
GLAYTAGMCDPRQSVAVVMDHSKKNLRVAVTMAHELGHNLGMDHDDTCTCGAKSCIMAST
ISKGLSFEFSKCSQNQYQTYLTDHNPQCILNKPLTTVSGNELLEAGEECDCGAPENPCCD
AATCKLRPRAQCAEGLCCDQCRFKGAGKICRRARGDNPDDRCTGQSADCPRNRFHA
>sp|Q7T046|VM3CX_MACLB Coagulation factor X-activating enzyme heavy chain OS=Macrovipera lebetina OX=8709 PE=1 SV=1
MMQVLLVTISLAVFPYQGSSIILESGNVNDYEVVYPQKITALPEEAVQQPEQKYEDTMQY
EFEVNGEPVVLHLEKNKDLFSEDYSETRYSPDGRETTTKPPVQDHCYYHGRIQNDAYSSA
SISACNGLKGHFKLQGETYLIEPLKIPDSEAHAVYKYENIEKEDEAPKMCGVTQTNWESD
EPIKKASQLVATSAKRKFHKTFIELVIVVDHRVVKKYDSAATNTKIYEIVNTVNEIFIPL
NIRLTLIGVEFWCNRDLINVTSSADDTLDSFGEWRGSDLLNRKRHDNAQLFTDMKFDLST
LGITFLDGMCQAYRSVGIVQEHGNKNFKTAVIMAHELGHNLGMYHDRKNCICNDSSCIMS
AVLSSQPSKLFSNCSNHDYRRYLTTYKPKCILNPPLRKDIASPPICGNEIWEEGEECDCG
SPKDCQNPCCDAATCKLTPGAECGNGLCCEKCKIKTAGTVCRRARDECDVPEHCTGQSAE
CPADGFHANGQPCQNNNGYCYNGDCPIMTKQCISLFGSRATVAEDSCFQENQKGSYYGYC
RKENGRKIPCAPQDIKCGRLYCLDNSPGNKNPCKMHYRCRDQHKGMVEPGTKCEDGKVCN
NKRQCVDVNTAY
>sp|Q90WC0|VM2HS_GLOBR Zinc metalloproteinase/disintegrin (Fragment) OS=Gloydius brevicaudus OX=259325 PE=1 SV=1
EAPKMCGVTQNWESYEPIKKASQSNLTPAHQRYIELVIVADHGMFTKYNGDSDKIREWVR
QMVNTVDEIYSYMYIDVALAGLEIWSNEDLINVQPAAPHTLDSFGKWRERDLLHRIHHDN
AMLLTAIDFDGPTIGLAYVGTMCKPKGSTGVVQDHSTINLRVAVTMAHEIGHNLGIHHDT
GSCSCGGYSCIMSPVISHEPSKYFSDCSYTQCWDFIMNQKPQCILNKPLRTDTVSTPVSG
NELLEAGEECDCGSPGNPCCDAATCKLRQGAQCAEGLCCDQCRFMKEGTICRRARGDDLD
DYCNGISAGCPRNPFHA
>sp|P0C6E3|VM2B1_AGKBI Zinc metalloproteinase-disintegrin bilitoxin-1 OS=Agkistrodon bilineatus OX=8718 PE=1 SV=1
QRYNPYKYIELFLVVDNRMVTKYNGDLDKIKTRIYELVNILNEIYRPLYIRVALVGIEFW
CNKDLINVKSASSVTLASFANWRESVLPNRTSHDNAQLLTAIVFNRGVIGSAYPAGMCDP
NRSVGTVQDHSEINLQVAITMAHEIGHNLGMGHDNNSCTCGGYSCIMLPALSDQPSKYFS
NCSYIQYRDFIMNQDPQCILNEPSGTDIVSPPVCGNDILEVGEECDCGCPRNCQDPCCNA
ATCKKYSWVQCESGECCDQCRFKGAGTECRRAMGDDPGGRCTGQSADCPRN
>sp|P84907|VM1LA_BOTLC Snake venom metalloproteinase leucurolysin-A OS=Bothrops leucurus OX=157295 PE=1 SV=2
QQFSPRYIELVVVADHGMFKKYNSNLNTIRKWVHEMLNTVNGFFRSMNVDASLVNLEVWS
KKDLIKVEKDSSKTLTSFGEWRERDLLPRISHDHAQLLTVIFLDEETIGIAYTAGMCDLS
QSVAVVMDHSKKNLRVAVTMAHELGHNLGMRHDGNQCHCNAPSCIMADTLSKGLSFEFSD
CSQNQYQTYLTKHNPQCILNKP
>sp|P86976|VM1B1_BOTBA Zinc metalloproteinase barnettlysin-1 OS=Bothrops barnetti OX=1051630 PE=1 SV=1
TPEQQRYVELFIVVDHGMFMKXXXXXXXXXXXIHQMVNIMKEAYRYLYIDILLTGVEIWS
NKDLINVQPAAPQTLDSFGEWRXXXXXXXKSHDNAQLLTSTDFDGPTIGLAYVGSMCDPK
RSTAVIQDHSEIDLLVAVTMDHELGHNLGIRHDTGSCSCGGYPCVMSPVISHDISKYFSD
CSYIQCWDFIMKENPQCILNKR
>sp|P34182|VM2AE_CROAT Zinc metalloproteinase/disintegrin OS=Crotalus atrox OX=8730 PE=1 SV=1
MIQVLLVTICLAAFPYQGSSIILESGNVNDYEVIYPRKVTALPKGAVQPKYEDTMQYELK
VNGEPVVLHLEKNKGLFSKDYSETHYSFDGRKITTNPSVEDHCYYHGRIENDADSTASIS
ACNGLKGHFKLQGEMYLIEPLKLSDSEAHAVFKLKNVEKEDEAPKMCGVTQNWESYEPIK
KASDLNLNPEHQRYVELFIVVDHGMYTKYNGDSDKIRQRVHQMVNIMKESYTYMYIDILL
AGIEIWSNGDLINVQPASPNTLNSFGEWRETDLLKRKSHDNAQLLTSIAFDEQIIGRAYI
GGICDPKRSTGVVQDHSEINLRVAVTMTHELGHNLGIHHDTDSCSCGGYSCIMSPVISDE
PSKYFSDCSYIQCWEFIMNQKPQCILKKPLRTDTVSTPVSGNELLEAGIECDCGSLENPC
CYATTCKMRPGSQCAEGLCCDQCRFMKKGTVCRVSMVDRNDDTCTGQSADCPRNGLYG
>sp|Q10749|VM3M1_NAJMO Snake venom metalloproteinase-disintegrin-like mocarhagin OS=Naja mossambica OX=8644 PE=1 SV=3
MIQALLVAICLAVFPYQGSSIILESGNVNDYEVVYPQKVPALSKGGVQNPQPETKYEDTM
QYEFHVNGEPVVLHLERNKGLFSEDYTETHYAPDGREITTSSPVQDHCYYHGYIQNEADS
SAVISACDGLKGHFKHQGETYFIEPLELSDSEAHAIYKDENVEEEEEIPKICGVTQTTWE
SDEPIEKSSQLTNTPEQDRYLQAKKYIEFYVVVDNVMYRKYTGKLHVITRRVYEMVNALN
TMYRRLNFHIALIGLEIWSNGNEINVQSDVQATLDLFGEWRENKLLPRKRNDNAQLLTST
EFNGTTTGLGYIGSLCSPKKSVAVVQDHSKSTSMVAITMAHQMGHNLGMNDDRASCTCGS
NKCIMSTKYYESLSEFSSCSVQEHREYLLRDRPQCILNKPSRKAIVTPPVCGNYFVERGE
ECDCGSPEDCQNTCCDAATCKLQHEAQCDSGECCEKCKFKGAGAECRAAKNDCDFPELCT
GRSAKCPKDSFQRNGHPCQNNQGYCYNGTCPTLTNQCATLWGPGAKMSPGLCFMLNWNAR
SCGLCRKENGRKILCAAKDVKCGRLFCKKKNSMICHCPPPSKDPNYGMVAPGTKCGVKKV
CRNRQCVKV
>sp|D6PXE8|VM3B_NAJAT Zinc metalloproteinase-disintegrin-like atrase-B OS=Naja atra OX=8656 PE=1 SV=1
MIQALLVIICLAVFPHQGSSIILESGNVNDYEVVYPQKVPALLKGGVQNPQPETKYEDTM
RYEFQVNGEPVVLHLERNKGLFSEDYTETHYAPDGREITTSPPVQDHCYYHGYIQNEADS
SAVISACDGLKGHFEHQGETYFIEPLKISNSEAHAIYKDENVENEDETPEICGVTETTWE
SDESIEKTSQLTNTPEQDRYLQDKKYIEFYVIVDNRMYRYYNNDKPAIKIRVYEMINAVN
TKFRPLKIHIALIGLEIWSNKDKFEVKPAASVTLKSFGEWRETVLLPRKRNDNAQLLTGI
DFNGNTVGRAYIGSLCKTNESVAIVQDYNRRISLVASTMTHELGHNLGIHHDKASCICIP
GPCIMLKKRTAPAFQFSSCSIREYREYLLRDRPQCILNKPLSTDIVSPPICGNYFVEVGE
ECDCGSPQACQSACCNAATCQFKGAETECRVAKDDCDLPELCTGQSAECPTDSLQRNGHP
CQNNQGYCYNRTCPTLTNQCITLLGPHFTVSPKGCFDLNMRGDDGSFCGMEDGTKIPCAA
KDVKCGRLYCTEKNTMSCLIPPNPDGIMAEPGTKCGDGMVCSKGQCVDVQTAY
>sp|P28891|VM1F_AGKCO Snake venom metalloproteinase fibrolase OS=Agkistrodon contortrix contortrix OX=8713 PE=1 SV=2
QQRFPQRYVQLVIVADHRMNTKYNGDSDKIRQWVHQIVNTINEIYRPLNIQFTLVGLEIW
SNQDLITVTSVSHDTLASFGNWRETDLLRRQRHDNAQLLTAIDFDGDTVGLAYVGGMCQL
KHSTGVIQDHSAINLLVALTMAHELGHNLGMNHDGNQCHCGANSCVMAAMLSDQPSKLFS
DCSKKDYQTFLTVNNPQCILNKP
>sp|D3TTC2|VM3H_NAJAT Zinc metalloproteinase-disintegrin-like atragin OS=Naja atra OX=8656 PE=1 SV=1
MIQALLVIICLAVFPHQGSSIILESGNVNDYEVVYPQKVPALLKGGVQNPQPETKYEDTM
RYEFQVNGEPVVLHLERNKGLFSEDYTETHYAPDGREITTSPPVQDHCYYHGYIQNEADS
SAVISACDGLKGHFEHQGETYFIEPLKISNSEAHAIYKDENVENEDETPEICGVTETTWE
SDESIEKTSQLTNTPEQDRYLQAKKYIEFYVVVDNIMYRHYKRDQPVIKRKVYEMINTMN
MIYRRLNFHIALIGLEIWSNINEINVQSDVRATLNLFGEWREKKLLPRKRNDNAQLLTGI
DFNGTPVGLAYIGSICNPKTSAAVVQDYSSRTRMVAITMAHEMGHNLGMNHDRGFCTCGF
NKCVMSTRRTKPAYQFSSCSVREHQRYLLRDRPQCILNKPLSTDIVSPPICGNYFVEVGE
ECDCGSPADCQSACCNATTCKLQHEAQCDSEECCEKCKFKGARAECRAAKDDCDLPELCT
GQSAECPTDVFQRNGLPCQNNQGYCYNGKCPIMTNQCIALRGPGVKVSRDSCFTLNQRTR
GCGLCRMEYGRKIPCAAKDVKCGRLFCKRRNSMICNCSISPRDPNYGMVEPGTKCGDGMV
CSNRQCVDVKTAY
>sp|Q8JIR2|VM3HA_PROFL Zinc metalloproteinase/disintegrin-like HR1a OS=Protobothrops flavoviridis OX=88087 PE=1 SV=1
MIQVLLVTICLAVFPYQGSSIILGSGNVNDYEVVYPRKVTAVPKGAVQPKYEDTMQYEFK
VNGEPVVLHLEKNKGLFSKDYSETHYSPDGREITTYPSVEDHCYYHGRIQNDADSTASIS
ACNGLKGHFKLQGEMYLIEPLRFSDSEAHAVFKYENVEKEDEAPKMCGVTQTNWESDEPI
KKASKLVVTAEQQRYLNNFRFIELVIVADYRMFTKFNSNLNEVKTWVYEIVNTLNEIYRY
LYVRVALVALEVWSNGDLSSVTLSAYDTLDSFGEWRKRDLLKRKSHDNAQLLTAIDFNGT
IIGLAHVASMCDPKCSTGIVQDYSSRNLVVAVIMAHEMGHNLGIRHDRENCTCHANSCIM
SAVISDQPSKYFSNCSHVQYWNYINDDEPQCILNEPLRTDIVSPPVCGNELLEVGEECDC
GSPATCRYPCCDAATCKLHSWVECESGECCEQCRFRTAGTECRARRSECDIAESCTGHSA
DCPTDRFHRNGQPCLHNFGYCYNGNCPIMYHQCYALWGANATVAKDSCFEDNQKGNDYGY
CRKENGRKIPCEPQDVKCGRLYCSLGNQLPCRFFYTPTDENIGMVDTGTKCGDKKVCSNR
QCVDVNTAY
>sp|Q8UVG0|VM3BE_BOTER Zinc metalloproteinase-disintegrin-like berythractivase OS=Bothrops erythromelas OX=44710 PE=1 SV=1
MIQVLLVIICLEAFPYQGSSIILESGNVNDYEVVYPRKVTALSKGAVHPKYEDAMQYEFK
VNGEPVVLHLEKNKGLFSEDYSEIHYSPDGREITTYPLVEDHCYYHGRIQNDADSSASIS
ACNGLKGHFKLQGEMYLIEPFKLPDSEAHAVFKYENVEKEDEAPKMCGVTETNWESDEPI
KKASLLNLTPEQQAYLDAKKYVEFVVVLDHGMYKKYKDDLDKIKRRIYEIVNTMNEMFIP
LNICVALTGLEIWSKGDKINVTSESWFTLILFTNWRGADLLKRKSHDNAQLLTNTDFDGS
TIGRAHIGSMCHPYLSVGIIQDYSPVNLLVASTMAHEMGHNLGMHHDNDTCTCGAPSCVM
AAAISKDPSKLFSNCSQEYQRKYLIKNRPQCLLNKPLRTDIISPPVCGNELLEVGEECDC
GTPENCRDPCCNATTCKLTPGSQCVEGLCCDQCRFRKTGTECRAAKHDCDLPESCTGQSA
DCPMDDFQRNGHPCQNNNGYCYNGKCPTMENQCIDLVGPKATVAEDSCFKDNQKGNDYGY
CRKENGKKIPCEPQDVKCGRLYCNDNSPGQNNPCKCIYFPRNEDRGMVLPGTKCADGKVC
SNRHCVDVATAY
>sp|P0DJ43|VM3_MICIK Zinc metalloproteinase-disintegrin-like mikarin (Fragments) OS=Micropechis ikaheca OX=66188 PE=1 SV=1
TNTPEQDRYLQVKKYLEYVVVDNNMYRNYGNAGPCVMSAEISFEPLQEFSSCDIQEPLSQ
DIVQPAVCGNYYVEVGGECDCGSPKPCRSACCNAATCKLQREHQCDSGECCEKKDDCDLP
EICTGRSAKCSCVISQGDLGYGMVEPGTKCTDGMVCSNEQCVDVQTAAK
>sp|P30403|VM2RH_CALRH Zinc metalloproteinase/disintegrin OS=Calloselasma rhodostoma OX=8717 PE=1 SV=2
MIQVLLVTICLAAFPYQGSSIILESGNVNDYEVVYPRKVIALSEGAAQQKYEDTMQYEFK
VNGEPVVLHLEKNKGLFAKDYSETHYSPDGTRITTYPSVEDHCYYQGRIHNDADSTASIS
ACNGLKGHFKLQGETYFIEPMKLPDSEAHAVFKYENIEKEDESPKMCGVTETNWESDEPI
KKVSQLNLNHEIKRHVDIVVVVDSRFCTKHSNDLEVIRKFVHEVVNAIIESYKYMHFGIS
LVNLETWCNGDLINVQEDSYETLKAFGKWRESDLIKHVNHSNAQFLMDMKFIKNIIGKAY
LDSICDPERSVGIVQNYHGITLNVAAIMAHEMGHNLGVRHDGEYCTCYGSSECIMSSHIS
DPPSKYFSNCSYYQFWKYIENQNPQCILNKPLRTVSIPVSGNEHLEAGKECDCSSPENPC
CDAATCKLRPGAQCGEGLCCEQCKFSRAGKICRIPRGDMPDDRCTGQSADCPRYHSHA
>sp|Q98SP2|VM2J2_BOTJA Zinc metalloproteinase/disintegrin OS=Bothrops jararaca OX=8724 PE=1 SV=1
MIEVLLVTICLAAFPYQGSSIILESGNVNDYEVIYPRKVTALPKGAVQPKYEDAMQYELK
VNGEPVVLHLEKNKGLFSKDYSETHYSPDGRKITTNPPVEDHCYYHGRIENDADSTASIS
ACNGLKGHFKLQGETYLIEPLKLSDSEAHAVFKFENVEKEDEAPKMCGVTQNWESYEPIK
KASQSNLTPEHQRYIELFLVVDHGMFMKYNGNSDKIRRRIHQMVNIMKEAYRYLYIDIAL
TGVEIWSNKDMINVQPAAPQTLDSFGEWRKTDLLNRKSHDNAQLLTSTDFKDQTIGLAYW
GSMCDPKRSTAVIEDHSETDLLVAVTMAHELGHNLGIRHDTGSCSCGGYSCIMAPVISHD
IAKYFSDCSYIQCWDFIMKDNPQCILNKQLRTDTVSTPVSGKNFGAGEECDCGTPGNPCC
DAVTCKLRPGAQCAEGLCCDQCRFMKEGTVCRRARGDDMDDYCNGISAGCPRNPFHA
>sp|Q4VM08|VM3VA_MACLB Zinc metalloproteinase-disintegrin-like VLAIP-A OS=Macrovipera lebetina OX=8709 PE=1 SV=1
MMQVLLVTISLAVFPYQGSSIILESGNVNDYEVVYPQKVTAMPKGAVKQPEQKYEDAMQY
EFKVKGEPVVLLLEKNKDLFSEDYSETHYSPDGREITTNPPVEDHCYYHGRIQNDADSSA
SISACNGLKGHFMLQGETYLIEPLKLPDSEAHAVYKYENVEKEDEAPKMCGVTQTNWESD
EPIKKASQLNLTPEQRRYLNSPKYIKLVIVADYIMFLKYGRSLITIRTRIYEIVNILNVI
YRVLNIYIALLGLEIWNNGDKINVLPETKVTLDLFGKWRERDLLNRRKHDNAQLLTDINF
NGPTAGLGYVGSMCDPQYSAGIVQDHNKVNFLVALAMAHEMGHNLGMEHDEIHCTCGAKS
CIMSGTLSCEASIRFSNCSREEHQKYLINKMPQCILNKPLKTDIVSPAVCGNYLVELGED
CDCGSPRDCQNPCCNAATCKLTPGSQCADGECCDQCKFRRAGTVCRPANGECDVSDLCTG
QSAECPTDQFQRNGQPCQNNNGYCYSGTCPIMGKQCISLFGASATVAQDACFQFNSLGNE
YGYCRKENGRKIPCAPQDVKCGRLYCFDNLPEHKNPCQIYYTPSDENKGMVDPGTKCGDG
KACSSNRQCVDVNTAY
>sp|P0DM89|VM32A_GLOBR Zinc metalloproteinase-disintegrin-like brevilysin H2a OS=Gloydius brevicaudus OX=259325 PE=1 SV=1
QQRYLNAKRYVKLAIVADRSMVTKHNGKLKKLRKWIYRIVNTINEVYRSLNILVALVYLE
IWSKEDLINVTSAAKDTLASFGNWRATDLLKRRSHDAAHLLTNIKFDGTTVGKAYVASMC
QQDSSVGINQDHSKINLLVALTMAHELGHNLGMSHDVVNTEKQCNCGTCVMAPTISDQIS
KLFSNCSKNDYENFLTLYKPQCILNEPSKTDIVSPPVCGNELLEVGEECDCGSPETCQNP
CCDAATCKLTSGSQCAKGLCCDQCKFSKSGTECRAAKDDCDIAESCTGQSADCPTDDLQR
NGKPCQNNAGYCYNGKCPIMLNQCISFYGSNATVAPDICFNYNLKGEGNFYCRKEQATIF
PCAQKDKKCGRLFCVLGPTGKRISCKNTYSEDDPNYGMVDLGTKCEDGKVCNSNRECVDV
NTAY
>sp|P0DM90|VM32B_GLOBR Zinc metalloproteinase-disintegrin-like brevilysin H2b OS=Gloydius brevicaudus OX=259325 PE=1 SV=1
QQRYLNAKRYVKLAIVADRSMVTKHNGKLKKLRKWIYRIVNTINEVYRSLNILVALVYLE
IWSKEDLINVTSAAKDTLASFGNWRATDLLKRRSHDAAHLLTNIKFDGTTVGKAYVASMC
QQDSSVGINQDHSKINLLVALTMAHELGHNLGMSHDVVNTEKQCNCGTCVMAPTISDQIS
KLFSNCSKNDYENFLTLYKPQCILNEPSKTDIVSPPVCGNELLEVGEECDCGSPETCQNP
CCDAATCKLTSGSQCAKGLCCDQCKFSKSGTECRAAKDDCDIAESCTGQSADCPTDDLQR
NGQPCGNNAQYCRKGKCPIMTNQCISFYGPNAAVAPDACFDYNLKGEGNFYCRKEQATIF
PCAQKDKKCGRLFCVLGPTGKRISCEHTYSQDDPDIGMVLPGTKCADGKVCNSNRECVDV
NTAY
>sp|P0DJE2|VM3A_VIPAA Zinc metalloproteinase-disintegrin-like ammodytagin (Fragments) OS=Vipera ammodytes ammodytes OX=8705 PE=1 SV=3
KSAAXVTLDLFGDWRAKRHDNAQLLTGINLNGQTLGIAFMSKXSVGLIQDYXKSYLLVAS
VMAHELGHNLGMEHDDGNCICPAKCIDNKPLRTDIVSPAVCGNYFVELTPGSQCADGVCC
DQCRKAGVTVAPDLCFDYNQLGTEDKFTHSPDDPDYGMVDLGTKCADGKVCNSNRQCVDV
NTAY
>sp|D3TTC1|VM3KL_NAJAT Zinc metalloproteinase-disintegrin-like kaouthiagin-like OS=Naja atra OX=8656 PE=1 SV=1
MIQALLVIICLAVFPHQGSSIILESGNVNDYEVVYPQKVPALLKGGVQNPQPETKYEDTM
RYEFQVNGEPVVLHLERNKGLFSEDYTETHYAPDGREITTSPPVQDHCYYHGYIQNEADS
SAVISACDGLKGHFEHQGETYFIEPLKISNSEAHAIYKDENVENEDETPEICGVTETTWE
SDESIEKTSQFTNTPEQDRYLQDKKYIEFYVIVDNRMYRYYNNDKPAIKIRVYEMINAVN
TKFRPLKIHIALIGLEIWSNKDKFEVKPAASVTLKSFGEWRETVLLPRKRNDNAQLLTGI
DFNGNTVGRAYIGSLCKTNESVAIVQDYNRRISLVASTITHELGHNLGIHHDKASCICIP
GPCIMLKKRTAPAFQFSSCSIREYREYLLRDRPQCILNKPLSTDIVSPPICGNYFVEVGE
ECDCGSPQACQSACCNAATCQFKGAETECRVAKDDCDLPELCTGQSAECPTDSLQRNGHP
CQNNQSYCYNGTCPTLTNQCITLLGPHFTVSPKGCFDLNMRGDDGSFCRMEDGTKIPCAA
KDVKCGRLYCTEKNTMSCLIPPNPDGIMAEPGTKCGDGMVCSKGQCVDVQTAY
>sp|P86802|VM1H1_BOTMA Snake venom metalloproteinase HF-1 OS=Bothrops marajoensis OX=157554 PE=1 SV=1
PCWKGWSEDEQNLWPQRYIQLVVVADHGMFMKYNGDLAAIRKRVHELVNNINGFYRSLNI
DVSLTDLEIWSDQDFITVVQSSSAKNTLNSFGEWREADLLRRKSHDHAQLLTAIDLDDDT
VGLAYTSSMCNPRKSVAWGQDHSEEPINLLDVGVTMAHELGHNLGMNHDEEKKCHCGASL
CIMSPSITEGPSLEFSDDSMGYYQSFLVVVNYNPQCILNKPEDQYYYILSPKHRIYSW
>sp|Q805F6|VM2AB_AGKCO Zinc metalloproteinase/disintegrin OS=Agkistrodon contortrix contortrix OX=8713 PE=1 SV=1
MIQVLLVTLCLAAFPYQGSSIILESGNVNDYEVLYPQKVIALPKGAVQPKYEDTMQYEFK
VNGEPVVLHLEKNKGLFSKDYSETHYSSDGRKITTNPPVEDHCYYHGRIQNDADSTASIS
ACNGLKGHFKLQGETYLIEPLKLPDSEAHAVYKYENVEKEDEAPKMCGVTQTNWKSDKPI
KKASQLNLTPEQQGFPQRYIELVVVADHRMFTKYNSNLNTIRIWVHELVNTMNVFYRPLN
IRVSLTDLEVWSNRDLINVQPAAADTLEAFGDWRETVLLNRISHDNAQLLTAIELDGETI
GLANRGTMCDPKLSTGIVQDHSAINLWVAVTMAHEMGHNLGISHDGNQCHCDANSCIMSE
ELREQLSFEFSDCSQNQYQTYLTDHNPQCMLNEPLRTDIVSTPVSGNELLETGEESDFDA
PANPCCDAATCKLTTGSQCADGLCCDQCKFMKEGTVCRRARGDDLDDYCNGISAGCPRNP
FHA
>sp|Q8AWI5|VM3HA_GLOHA Zinc metalloproteinase-disintegrin-like halysase OS=Gloydius halys OX=8714 PE=1 SV=1
MIQVLLVTICLAVFPYQGSSIILESGNVNDYEVVYPRKVPALPKGAVQPKYEDAMQYEFK
VNGEPVVLHLEKNKGLFSEDYSETHYSPDGREITTNPPVEDHCYYHGRIQNDADSTASIS
ACNGLKGHFTLQGETYLIEPLKLPDSEAHAVFKYENVEKEDEAPKMCGVTQNWESYEPIK
KASQSNLTPEQQRYLNAKKYVKLVMVADYIMYLKYDRNLTTVRTRMYDIVNVINVIYQRM
NIHVALVGLEIWSNKDKFILRSAADVTLKLFATWRETDLLKRKSHDNAQLLTGINFNGPT
AGLGYLGGICNPMYSAGIVQDHNKIHHLVAIAMAHEMGHNLGIDHDKDTCTCGAKSCVMA
GTLSCEASYLFSDCSRKEHQAFLIKDMPQCILKKPLKTDVVSPPVCGNYFVEVGEDCDCG
SPATCRDSCCDAATCKLRQGAQCAEGLCCDQCRFKGAGTECRAATDECDMADLCTGRSAE
CTDRFQRNGQPCQNNNGYCYNGKCPIMTDQCIALFGPNAAVSEDACFQFNLEGNHYGYCR
KEQNTKIACEPQNVKCGRLYCIDSSPANKNPCNIYYSPGDEDKGMVLPGTKCADGKACSN
GQCVDVNRAS
>sp|U3KRG1|VM1T1_PROMU Snake venom metalloproteinase TM-1 OS=Protobothrops mucrosquamatus OX=103944 PE=1 SV=1
QQRFPQRYVMLAIVADHGMVTKYSGNSSAITTRVHQMVSHVTEMYSPLNIATTLSLLRIW
SSKDLITVQSDSSVTLGSFGDWRKVVLLSQQAHDCAFLNTATALDDSTIGLAYSNGMCDP
KFSVGLVQDHSSNVFMVAVTMTHELGHNLGMAHDEAGGCACSSCIMSPAASSGPSKLFSD
CSKDDYQTFLTNTNPQCILNAP
>sp|Q9YI19|VM2MC_GLOBR Zinc metalloproteinase/disintegrin OS=Gloydius brevicaudus OX=259325 PE=1 SV=1
MIQVLLVIICLADFPYQGTSIILESGNVNDYEVVYPRKVTALPKGAVQPKYEDAMQYEFK
VNGEPVVLHLEKNKGLFSKGYSETHYSPDGRKITTNPPVEDHCYYHGRIQNDADSTASIS
ACNGLKGHFKHQGEMYLIEPLKLSDSEAHAVYKYENVEKEDEAPKMCGVTQTNWKSDEPI
KASQQQRFPQRYIELVVVADHGMFTKYDSNLDTIRTWVHELVNSINEFYRSLNIDVSLTE
LEIWSNQDLINVQSAAGDTLEAFGDWRETDLLNRISHDNAQLLTATELDGNTIGLAHVAS
MCDPKRSTGVVQDHSAINLLVAVTMAHETGHNLGMNHDGNQCHCGANSCVMGDVLSEGVS
YEFSDCSENEYQTYLTDRNPQCILNEPLRTDTVSTPVSGNELLEAGKECDCGAPANPCCD
AETCKLRPGQQCAEGLCCDQCRFMKEGTICQEAKGDWNDDTCNGISAGCPRNGFYG
>sp|Q4VM07|VM3VB_MACLB Zinc metalloproteinase-disintegrin-like VLAIP-B OS=Macrovipera lebetina OX=8709 PE=1 SV=1
MMQVLLVTICLAVFPYQGSSIILESGNVNDYEVVYPQKITALPKGAIQQPEQKYEDAIKY
EFKVNGKPVVLHLEKNKGLFSEDYSETHYTPDGREITINPPVEDHCYYHGRIQNDADSTA
SISACNGLKGHFKLQGEMYLIEPLRIPDSEAHAIYKYENIEKEDEAPKMCGVTQTNWESD
EPIKASQLNLTPEQRTYLKSKKYVELVIVADYIMFWKYDRSLSTIRTRIYEIVNTLNVIY
RFLNIYIALVAVEIWSKGDLINVTSSAYDTLDSFGEWRERDLLNRKRHDNAQLLTGINFN
GPSAGRGFVGRMCQPKYSVGIVQDHSKIYLLVASAMAHEMGHNLGMDHDRIDCTCGAKSC
IMSGILRCETSYLFSDCSREEHRKYLINKMPQCILNKPLKTDIVSPAVCGNYFVEVGEEC
DCGSPANCQDRCCDAATCKLRPGAQCGDGVCCYQCKFRRAGTVCRPANGECDVSDLCTGQ
SAECPTDQFQRNGQPCQNNKGYCYNGTCPIMEKQCISLFGASATVAQDSCFQFNRRGNHY
GYCRKENNTKIACAPEDVKCGRLYCLDNSSGHKNPCQIYYIPSDENKGMVDPGTKCGDGM
VCSNGKCVDVTIAY
>sp|P0DJH3|VMP3A_DEIAC Zinc metalloproteinase-disintegrin-like AAV1 (Fragment) OS=Deinagkistrodon acutus OX=36307 PE=1 SV=1
DVVSPPVCGN
>sp|P20165|VM1T2_PROFL Snake venom metalloproteinase trimerelysin-2 OS=Protobothrops flavoviridis OX=88087 PE=1 SV=3
QRFPQRYIELAIVVDHGMYKKYNQNSDKIKVRVHQMVNHINEMYRPLNIAISLNRLQIWS
KKDLITVKSASNVTLESFGNWRETVLLKQQNNDCAHLLTATNLNDNTIGLAYKKGMCNPK
LSVGLVQDYSPNVFMVAVTMTHELGHNLGMEHDDKDKCKCEACIMSDVISDKPSKLFSDC
SKNDYQTFLTKYNPQCILNAP
>sp|Q91401|VM1AT_CROAT Snake venom metalloproteinase atroxase OS=Crotalus atrox OX=8730 PE=1 SV=2
EDQQNLSQRYIELVVVADHRVFMKYNSDLNIIRKRVHELVNTINGFYRSLNIDVSLTDLE
IWSDQDFITVDSSAKNTLNSFGEWREADLLRRKSHDHAQLLTAINFEGKIIGRAYTSSMC
NPRKSVGIXKDHSPINLLVGVTMAHELGHNLGMNHDGEKCLRGASLCIMRPGLTPGRSYE
FSDDSMGYYQSFLKQYNPQIXNK
>sp|P85314|VM1BI_BOTMO Snake venom metalloproteinase BmooMPalpha-I OS=Bothrops moojeni OX=98334 PE=1 SV=2
EQQKFSPRYIELVVVADHGMFKKYNSNLNTIRKWVHEMVNSMNGFYRSVDVTASLANLEV
WSKKDLINVQKDSRETLKSFGEWRERDLLPRISHDNAQLLTAIVFDGHTIGRAYTGGMCD
PRHSVGVVMDHSPKNLQVAVTMAHELGHNLGMHHDGNQCHCDAASCIMADSLSVVLSYEF
SDCSQNQYQTYLTKHNPQCILNEPL
>sp|P60244|VM1A3_DEIAC Snake venom metalloproteinase acutolysin-C OS=Deinagkistrodon acutus OX=36307 PE=1 SV=1
PAPQTSIELFLIVDHSMYAKYNSNSSKITTTLKARVNIMNAIYSSLNLVITLSGIEMWSA
ADLITVQSSSRNTLKLFASWRETDLLKRTSNDNAQLLTATNFNGNTVGLAYLKTMCNSKY
SVGLIQDHSAIPLLMAVTMAHELGHNLGMNHDGAGCSCATCIMAPVLSSGPAKSFSDCSK
HDYQSFLTIHKPQCLLN
>sp|Q072L5|VM2_BOTAS Zinc metalloproteinase/disintegrin OS=Bothrops asper OX=8722 PE=1 SV=1
MIEVLLVTICLAVSPYQGSSIILESGNVNDYEVVYPRKVTELPKGAVQPKYEDAMQYEFK
VNGEPVVLHLEKNKGLFSEDYSETHYSPDGRKIITYPSFEDHCYYHGRIENDADSTASIS
ACNGLKGHFKIQGETYLIEPLKLSDSEAHAVYKYENVEKEDEAPKMCGVTETNWESYEPI
KKASQSNLTPEQQRFSPRYIELAVVADHGIFTKYNSNLNTIRTRVHEMLNTVNGFYRSVN
VTASLASLEVWSKKDLIKVEKDSSKTLTSFGEWRERDLLPRISHDHAQLLTTIVFDNYVI
GITEFGKMCDPKLSVGVVRDHSEINLQVAVAMAHELGHNLGMYHDGNQCHCDAASCIMAD
TLREVLSYEFSDCSQNQYETYLTKHNPQCILNEPLLIVSGNELLEAGEECDCDAPENPCC
DAATCKLRPGAQCAEGLCCDQCRFKGAGKICRRARGDNPDDRCTGQSADCPRNRFHA
>sp|Q1PHZ4|VM3B1_BOTJR Zinc metalloproteinase-disintegrin-like BjussuMP-1 (Fragment) OS=Bothrops jararacussu OX=8726 PE=1 SV=1
EFKVNGEPVVLHLEKNKGLFSEDYSETHYSPDGRQITTYPPVEDHCYYHGRIENDADSTA
SISACNGLKGHFKLQGETYLIEPLKLSDSEAHAVYKYENVEKEDEAPKMCGVTETNWEYE
EPIKKASKLVVTAEQQKFPYRYVEIVVVVDRRMVTKYNGDLKKIRKWVYELVNIVNNIYR
SLNVHVALVGLEIWSKGDKITVQPDSDYTLNSFGEWRERDLLPRKKHDNAQLLTAVVFDG
PTIGRAYIAGMCDPRHSVGVVMDHSKENLQVAVTMAHELGHNLGMEHDENQCHCDAPSCV
MASVLSVVLSYEFSDCSQNQYQTYLTKHNPQCILNEPLLTVSGNELLEAGEECDCGAPEN
PCCDAATCKLRPGAQCAEGLCCDQCRFKGAGKICRRARGDNPDDRCTGQSADCPRNRFHR
NGQPCLYNHGYCYNGKCPIMFYQCYFLFGSNATVAEDDCFNNNKKGDKYFYCRKENEKYI
PCAQEDVKCGRLFCDNKKYPCHYNYSEDLDFGMVDHGTKCADGKVCSNRQCVDVNEAYKS
TTVFSLI
>sp|Q98995|VM2L2_MACLB Zinc metalloproteinase/disintegrin OS=Macrovipera lebetina OX=8709 PE=1 SV=1
MIQVLLVTICLAVFPYQGSSKTLKSGNVNDYEVVNPQAVTGLPKGAVKQPEKKYEDTMQY
EFEVNGEPVVLHLEKNRGLFSKDYSETHYSPDGREITTNPAVEDHCYYHGRIQNDADSTA
SISACNGLKGYFTLRGETYLIEPLKLPDSEAHAVYKYENIEKEDEAPKMCGVTQTNWASD
EPIKKASQLNLTPEQQRFEPRYIELVIVADHAMVTKYNGDLAAITTWVHQLVNNINGFYR
DLNVHITLSAVEVWTNGDLINVQPAASVTLNLFGEWRERDLLNRRMHDHAQLLTGIDLDD
NIIGLAYDDSMCDPRYSVGIVQDHSAIIRLVAVTMAHELGHNLGMNHDGDQCNCGANGCV
MSVVLIEQRSYQFSDCSKNKYQTYLTNRNPQCILNQPLRTDTVSTPVSGNELLQNSGNPC
CDPVTCQPRRGEHCVSGKCCRNCKFLRAGTVCKRAVGDDMDDYCTGISSDCPRNPYKD
>sp|Q2LD49|VM3TM_TRIST Zinc metalloproteinase-disintegrin-like TSV-DM OS=Trimeresurus stejnegeri OX=39682 PE=1 SV=1
MIQVLLVTICLAVFPYQGSSIILESGNVNDYEVVYPRKVTSLPKGAVQQKYEDAMQYELK
VNGEPVVLHLEKNKGLFSKDYSETHYSPDGRKITTKPPVKDHCYYHGHIQNDADSTASIS
ACNGLKGHFKLQGEMYLIEPLKLPDSEAHAVFKYENVEKEDEAPKMCGVTETNWESDEPI
KEASQSNLTPEQQSYLNAPKYVKFFLVADHIMYLKYGRNLTTLRTRIFDTVNVVYLILLR
INIHVLLVGMEIWSHKDKIIVQSVPAVTLKLFATWREADLLKHKSHGCAHLLTGINFNGP
TAGLAYLGAICNPMYSAGIVQDHNKIHHLVAIAMAHELGHNLGINHDKDTCTCRAKACVM
AGTISCDASYLFSDCSRQEHREFLIKNMPQCILKKPLKTDVVSPPVCGNYFVEVGEDCDC
GSPATCRDSCCNPTNCKLRQGAQCAEGLCCDQCRFKGAGTECRPASSECDMADLCTGRSA
ECTDRFQRNGQPCQNNNGYCYNGTCPSMTDQCIALFGPNAAVSQDACFQFNREGNHYGYC
RKEQNTKIACEPENVKCGRLYCIDSSPANKNPCNIVYLPNDEEKGMVLAGTKCADGRACN
SNGQCVGVNGAYKSTTGFSQI
>sp|Q6T271|VM2BI_BITGA Zinc metalloproteinase/disintegrin (Fragment) OS=Bitis gabonica OX=8694 PE=1 SV=1
KYENVEKGDEAPKKCGVTHTNLESDEPIEKASQLFGTSEQQRFDPRHIELVIVADHGMVM
KHNGDLTAVRTWLHQIGNNLNVMFADLNIRITMAGLEMWSEKDLIDIQSAASETLRLFGE
WRERYLLNRRMHDNAQLLTTVNLDGDTVGLAYVGGMCDPKNSVGIVQDHSRIAREVAATM
AHELGHNLGMAHDGNQCNCGANGCVMSEEIIERTSYQFSDCSKEEYRTFLDNHNPQRILN
EPLRTDTVSTPVYGNVLQNSPHPCCDPVTCKPKAWEHCISGPCCRDCKFLRPGTVCRVAR
GDWNDDFCTGRSSECESNPWNFWNH
>sp|Q14FJ4|VM2OC_ECHOC Zinc metalloproteinase/disintegrin OS=Echis ocellatus OX=99586 PE=1 SV=2
MIQVLLVTICLAVFPFQGSSKTLKSGNVNDYEVVNPQKITGLPVGAFKQPEKKYEDAVQY
EFEVNGEPVVLHLEKNKGLFSEDYSETHYSPDGSEITTNPPVEDHCYYHGRVQNDADSTA
SISTCNGLKGFFTLRGETYLIEPLKVPDSESHAVYKYEDAKKKDEAPKMCGVTLTNWESD
EPIKKASHLVATSEQQHFHPRYVQLVIVADHSMVTKNNNDLTALTTWIHQIVNDMIVMYR
ILNIHITLANVEIWSSGDLIAVTSSAPTTLRSFGEWRARNLVNRITHDNAQLITAVHLDN
LIGYGYLGTMCDPQSSVAITEDHSTDHLWVAATMAHEMGHNLGMNHDGNQCNCGAAGCIM
SAIISQYRSYQFSDCSMNEYRNYITTHNPPCILNQALRTDTVSTPVSENELLQNSVNPCY
DPVTCQPKEKEDCESGPCCDNCKFLKEGTICKMARGDNMHDYCNGKTCDCPRNPYKGEHD
PMEWPAPAKGSVLM
>sp|Q9IAB0|VM2CO_AGKCO Zinc metalloproteinase/disintegrin OS=Agkistrodon contortrix contortrix OX=8713 PE=1 SV=1
MIQVLLVTLCLAAFPYQGSSIILESGNVNDYEVLYPQKVTALPKGAVQPKYEDTMQYEFK
VNGEPVVLHLEKNKGLFSKDYSETHYSSDGRKITTNPPVEDHCYYHGRIQNDADSTASIS
ACNGLKGHFKLQGETYLIEPLKLSDSEAHAVYKYENVEKEDEAPKMCGVTQTNWESDEPI
KKASQLNLTPEQQGFPQRYIELVVVADHRMFTKYNGNLNTIRIWVHELVNTMNVFYRPLN
IRVSLTDLEVWSDQDLINVQPAAADTLEAFGDWRETVLLNRISHDNAQLLTAIELDGETI
GLANRGTMCDPKLSTGIVQDHSAINLWVAVTMAHEMGHNLGISHDGNQCHCDANSCIMSE
ELREQLSFEFSDCSQNQYQTYLTDHNPQCMLNEPLRTDIVSTPVSGNELLETGEESDFDA
PANPCCDAATCKLTTGSQCADGLCCDQCKFMKEGTVCRRARGDDLDDYCNGISAGCPRNP
FHA
>sp|A4PBQ9|VM3VA_CROAT Zinc metalloproteinase-disintegrin-like VAP2A OS=Crotalus atrox OX=8730 PE=1 SV=1
MIQVLLVTICLAAFPYQGSSIILESGNVNDYEIVYPRKVTALPKGAVQPKYEDAMQYELK
VNGEPVVLHLEKNKQLFSKDYSETHYSPDGREITTYPLVEDHCYYHGRIENDADSTASIS
ACNGLKGHFKLQGEMYLIEPLKLSDSEAHAVYKYENVEKEDEAPKMCGVTQNWKSYEPIK
KASQLVVTAEHQKYNPFRFVELVLVVDKAMVTKNNGDLDKIKTRMYELANTVNDIYRYMY
IHVALVGLEIWSNEDKITVKPEADYTLNAFGEWRKTDLLTRKKHDNAQLLTAIDLDRVIG
LAYVGSMCHPKRSTGIIQDYSPINLVVAVIMAHEMGHNLGINHDRGYCSCGDYACIMRPE
ISPEPSTFFSNCSYFDCWDFITNHNPECIVNEPLGTDIISPPVCGNELLEVGEECDCGTP
ENCQNECCDAATCKLKSGSQCGHGDCCEQCKFSKSGTECRASMSECDPAEHCTGQSSECP
ADVFHKNGQPCLDNYGYNGNCPIMYHQCYDLFGADVYEAEDSCFERNQKGNYYGYCRKEN
GNKIPCAPEDVKCGRLYCKDNSPGQNNSCKMFYSNEDEHKGMVLPGTKCADGKVCSNGHC
VDVATAY
>sp|B8K1W0|VM3DK_DABRR Zinc metalloproteinase-disintegrin-like daborhagin-K OS=Daboia russelii OX=8707 PE=1 SV=1
MMQVLLVTICLAVFPYHGSSIILESGNVNDYEVVYPQKVTAMPKEAVKQPEQKYEDAMQY
KFEVNGEPVLLHLEKNKDLFSEDYSETHYSPDGREITTKPLVQDHCYYHGHIQNDAHSSA
SISACNGLKGHFKLRGEMYLIEPLKLSDSEAHAVYKYENVEKEDEALKMCGVTQTNWESD
EPIKKASLLVATSERNRYFNPYSYVELIITVDHSMVTKYKNDLTAIRTWVFELVNTINEI
FKYLYIRVPLVGLEIWKNRDLINVTSAANVTLDLFGEWRKSYLLPRKIHDNSQLLTAIDL
NGLTIGMAYVSTMCQSKYSVGVVQDHSKINLRVAVTMAHEIGHNLGLTHDGVYCTCGGYS
CIMSAVLGDQPSKYFSNCSYNQYRRFLTEHNPECIINPPLRTDIVSPPACGNELLERGEE
CDCGSPENCRDPCCDAASCKLHSWVECESGKCCNQCRFKRAGTECRPARDECDKAEQCTG
RSANCPVDEFHENGRPCLHNFGYCYNGKCPIMYHQCHALFGQNVTGVQDSCFQYNRLGVY
YAYCRKENGRKIPCAPKDEKCGRLYCSYKSPGNQIPCLPYYIPSDENKGMVDHGTKCGDG
KVCSNGQCVDLNIAY
>sp|P0C6R9|VM3A_BOTAL Zinc metalloproteinase-disintegrin-like alternagin (Fragment) OS=Bothrops alternatus OX=64174 PE=1 SV=2
IISPPVCGNELLEVGEECDCGTPENCQNXCCDAATCKLKSGSQCGHXDCCEQCKFTKSGT
ECRASMSECDPAEHCTGQSXXCXXDVFHKNGQPCLDNYGYCYNGNCPIMYHAQCYALFGA
DVYEAEDSCFKDNQKGNYYGYCRKENXXXXXCXXXDVKCGRLYCKDNSPKQNNPCKMFYS
NDDEHKGNVLPGTKCE
>sp|P83912|VM2JT_PROJR Zinc metalloproteinase-disintegrin jerdonitin OS=Protobothrops jerdonii OX=242841 PE=1 SV=1
MIQVLLVTICLAVFPYQGSSIILESGNIDDYEVVYPRKVTALPKGAVQQKYEDTMQYEFK
VNEEPVVLHLEKNKGLFSKDYSETHYSPDGREITTYPPVEDHCYYHGRIQNDADSTASIS
ACNGLKGHFKLQGETYFIEPLKLPDSEAHAVFKYENVEKEDEAPKMCGVTETNWESDEPI
KKLSQIMIPPEQQRYIELVIVADHRMYTKYDGDKTEISSKIYETANNLNEIYRHLKIHVV
LIGLEMWSSGELSKVTLSADETLDSFGEWRERDLLQRKRHDNAQLLTGMIFNEKIEGRAY
KESMCDPKRSVGIVRDHRTRPHLVANRMAHELGHNLGFHHDGDSCTCGANSCIMSATVSN
EPSSRFSDCSLFQYSSDIIHNPFTSRCLYNEPSKTDIVSPSVCGNYYMEVGEDCDCGPPA
NCQNPCCDAATCRLTPGSQCADGLCCDQCRFMKKGTICRIARGDDLDDYCNGISAGCPRN
PFHA
>sp|P0DJ42|VM1CR_CROAT Snake venom metalloproteinase crotalin (Fragments) OS=Crotalus atrox OX=8730 PE=1 SV=1
LLRRKSHDHAQNHDGDKCLRGASLGYYQSFLNQYKPQCILNKP
>sp|P0DJE1|VM1B1_BOTAT Snake venom metalloproteinase Batx-1 (Fragment) OS=Bothrops atrox OX=8725 PE=1 SV=1
YIELAVVADHGIFTKYNSNLNTIR
>sp|Q7ZZS9|VM2J_PROJR Zinc metalloproteinase/disintegrin OS=Protobothrops jerdonii OX=242841 PE=1 SV=1
MIQVLLVTICLAVFPYQGSSIILESGNVDDYEVVYPQKVTALPKGAVQPKYEDAMQYEFK
VNGEPVVLHLEKNKGLFSEDYSETHYSPDGREITTYPSVEDHCYHHGRVHNDADSTASIS
ACDGLKGHFKLQGEMYLIEPLELSDSEAHAVFKYENVEKEDEAPKMCGVTQNWESDESIK
KASQLYLTPEQQRFPQRHIELAIVVDHGMYTKYSSNFKKIRKRVHQMVSNINEMCRPLNI
AITLSLLDVWSEKDLITVQADAPTTAGLFGDWRERVLLKKKNHDHAQLLTDINFTGDTIG
WAYVGGMCNAKYSVGTVKDHSSNVFVVAVTMTHEIGHNLGMEHDDKDKCKCEACIMAPVI
SDKQSKLFSDCSKDYYQTFLTNKKPQCILNAPLRTDTVSTPISGNEFLEAGEECDCGSPS
NPCCDVGTCKLSPGAQCADGLCCDQCRFKKKGKICRRARGDNPDDRCTGQSADCPRNGLY
G
>sp|P17349|VM2E1_PROEL Zinc metalloproteinase/disintegrin OS=Protobothrops elegans OX=88086 PE=1 SV=2
MIQVLLVTICLAVFPYQGSSIILESGNVDDYEVVYPRKVTALPKGAVQPKYEDAMQYEFK
VNGEAVVLHLEKNKGLFSEDYSETHYSPDGREITTYPSVEDHCYYHGRIHNDADSTASIS
ACDGLKGYFKLQGETYLIEPLELSDSEAHAVFKYENVEKEDEAPKMCGVTQNWESDESIK
KASQLYLTPEQQRFPQRYIKLAIVVDHGMYTKYSSNFKKIRKRVHQMVSNINEMCRPLNI
AITLALLDVWSEKDFITVQADAPTTAGLFGDWRERVLLKKKNHDHAQLLTDTNFARNTIG
WAYLGRMCDEKYSVGVVQDHSSKVFMVAVTMTHELGHNLGMEHDDKDKCKCEACIMSAVI
SDKQSKLFSDCSKDYYQTFLTNDNPQCILNAPLRTDTVSTPVSGNEFLEAGEECDCGSPE
NPCCDAATCKLRPGAQCADGLCCDQCRFKKKRTICRRARGDNPDDRCTGQSADCPRNGLY
S
>sp|P84035|VM3BA_BOTAS Snake venom metalloproteinase basparin-A (Fragments) OS=Bothrops asper OX=8722 PE=1 SV=1
SHDNAQLLTAIKAYIATMCDPKMAVIMAHEIGHGGYYGYCRKIPCAPEDVKDDDIGMVLP
GTK
>sp|P0DL29|VM1_BOTPI Snake venom metalloproteinase BpirMP (Fragment) OS=Bothrops pirajai OX=113192 PE=1 SV=1
TYIEVAVVADHRMFKKYNSNLNTIRKWVHEMVNSMNGVYRSMDVHLSLANLEVWSKKDLI
NVQKDSRETLKSFGEWRERDLLPRISHDNAQLLTAIVFDQQTIGRAYIGGMCDPRHSVGV
VMDHSKINLQVAVTMAHELGHNLGMEHDENQCHCDAPSCVMXXXXXXXXXXXXXXCXXXX
XXXXXTKHNPQCILNEPL
>sp|P0DJH5|VM3DM_DABSI Zinc metalloproteinase-disintegrin-like daborhagin-M (Fragment) OS=Daboia siamensis OX=343250 PE=1 SV=1
VATSEPNRYFNPYSYVELIITVDHS
>sp|Q90495|VM3E_ECHCA Zinc metalloproteinase-disintegrin-like ecarin OS=Echis carinatus OX=40353 PE=1 SV=1
MIQILLVIICLAVFPYQGCSIILGSGNVNDYEVVYPQKVTALPKGAVQQPEQKYEDAMQY
EFEVKGEPVVLHLEKNKELFSEDYSETHYSSDDREITTNPSVEDHCYYHGRIQNDAESTA
SISACNGLKGHFKLRGETYFIEPLKIPDSEAHAVYKYENIENEDEAPKMCGVTQDNWESD
EPIKKTLGLIVPPHERKFEKKFIELVVVVDHSMVTKYNNDSTAIRTWIYEMLNTVNEIYL
PFNIRVALVGLEFWCNGDLINVTSTADDTLHSFGEWRASDLLNRKRHDHAQLLTNVTLDH
STLGITFVYGMCKSDRSVELILDYSNITFNMAYIIAHEMGHSLGMLHDTKFCTCGAKPCI
MFGKESIPPPKEFSSCSYDQYNKYLLKYNPKCILDPPLRKDIASPAVCGNEIWEEGEECD
CGSPADCRNPCCDAATCKLKPGAECGNGECCDKCKIRKAGTECRPARDDCDVAEHCTGQS
AECPRNEFQRNGQPCLNNSGYCYNGDCPIMLNQCIALFSPSATVAQDSCFQRNLQGSYYG
YCTKEIGYYGKRFPCAPQDVKCGRLYCLDNSFKKNMRCKNDYSYADENKGIVEPGTKCED
GKVCINRKCVDVNTAY
>sp|A2TK72|VM3A2_DEIAC Zinc metalloproteinase recombinant fibrinogenase II (Fragment) OS=Deinagkistrodon acutus OX=36307 PE=1 SV=1
KREAEANRTPEQQIYDPYKYVETVFVVDKAMVTKYNGDLDKIKTRMYEAANNMNEMYRYM
FFRVVMVGLIIWTEEDKITVKPDVDYTLNAFAEWRKTYLLAEKKHDNAQLITGIDFRGSI
IGYAYIGSMCHPKRSVGIIQDYSPINLVLAVIMAHEMGHNLGIHHDDGYCYCGGYPCIMG
PSISPEPSKFFSNCSYIQCWDFIMNHNPECIDNEPLGTDIISPPLCGNELLEA
>sp|P0C6E4|VM2JN_PROJR Zinc metalloproteinase/disintegrin OS=Protobothrops jerdonii OX=242841 PE=1 SV=1
MIQVLLVTVCLAVFPYQGSSIILESGNVNDYEVVYPRKVTALPKRAVQQKYEDAMQYEFK
VNGEPVVLHLEKNKGLFSEDYSETHYSPDGREITTYPSVEDHCYYHGRIHNDADSTASIS
ACDGLKGYFKLQGETYLIEPLKLPDSEAHAVYKYENIEKEDEAPKMCGVTQNWESDESIK
KASQLYLTPEQQRFPQRYVKLAIVVDYGMYTKYNRDSDKITVRVHEMVNHITEMYRPLNI
DITLSLLDVWSEKDLITVQSDSDVTLEVFGDWRESVLLKRRSHDCAHLLTDTKLNDNTIG
VAYKKGMCDPKLSVGLVQDYSKNVFMVAVTMTHEIGHNLGMEHDEDKNGKKCKCDTCIMS
PVISDKQSKLFSDCSKNDYQTFLTNYKPQCILNAPLRTDTVSTPVSGNELLEEGEDCYCH
IPPNPCCDPATCKLTPGSQCAEGLCCDQCRFKKKGTICRFARGDYPDDRCTGLSDDCPRW
NDL
>sp|Q7T1T4|VM1B2_BOTJR Snake venom metalloproteinase BjussuMP-2 (Fragment) OS=Bothrops jararacussu OX=8726 PE=1 SV=1
TELPKGAVQPKYEDAMQYEFKGNGEPVVLHLEKNKGLFSEDYSETHYSPDGRQIITYPPF
EDHCYYHGRIENDADSTASISACNGLKGHFKLQGETYLIEPLKLSDSEAHAVYKYENVEK
EDEAPKMCGVTETNWESYEPIKKASPSNLTPEQQKFSPRYIEVAVVADHRMFKKYNSNLN
TIRKWVHEMVNSMNGVYRSMDVHLSLANLEVWSKKDLINVQKDSRETLKSFGEWRERDLL
PRISHDNAQLLTAVVFDQQTIGRAYIAGMCDPRHSVGVVMDHSKENLQVAVTMAHELGHN
LGMEHDENQCHCDAPSCVMASVLSVVLSYEFSDCSQNQYQTYLTKHNPQCILNEPLLTVS
GNELLEAGE
>sp|P0C7B1|VM3BG_BOTAL Zinc metalloproteinase-disintegrin-like BaG (Fragments) OS=Bothrops alternatus OX=64174 PE=1 SV=1
SISACNGLKGHFLIEPLKLSDSEKTDLLNRSHDNAQLSPINLVVAVIMAHEMGHGMVLPG
TK
>sp|Q2UXQ5|VM3E2_ECHOC Zinc metalloproteinase-disintegrin-like EoVMP2 OS=Echis ocellatus OX=99586 GN=Svmp3-Eoc22 PE=1 SV=1
MMQVLLVTICLAVFPYQGSSIILESGNVNDYEIVYPQKVTALPIEAILQPEQKYEDAMQY
EFEVNGEPVVLHLEKNKNLFTKDYSETHYSPDGREITTKPLIEDHCYYHGRIQNDAHSTA
SISACNGLKGHFKLQGETYLIEPLKIPDSEAHAVYKYENIEKEDEALKMCGVKHTNWESD
EPIKEASQLFATSEQHRFRERYIEFFIVVDQRMYNKHNNDSAAIRTWIFEMLNTVNEIYL
PWNIHVPLVGLEFWTQGDLINVVSSADKTLDSFGEWRRRDLLNRKAHDNAHLITAMHFDA
QTLGLAYTGSMCHPKYSTGVFQDSSEINIFVAITLAHELGHNLGISHDVPSCTCQTKACI
MSPYLSDQPTKLFSNCSEIQYERFLTQRNPKCMINKPLRTDIISPPVCGNGLLEREEECD
CGSPENCRDPCCDAASCKLHSWVECESGECCDQCRFKRAGTLCRPARDDCDMAESCSGHS
ADCPIDGFHANGQPCSHNLGYCYNGKCPLTLYQCRAFLGKDVVGVQESCFQYNRLGNTYA
YCRKENGRKIPCAPKDEKCGRLYCSYKSFGDYISCLPCYRANEEDKGMVDEGTKCGEGKV
CSNGYCVDLNVAY
>sp|P17347|VM2EA_ECHCS Disintegrin echistatin-alpha OS=Echis carinatus sochureki OX=124223 PE=1 SV=2
QCESGPCCRNCKFLKEGTICKRARGDDMDDYCNGKTCDCPRNPHKGPAT
>sp|Q92032|VM1AH_AGKCL Snake venom metalloproteinase ACLH OS=Agkistrodon contortrix laticinctus OX=37195 PE=1 SV=1
MIQVLLVTLCLAAFPYQGSSIILESGNVNDYEVVYPRKVTPVPKGAVQPKYEDAMQYELK
VNGEPVVLHLERNKGLFSKDYSETHYSPDGRKITTYPPVEDHCYYHGRIQNDADSIASIS
ACNGLKGHFKLQGEMYLIEPLELSDSEAHAVFKYENVEKEDEAPKICGVTQNWESYEPIK
KASQLNLNYQYQRYVELVTVVDHGMYTKYNGDSDKIRQWVHQMVNTMKESYRYMYIDISL
AGVEIWSNKDLIDVQPAARHTLDSFGEWRERDLLHRISHDNAQLLTSTDFDGPTIGLAYV
GTMCDPKLSTGVVEDHSKINFLVAVTMAHEMGHNLGMRHDTGSCSCGGYSCIMSPVISDD
SPKYFSNCSYIQCWDFIMKENPQCILNKPLRTDTVSTPVSGDELLEA
>sp|P0CB14|VM1K_CALRH Snake venom metalloproteinase kistomin OS=Calloselasma rhodostoma OX=8717 PE=1 SV=1
MIEVLLVTICLAAFPYQGSSIILESGNVNDYEVVYPRKITALSEGAAQQKYEDTMQYEFK
VNGEPVVLHLEKNKELFAKDYSETHYSPDGTRITTYPSVEDHCYYQGRIHNDADSTASIS
TCNGLKGHFKFHGERYFIEPLKLPGSEAHAVYKYENIEKEDETPKMCGVIQKWKSDELIK
KPFRLNLTPQQQESPQAKVYLVIVADKSMVDKHNGNIKKIEEQGHQMVNTMNECYRPMGI
IIIMAGIECWTTNDFFEVKSSAKETLYSFAKWRVEDLSKRKPHNDAQFLTNKDFDGNTVG
LAFVGGICNEKYCAGVVQDHTKVPLLMAITMGHEIGHNLGMEHDEANCKCKACVMAPEVN
NNPTKKFSDCSRNYYQKFLKDRKPECLFKKPLRTDTVSTPVSGNEPLEVITMDDFYA
>sp|Q805F4|VM2PB_AGKPI Zinc metalloproteinase/disintegrin OS=Agkistrodon piscivorus piscivorus OX=8716 PE=1 SV=1
MIQVLLVTLCLAAFPYQGNSIILESGNVNDYEVLYPQKVTALPKGAVQPKYEDTMQYEFK
VNGEPVVLHLEKNKGLFSKDYSETHYSSDGRKITTNPPVEDHCYYHGRIQNDADSTASIS
ACNGLKGHFKLQGETYLIEPLKLSDSEAHAVYKYENVEKEDEAPKMCGVTQTNWKSDKPI
KKASQLNLTPEQQRFPQRYIELVVVADHRMFTKYNGNLNTIRIWVHELVNTMNVFYRPLN
IHVSLTDLEVWSDQDLINVQPAAADTLEAFGDWRETVLLNRISHDNAQLLTAIELDGETI
GLANRGTMCDPKLSTGIVQDHSAINLWVAVTMAHEMGHNLGISHDGNQCHCDANSCIMSE
ELRQQLSFEFSDCSQNQYQTFLTDHNPQCMLNEPLRTDIVSTPVSGNELWETGEESDFDA
PANPCCDAATCKLTPGSQCAEGLCCDQCKFMKEGTVCHRAKGDDLDDYCNGISAGCPRNP
FHA
>sp|Q90YA6|VM2E2_PROEL Zinc metalloproteinase/disintegrin OS=Protobothrops elegans OX=88086 PE=1 SV=1
MIQVLLVTICLAVFPYQGSSIILESGNVDDYEVVYPRKVTALPKGAVQPKYEDAMQYEFK
VNGEAVVLHLEKNKGLFSEDYSETHYSPDGREITTYPSVEDHCYYHGRIHNDADSTASIS
ACDGLKGYFKLQGETYLIEPLELSDSEAHAVFKYENVEKEDEAPKMCGVTQNWESDESIK
KASQLYLTPEQQRFPQRYIKLAIVVDHGMYTKYSSNFKKIRKRVHQMVSNINEMCRPLNI
AITLALLDVWSEKDFITVQADAPTTAGLFGDWRERVLLKKKNHDHAQLLTDTNFARNTIG
WAYLGRMCDEKYSVGVVQDHSSKVFMVAVTMTHELGHNLGMEHDDKDKCKCEACIMSAVI
SDKQSKLFSDCSKDYYQTFLTNDNPQCILNAPLRTDTVSTPVSGNEFLEAGEECDCGSPE
NPCCDAATCKLRPGAQCADGLCCDQCRFIEEGIICRRARGDDLDDYCNGISGDCPRNPFH
A
>sp|P0DJH4|VM3AL_BORPO Zinc metalloproteinase alsophinase (Fragment) OS=Borikenophis portoricensis OX=1260276 PE=1 SV=1
QDTYLNAKKYIEFYLVVDNGMFXKYSXXFTV
>sp|Q90392|VM1AC_CROAT Snake venom metalloproteinase atrolysin-C OS=Crotalus atrox OX=8730 PE=1 SV=1
MIEVVLVTICLAVFPYQGSSIILESGNVNDYEVVYPRKVTALPKGAVQPKYEDAMQYELK
VNGEPVVLHLEKNKELFSKDYSETHYSPDGRKITTNPSVEDHCYYRGRIENDADSTASIS
ACNGLKGHFKLQGELYLIEPLELSDSEAHAVFKLENVEKEDEAPKMCGVTQNWESYEPIK
KASDLNLNPDQQNLPQRYIELVVVADHRVFMKYNSDLNTIRTRVHEIVNFINGFYRSLNI
HVSLTDLEIWSNEDQINIQSASSDTLNAFAEWRETDLLNRKSHDNAQLLTAIELDEETLG
LAPLGTMCDPKLSIGIVQDHSPINLLMGVTMAHELGHNLGMEHDGKDCLRGASLCIMRPG
LTKGRSYEFSADSMHYYERFLKQYKPQCILNKPLRIDPVSTPVSGNELLEAGEE
>sp|P34179|VM12_CROAD Snake venom metalloproteinase adamalysin-2 OS=Crotalus adamanteus OX=8729 PE=1 SV=2
QQNLPQRYIELVVVADRRVFMKYNSDLNIIRTRVHEIVNIINGFYRSLNIDVSLVNLEIW
SGQDPLTIQSSSSNTLNSEGLWREKVLLNKKKKDNAQLLTAIEFKCETLGKAYLNSMCNP
RSSVGIVKDHSPINLLVAVTMAHELGHNLGMEHDGKDCLRGASLCIMRPGLTPGRSYEFS
DDSMGYYQKFLNQYKPQCILNKP
>sp|P20897|VM1H2_CRORU Snake venom metalloproteinase HT-2 OS=Crotalus ruber ruber OX=8736 PE=1 SV=2
QNLPQSYIELVVVADHRMFMKYNSDLNTIRTRVHEIVNFINEFYRSLNIRVSLTDLEIWS
DQDFITVQSSAKNTLHSFGEWRKSVLLNRKRHDNAQLLTAIVLDDYTLGLAYLNSMCHPR
NSVGLIQDHSPINLLMGVTMAHELGHNLGMEHDGKDCLRGASLCIMRPGLTPGRSYEFSD
ASMRYYQKFLDQYKPQCILNKP
>sp|C0HJU2|VM11_BOTPA Snake venom metalloproteinase BpMP-1 (Fragments) OS=Bothrops pauloensis OX=1042543 PE=1 SV=1
YIELAVVADHGMFTKYNSNVNTIRTWVHEMVNSLNGFFRSMXVDDASLVNLEVWSKTLTS
FGEWRDLLPRISHDHAQLLTTIVFDQQTIGIAYTAGMCDPSQSVAVVMDHVAVTMAHELG
HNLGMDHDDTCTCGAKSCIMASTISKGLSFEFSDCSQNQYQTYVTKHNPQCILNK
>sp|P0C7A9|VM1BJ_BOTJA Snake venom metalloproteinase bothrojaractivase (Fragments) OS=Bothrops jararaca OX=8724 PE=1 SV=1
RYIELAVVADHGMFTKYRVHELVNTVNGFFRSKQDLIKVQKDKTLTSFGEWRERDLLPRI
>sp|P18619|VM2FL_PROFL Zinc metalloproteinase/disintegrin OS=Protobothrops flavoviridis OX=88087 PE=1 SV=2
MIQVLLVTICLAVFPYQGSSIILESGNVNDYEVVYPRKVTALPKRAVQQKYEDAMQYELK
VNGEPVVLHLEKNKGLFSEDYSETHYSPDGREITTYPSVEDHCYYHGRIHNDADSTASIS
ACDGLKGYFKLQGETYLIEPLKLSDSEAHAVYKYENIEKEDEAPKMCGVTQNWESDESIK
KASQLYLTPEQQRFPQRYIELAIVVDHGMYKKYNHDSDKIKVRVHQMVNHINEMYRPLNI
AITLSLLQIWSNKDLITVKSASNVTLNLFGNWRETVLLKRRSHDCAHLLTDINFTGNIIG
LAYKQGMCNPKLSVGLVQDYSSNVFVVAVIMTHELGHNLGMEHDEEKNGKKCNCKTCIMS
PAISDPPAQLFSDCSKNDYHTFLTNRNPQCILNAPLRTDTVSTPVSGNEFLEAGEECDCG
SPSNPCCDAATCKLRPGAQCADGLCCDQCRFKKKRTICRIARGDFPDDRCTGLSNDCPRW
NDL
>sp|Q98UF9|VM3H3_BOTJA Zinc metalloproteinase-disintegrin-like HF3 OS=Bothrops jararaca OX=8724 PE=1 SV=3
MIQVLLVTICLAAFPYQGSSIILESGNVNDYEVVYARKVTALPKGAVQPKYEDTMQYELK
VNGEPVVLHLEKNKQLFSKDYSETHYSPDGREITTYPPVEDHCYYHGRIENDADSTASIS
ACNGLKGHFKLQGETYFIEPLKLPNSEAHAVFKYENVEKEDEVPKMCGVTQTNWESDEPI
KKASQLVVTAEQQRYNHYKYIELVILADYRMVTKNNGDLGKIRTKIYEIVNILNEIFRYL
YIRIALVGIEIWSNADLSNVTLSADDTLASFGTWRGTVLLKRKSHDNAQLLTAIDFDGQT
IGIANIASMCNQNKSVGVVMDYSPINLVVAVIMAHEMGHNLGINHDTGSCSCGGYSCIMA
PEISDQPSKLFSNCSKQAYQRYINYYKPQCILNEPLRTDIVSPPVCGNELLEMGEECDCG
SPRNCRDPCCDAATCKLHSWVECESGECCDQCRFKGAGTECRAARSECDIAESCTGQSAD
CPTDDFKRNGQPCLHNYGYCYNGNCPIMYHQCYALFGSNATVAEDGCFEFNENGDKYFYC
RKQSGVNIPCAQEDVKCGRLFCHTKKHPCDYKYSEDPDYGMVDNGTKCADGKVCSNGHCV
DVATAY
>sp|J9Z332|VM2_CROAD Zinc metalloproteinase-disintegrin VMP-II OS=Crotalus adamanteus OX=8729 PE=2 SV=1
MIQVLLVTICLAVFPYQGSSIILESGNVNDYEVVYPRKVTALPKGAVQLKYEDAMQYEFK
VNGEPVVLHLEKNKGLFSEDYSETHYSPDGREITTYPPVEDHCYYHGRIQNDADSTASIS
ACNGLKGHFKLQGEMYLIEPLKLSDSEAHAVYKYENVEKEDEASKMCGVTETNWESYEPI
KKASQSNIPPEEEAFYQRYIELVVVADHRMYTKYDGDKTEISSIIYEIVNTLTQIFRPLH
IRVALIGLEIWSSGELSKVTLSADDTLEAFGEWRKTVLMNRKRHDNAQLLTGMIFNETIE
GRTYKSGMCNPKHSVGIVRDYRTRRHFVANRMAHELGHNLGIDHDRDSCTCGANSCIMSA
TVSNEPSSQFSDCSLNKYLNYIVRYQSTTRCLHNEPSETDIVSPPFCGNYFKEVGEDCDC
GPPANCQNPCCDAATCKLTTGSQCAEGLCCDQCKFTKKGTACRPARGDWNDDTCTGQSAD
CPRNGLYG
>sp|Q9I9R4|VM1N_BOTPA Snake venom metalloproteinase neuwiedase (Fragment) OS=Bothrops pauloensis OX=1042543 PE=1 SV=1
QQRFFPQRYIELVIVADRRMYTKYNSDSNKIRTRVHELVNTVNGFFRSMNVDASLANLEV
WSKKDLIKVEKDSSKTLTSFGEWRERDLLRRKSHDNAQLLTAIDFNGNTIGRAYLGSMCN
PKRSVGIVQDHSPINLLVGVTMAHELGHNLGMEHDGKDCLCGASLCIMSPGLTDGPSYEF
SDCSKDYYQTFLTNHNPQ
>sp|Q9DGH6|VM2_GLOHA Disintegrin saxatilin OS=Gloydius halys OX=8714 PE=1 SV=1
EAGEECDCGAPANPCCDAATCKLRPGAQCAEGLCCDQCRFMKEGTICRMARGDDMDDYCN
GISAGCPRNPFHA
>sp|Q0NZX5|VM2JA_BOTJA Disintegrin jarastatin (Fragment) OS=Bothrops jararaca OX=8724 PE=1 SV=1
RTDTVSTPVSGNELLEAGEECDCGTPGNPCCDAATCKLRPGAQCAEGLCCDQCRFMKEGT
VCRRARGDDMDDYCNGISAGCPRNPFHA
>sp|P0DKR0|VM3_BOTMO Zinc metalloproteinase-disintegrin-like moojenin (Fragment) OS=Bothrops moojeni OX=98334 PE=1 SV=1
LGPDIVSPPVCGNELLEVGEECDCGTPENCQNE
>sp|C0HL97|VM3_CROVE Zinc metalloproteinase-disintegrin-like uracoina-1 (Fragment) OS=Crotalus vegrandis OX=184545 PE=1 SV=1
HQKYNPFRFVELVLVVDKAM
>sp|P0DM88|VM3_PROJR Zinc metalloproteinase-disintegrin-like jerdohagin (Fragments) OS=Protobothrops jerdonii OX=242841 PE=1 SV=1
YLNNFRYLYIRHDREACTCHANSCIMSAYFSNSHVQYENYINDCKPQCILNELHSWVECE
SGECCEQCRSECDIAESCTNGQPLHNFGYCYNGNCPIMYHQCYLYCYNSLGNQFPCVPYY
TPR
>sp|Q8AWX7|VM2AG_GLOHA Zinc metalloproteinase-disintegrin agkistin OS=Gloydius halys OX=8714 PE=2 SV=1
MIQVLLVTICLAVFPYQGSSIILESGNVNDYEVVYPQKVPALPKRAVQQKYEDAMQYEFK
VNGEPVVLHLEKNKGLFSEDYSETHYSPDGREITTYPPVEDHCYYHGRIENDADSTTSIS
ACNGLKGHFKLQGETYFIESLKLPDSEAHAVFKYENVEKEDGAPKMCGVTQNWESYEPVK
KASQLNFPPDGRIEFLQRYIELVIVADHRMYTKYDGDKTEISSIIYEIVNILTQNYRPMH
IRVALTGLEIWSSGELSNVTLSADDTLDSFGEWRERDLLNRKRHDNAQSLTGMIFSENIE
GRAYKESMCDLKRSVGIVRDYRTRRHFVANIMAHEMGHNLGIDHDRDSCTCDASSCIMSA
TVSNEPSSRFSDCSLNQYLSDIIHNPLASYCLYNEPSKTDIVSPPVCGNYYLEVGEDCDC
GPPANCQNPCCDAATCRLTPGSQCAEGLCCEQCSFMKEGTVCRIARGDDLDDYCNGISAG
CPRNPSHA
>sp|Q9PVK9|VM2MD_GLOBR Zinc metalloproteinase/disintegrin OS=Gloydius brevicaudus OX=259325 PE=2 SV=1
MIQVLLVTICLAAFPYQGSSMILESGNVNDYEVVYPQKVPALPKGAVPQKYEDAMQYEFK
VNGEPVVLHLEKNKGLFSKDYSETHYSPDGRKITTNPPVEDHCYYHGHIQNDADSTASIS
ACNGLKGHFKHQGEMYLIEPLKLSDSEAHAVYKYENVEKEDEAPKMCGVTQTNWKSDEPI
KASQLVVTAEQQRFPQRYIELVVVADHGMFTKYDSNLDTITTWVHELVNNINEFYRSLNV
RVSLTELEIWSNQDLINVQSAAADTLEAFGDWRETDLLNRISHDNAQLLTTIDLDGNTIG
LAHVGTMCDPKYSVGIVQDHSAINLLVAVTMAHELGHNLGMDHDGNQCHCGANSSVMGDV
LRVGVSYEFSDCNENEYQTYVTDHNPQCILNEPLRTDTVSTPVSGNELLEAGVECDCGAP
ANPCCDAATCKLRPGAQCAEGLCCDQCRFMKEGTICRMARGDDMDDYCNGISAGCPRNPF
HA
>sp|C9E1S1|VM2V2_AGKPL Zinc metalloproteinase/disintegrin VMP-II OS=Agkistrodon piscivorus leucostoma OX=459671 PE=2 SV=1
MIQVLLVTLCLAAFPYQGNSIILESGNVNDYEVLYPQKVTALPKGAVQPKYEDTMQYEFK
VNGEPVVLHLEKNKGLFSKDYSETHYSSDGRKITTNPPVEDHCYYHGRIQNDADSTASIS
ACNGLKGHFKLQGETYLIEPLKLSDSEAHAVYKYENVEKGDEAPKMCGVTQTNWKSDKPI
KKASQLNLTPEQQRFPQRYIELVVVADHRMFTKYNGNLNTIRIWVHELVNTMNVFYRPLN
IHVSLTDLEVWSDQDLINVQPAAADTLEAFGDWRETVLLNRISHDNAQLLTAIELDGETI
GLANRGTMCDPKLSTGIVQDHSAINLWVAVTMAHEMGHNLGISHDGNQCHCDANSCIMSE
ELRQQLSFEFSDCSQNQYQTFLTDHNPQCMLNEPLRTDIVSTPVSGNELWETGEESDFDA
PANPCCDAETCKLRPGAQCAEGLCCDQCKFMKEGTVCHRAKGDDLDDYCNGISAGCPRNP
FHA
>sp|P17497|VM2_BITAR Disintegrin bitistatin OS=Bitis arietans OX=8692 PE=1 SV=1
SPPVCGNKILEQGEDCDCGSPANCQDRCCNAATCKLTPGSQCNYGECCDQCRFKKAGTVC
RIARGDWNDDYCTGKSSDCPWNH
>sp|P0DM87|VM2_TRIST Zinc metalloproteinase-disintegrin stejnitin OS=Trimeresurus stejnegeri OX=39682 PE=1 SV=1
MIQVLLVTICLAVFPYQGNSIILESGNVNDYEVVYPRKVTALPKGAVQPKYEDAMQYEFK
VNGEPVVLHLEKNKGLFSEDYSETHYSPDGREITTYPSVEDHCYYHGRIQNDADLTASIS
ACNGLKGYFKLQGETYLIEPLKLPDSEAHAVFKYENVEKEDEAPKMCGVTETNWESDEPI
KKASQLNLTPDEQRFIELVIVADHRMYTKYDGDETEISSKIYEIANDLNVIFRALYIHVA
LIGLEIWPSGELCNVTLSADDTLDSFAEWTKRDLQKRKRHDNAQLLTGMIFNEKIEGRAY
KKTMCHWKRSVGIVRDHRTRPHFVANRMAHGLGHNLGINHDGDSCTCGANSCIMSATVSN
DPSSRFSDCSLNQYSSDIIHNPYTSRCLYNGPWKTDIVSPPVCGNYYVEVGEDCDCGPPA
NCQNRCCDAATCRLTPGSQCAEGLCCEQCRFSTEGKLCREAKGDWNNDYCSGQSGDCPRN
PFRA
>sp|Q92031|VM1A_AGKCL Snake venom metalloproteinase ACLF OS=Agkistrodon contortrix laticinctus OX=37195 GN=ACLPREF PE=1 SV=1
MIQVLLVTLCLAAFPYQGSSIILESGNVNDYEVVYPRKVTPVPRGAVQPKYEDAMQYEFK
VNGEPVVLHLEKNKGLFSEDYSETHYSPDGREITTYPLVEDHCYYHGRIENDADSTASIS
ACNGLKGHFKLQGEMYLIEPLELSDSEAHAVYKYENVEKEDEAPKMCGVTQNWESYEPIK
KAFQLNLTPEQQGFPQRYVELVIVADHRMNTKYNGDSDKIRQWVHQIVNTINEIYRPLNI
RFALVGLEIWSNQDLITVTSVSHDTLASFGNWRETDLLRRQRHDNAQLLTAIDFDGDTVG
LAYVGGMCQLKHSTGVIQDHSAINLLVALTMAHELGHNLGMNHDGNQCHCGANSCVMPSV
LSDQPSKLFSDCSKKDYQTFLPVNNPQCILNKPLRTDTASTPVSGNELLEA
>sp|Q92043|VM3AA_CROAT Zinc metalloproteinase-disintegrin-like atrolysin-A (Fragment) OS=Crotalus atrox OX=8730 PE=1 SV=1
ERLTKRYVELVIVADHRMFTKYNGNLKKIRKWIYQIVNTINEIYIPLNIRVALVRLEIWS
NGDLIDVTSAANVTLKSFGNWRVTNLLRRKSHDNAQLLTAIDLDEETLGLAPLGTMCDPK
LSIGIVQDHSPINLLVAVTMAHELGHNLGMVHDENRCHCSTPACVMCAVLRQRPSYEFSD
CSLNHYRTFIINYNPQCILNEPLQTDIISPPVCGNELLEVGEECDCGSPRTCRDPCCDAA
TCKLHSWVECESGECCQQCKFTSAGNVCRPARSECDIAESCTGQSADCPTDDFHRNGKPC
LHNFGYCYNGNCPIMYHQCYALWGSNVTVAPDACFDINQSGNNSFYCRKENGVNIPCAQE
DVKCGRLFCNVNDFLCRHKYSDDGMVDHGTKCADGKVCKNRQCVDVTTAYKSTSGFSQI
>sp|P0DJH2|VM3AL_TRIAB Zinc metalloproteinase-disintegrin-like alborhagin (Fragments) OS=Trimeresurus albolabris OX=8765 PE=1 SV=1
RYIPYDQEDVKRQMVAAIGIEDKNTVTRANYYTLDLXIDTVTPDVNRNELKEK
>sp|P82942|VM3K_NAJKA Hemorrhagic metalloproteinase-disintegrin-like kaouthiagin OS=Naja kaouthia OX=8649 PE=1 SV=1
TNTPEQDRYLQAEKYIEFYVIVDNRMYRYYNYDKPAIKIRVYEMINAVNTKFRPLKIHIA
LIGLEIWSNEDKFEVKPAASVTLKSFREWRQTVLLPRKRNDNAQLLTGINLNGTAVGIAY
PGSLCTQRSVFVVQDYNRRMSLVASTMTHELGHNLGIHHDEASCICIPGPCIMLKKRTAP
AFQFSSCSIRDYQEYLLRDRPQCILNKPLSTDIVSPAICGNYFVEEGEECDCGSPAACQS
ACCDAATCKFNGAGAECRAAKHDCDLPELCTGQSAECPTDSLQRNGHPCQNNQGYCYNGK
CPTLTNQCIALLGPHFTVSPKGCFDLNMRGDDGSFCRMEDGTKIPCAAKDVKCGRLYCTE
KNTMSCLIPPNPDGIMAEPGTKCGDGMVCSKGQCVDVQTAY
>sp|Q9PWJ0|VM2A2_DEIAC Zinc metalloproteinase/disintegrin OS=Deinagkistrodon acutus OX=36307 GN=wbfib4 PE=1 SV=1
MIQVLLVTICLAAFPYQGSSIILESGKVNDYEVVYPQRLAPLPEGAVQQKYEDTMQYEFK
VNGEPVVLHLEKNKGLFSKDYSEIHYSPDGRRITTHPLVEDHCYYRGHIRNDADSTASIS
ACHGLKGHFKLRGETYLIEPMKISNSEAHAVYKYENVEKEDEAHKMCGVTQNWESYEPIK
KASQLIVSTEQQRYMEIVIVVDHSMVKKYNGDSDKIKAWVYEMINTITESYRYLYIDIIL
SGLEIWSEKDLINVETSAENTLKSFGEWRAKDLIHRISHDNAQLLTATDLDGPTIGLAYV
ASMCDPKRSVGIVQDHSSVNRLVAITLAHEMAHNLGVRHDEGSCSCGSGYTCIMSPVINP
DAMKYFSDCSYIQCWDYIMKENPPCILNKPLRTDTVSTPVSGNELLEAGKDYDRDSSANP
CYDAATCKLNQGAQCTAGPCCDQGRFKEEGTICRRARGDDLDDYCNGISADCPRNPYHA
>sp|P85103|VMXP_PHIPA Snake venom metalloproteinase patagonfibrase (Fragment) OS=Philodryas patagoniensis OX=120310 PE=1 SV=2
LSTDIVAPPV
>sp|P0DM97|VM25A_BITAR Zinc metalloproteinase-disintegrin BA-5A OS=Bitis arietans OX=8692 PE=2 SV=1
MMQVLLVTICLAVFPYQGSSIILESGNVNDYEVVYPQKVTALPKGAVQQAEQKYEDAMQY
EFEVNGQPVVLHLEKNKDLFSEDYSETHYSPDGKEITTNPPIEDHCYYHGRIQNDAHSTA
SISACNGLKGHFKLRGETYLIEPLKIPDSEAHAVYKYENIEKEDDAPKMCGVTQTNWESD
EPIKEASQLVATSDQQRYYDHFRYIKYFIVVDHRMVEKYNGNLRTIRRRIYQLVNILNEI
YLPWNIRAPLVGIEFWNQRDLINVTSSAPYTLDLFGKWRASDLLNRKIHDYTHLLTAIVF
VEQILGMAHIATMCHSELSVGLVQDYMPSEHVVAAIMVHEMGHNLGISHDEKYCNCGADS
CIMYPQISIPPPVYFSNCSWEQYQNFLTIYKPDCTLIRPSRTDIVSPPVCGNDILEQGEE
CDCGSPEKCQDPCCDAASCKLHSWIECEFGECCDQCRFKPAGTECRGIRSECDLPEYCTG
QSVDCPIDHFHRNGKPCLNNNGAEKGEFQHTGGRY
>sp|P22028|VM3B_BOTJA Zinc metalloproteinase-disintegrin-like botrocetin (Fragment) OS=Bothrops jararaca OX=8724 PE=1 SV=2
IISPPVCGNELLEEGEECDCGTPEN
>sp|Q90220|VM2H1_GLOHA Zinc metalloproteinase/disintegrin OS=Gloydius halys OX=8714 PE=2 SV=1
MIQVLLITICLAVFPFQGSSIVLDSGNLNEFEVVYPEKVTALPRAAVKNKYEDAMQYEFK
VNGEPLLLHLERNKGLFSDDYSEIHYSPDAREISAYPSVEDHCFYHGRVENDADSTASLS
ACDGLKAHFKIQGEMYLIEPLEVSDTDAHAVFKYENVEKEDEPPKMCGVTQNWESYESTK
KASQLNVSPDQQRFPQRFIKLAIYVDHGMYTKYAGNSERITKRVHQMINNINMMCRALNI
VTSLSVLRIWSEKDLITVNASAPSSLTLFGAWRETVLLNRTSHDHAQLMTATIFNGNVIG
RAPVGGMCDPKRSVAIVRDHNAILFIVAVTMTHEMGHNLGMHHDEDKCNCNTCIMSKVLS
RQPSYEFSDCNENEYQTYVTDHSPQCILNDPLRPDTVSTPVSGNELLEAGEECDCGSPGN
PCCDAATCKLRQGAQCAEGLCCDQCRFMKKGTVCRIARGDDMDDYCNGISAGCPRNPFHA
>sp|B7U492|VM1V1_AGKPL Snake venom metalloproteinase VMP1 OS=Agkistrodon piscivorus leucostoma OX=459671 PE=2 SV=1
MIQVLLVTICLAAFPYQGSSIILESGNVNDYEIVYPRKVTPVPRGAVQPKYEDAMQYELK
VNGEPVVLHLEKNKGLFSEDYSETHYSPDGREITTYPLVEDHCYYHGRIENDADSTASIS
TCNGLKGHFKLQGEMYLIEPLELSDSEAHAVYKYENVEKEDEAPKMCGVTQNWESYEPTK
KAFQLNLTPEQQGFPQRYVELVIIADHRMYMKYKRDSNKITQWVHQMVNTINEIYRPLNI
QFALVGLEIWSNQDLITVTSVSDDTLISFANWRETVLLRRKSHDNAQLLTAIVFDEGIIG
RAPLAGMCDPNRSVGTVQDHSKINFRVAIIMAHEIGHNLGMGHDDNSCTCGGYSCIMLPR
LSKQPSKLFSDCSKKDYLTFLKVKNPQCILNKPLRTDTVSTPVSGNELLEA
>sp|P15503|VM2TA_TRIGA Zinc metalloproteinase/disintegrin OS=Trimeresurus gramineus OX=8767 PE=1 SV=3
MIQVLLITICLAVFPYQGSSIILESGNLNDYEVVYPEKVTALPKGAVQQKYEDAMQYEFK
VNGEPVVLHLEKNKGLFSEDYSEIHYSPDGREITAYPSVEDHCYYHGRIENDADSTASIS
ACDGLKGHFKLQGEMYLIEPLELSDSEAHAVFKYENVEKEDEPPKMCGVTQNWESYESTK
KASQLNVTPEQQRFPQRYIKLGIFVDHGMYTKYSGNSERITKRVHQMINNINMMCRALNI
VTTLSVLEIWSEKDLITVQASAPTTLTLFGAWRETVLLNRTSHDHAQLLTATIFNGNVIG
RAPVGGMCDPKRSVAIVRDHNAIVFVVAVTMTHEMGHNLGMHHDEDKCNCNTCIMSKVLS
RQPSKYFSECSKDYYQTFLTNHNPQCILNAPLRTDTVSTPVSGNELLEAGEDCDCGSPAN
PCCDAATCKLIPGAQCGEGLCCDQCSFIEEGTVCRIARGDDLDDYCNGRSAGCPRNPFHA
>sp|P86392|VMPA1_TITSE Venom metalloproteinase antarease TserMP_A (Fragment) OS=Tityus serrulatus OX=6887 PE=1 SV=3
DDCIVVEYYIVTDSAFTKRFKSNSALTNYVTVMFTGVQNLMDTLELGIGVRLLGVTTFTE
KTEPSFIKDNLIPGPPAAFDPDVLISAMSKYYCNHQTGLAKDTDLIFLITARGMGDPRED
GTVDINTAGIANSAGVCKPCFKSGIATDDSDYNERVDTLAHESVHLLGSPHDGEGPNLVS
LEGSPGAANCPAKAGYIMGNRNDKNKYKFSPCTKKCVEYLLSKPTASCIFQQCTD
>sp|A8QL48|VM3_BUNFA Zinc metalloproteinase-disintegrin-like BfMP (Fragment) OS=Bungarus fasciatus OX=8613 PE=2 SV=1
MLVVFPYQGSSIILESGNVNDYEVVYPQKVPSLPKGGVQNPQPETKYEDTMQYEFHVNGE
PVVPHLEKNKGLFSEDYTETHYASDGREITTSPSVQDHCYYYGYIQNEADSSAAISACDG
LKGHFKHQGETYFIEPLKLSNSEAHAIYKDENVEEEDETPKICGLTQTTWESDEPFKNTS
LLIYTPEQNRYLQAKKYIEFYVAVDNRMYRHYKRNKTVIKRRVYELVNILNTIFRRLNFY
IALIGLEIWSKRDKVNVQSDVKVTLKSFGKWREKKVAATQKEYNAQLLTRIDFNGNTVGL
AALGALCSVKYSVAVIQDYSKRTSMVASTMAHEMGHNLGINHDRASCTSCGSNKCIMSTK
RTKPAYRFSSCSVREHRRYLLRDRPQCILNKPLITDIVAPAICGNYFVEVGEECDCGSPR
DCQSACCNAATCKLKHGAQCDSGECCRKCKFKKAGAKCRAVKDDCDLPERCTGRSAECPT
DIFRRNGLPCQNNQGYCYNGKCPTLTNQCIAFMGPNVKVSRDSCFTLNQRGKGCGYCRMQ
NGAKFPCAAKDIKCGKLFCKKRNSKICNCLISPDDPNYGMVEPGTKCGDGVVCSNRKCVK
LQRVY
>sp|A8QL49|VM3_BUNMU Zinc metalloproteinase-disintegrin-like BmMP OS=Bungarus multicinctus OX=8616 PE=1 SV=1
MIQALLVTICLAVFPYQGSSIILESGNVNDYEVVYPQKVPLLPKGGVQNPQPKTKYEDTV
QYEFEVNGEPVVLHLERNKGLFSEDYTEAHYAPDGREITTRPPVQDHCYYHGYIQNEADS
SAAISACDGLKGHFKHQGETYFIEPLKLSDSEAHAIYKDENVEEENETPKICGLTETTWE
SDEPIRNASLLIYTPEQNRYLKVKKYIEFYVAVDNRMYRHYKRNKPIIKRRVYELVNILN
TILRRLNFHIALIGLEIWSKRDKINVQSDVKATLKSFGKWREKKLLPRKRNDNAQLLTRI
DFNGNTVGLAALGSLCSVKYSVAVIQDYSKRTSMVASTMAHEMGHNLGINHDRASCTSCG
SNKCIMATKRTKPASRFSSCSVREHQRYLLRDRPQCILNKPLITDIVAPAICGNYFVEVG
EECDCGSPRDCRSACCNAATCKLKHEAQCDSGECCGKCKFKKVGAKCRAAKDDCDLPERC
TGRSAECPTDIFRRNGLPCQNKQGYCYNGKCPTLTNQCIALMGPNVKVSRDSCFTLNQRG
KGCGYCRMQNGAKIPCAAKDIKCGKLFCKKRNSGVCNCLILPDDPNYGMVETGTKCGDGM
VCSDRKCVKLQTVY
>sp|A8QL59|VM3_NAJAT Zinc metalloproteinase-disintegrin-like NaMP OS=Naja atra OX=8656 PE=2 SV=1
MIQPLLVAICLVVFPYQGSSTILESGKVRDYEVVYPQKIPSLPKGRLQRREEKTKYENTM
KYEFKVNGEPVVLNLEKNKRLFSKDYTETHYSPDGREITTSPPVQDHCYYHGHIQNDADS
TAVIRACDGLNGYFKSNGEMYIIEPLKLSDSEAHAVFKYESLEKEDETPKTCGAIHNSGE
SDETIKKISNTFVTPEKGEEYLEAEKHIELYMVADNLVYRKYSSNITVVRMRIFEILNYV
NLYYKILNIHVVLIGLEVWSDEDKILINGSSELTVRSFAAWRHSDLLKHKRNDNAQLLTG
IHFDKRVLGIAFIGGMCNNFTSVGAIQDNSIHAVLIAATMTHELGHNLGMNHDTDSCTCN
TGPCIMKAALNFKPPYEFSSCSYWDFQNYIMTKSAQCILNDPLTTDIVPTAICGNGFVEE
GEECDCGPPEICKNECCEAATCKLKPEAQCASGACCEECQFRRAGELCRAAKDDCDLDEL
CTGQSAECPMNHFHMNGHPCQNNQGYCFRGTCPTLTKQCIALWGPDAEVAPDGCFMNNQK
GNYYGYCKKKNGTNIPCEPENVKCGRLYCIDDSTEENSCKFHFSNENANSGMVQPGTKCG
EGMVCGFGECIGLETALGINQ
>sp|Q90391|VM1AB_CROAT Snake venom metalloproteinase atrolysin-B OS=Crotalus atrox OX=8730 PE=1 SV=1
MIEVLLVTICLAVFPYQGSSIILESGNVNDYEVVYPRKVTALPKGAVQPKYEDAMQYELK
VNGEPVVLHLEKNKELFSKDYSETHYSPDGRKITTNPSVEDHCYYRGRIENDADSTASIS
ACNGLKGHFKLQGEMYLIEPLELSDSEAHAVFKYENVEKEDEAPKMCGVTQNWESYEPIK
KASDLNLNPDQQNLPQRYIELVVVADHRVFMKYNSDLNIIRKRVHELVNTINGFYRSLNI
DVSLTDLEIWSDQDFITVQSSAKNTLNSFGEWREADLLRRKSHDHAQLLTAINFEGKIIG
RAYTSSMCNPRKSVGIVKDHSPINLLVGVTMAHELGHNLGMNHDGDKCLRGASLCIMRPG
LTPGRSYEFSDDSMGYYQSFLNQYKPQCILNKPLRIDPVSTPVSGNELLEAGEE
>sp|P31989|VM2JC_BOTJA Zinc metalloproteinase/disintegrin (Fragment) OS=Bothrops jararaca OX=8724 PE=1 SV=2
ERDLLVAVTMDHELGHNLGIRHDTGSCSCGGYSCVMSPVISHDISKYFSDCSYIQCWDFI
MKENPQCILNKHLRTDTVSTPVSGNELLEAGEECDCGTPGNPCCDAATCKLRPGAQCAEG
LCCDQCRFKGAGKICRRARGDNPDDRCTGQSADCPRNRFHA
>sp|Q9IAY2|VM1H5_DEIAC Snake venom metalloproteinase H5 (Fragment) OS=Deinagkistrodon acutus OX=36307 PE=1 SV=1
FPYQGSSIMLESGKVNDYEVVYPQRLAPLPEGAVQQKYEDTMQYEFKVNGETIGLHMEKS
KGLFSKDYSETHYSPDGRKITTYPSVEDHCYYHGRIENYEDSTASISACNGLKGHFKIQG
ETYFIESLKLSDSEAHAVFKYENVEKEDETHKMCGVTQNWKSYDPIKKPSWVNLTPKQQT
WPQTSVNLQLVVDRSMYAKYNSDSEKITQTLQERVNIMKEIFKPLNLDITLSVIEMWDKK
DLITVKTAATDTLKLFPKWRQTDLLKRIDNDNAQLQTAVDFDGETVGLAFKGTMCDKRYS
AGIIQDHSAIPLLMAVTMAHELGHNLGMDHDDTYKCNCNVCIMPPRLNTNPSKTFSDCSN
NDYQKFLTDKKPKCIHKKSLKTDTVSTSVSGNEPLDDNVDGFHA
>sp|O42138|VM3AD_AGKCL Zinc metalloproteinase-disintegrin-like ACLD OS=Agkistrodon contortrix laticinctus OX=37195 PE=2 SV=1
MIQVLLVTLCLAVFPYQGSSIILESGNVNDYEVVYPRKVTVLPKGAVQPKYEDAMQYEFK
VNGEPVVLHLEKNKQLFSKDYSETHYSPDGREITTYPLVEDHCYYHGRIENDADSTASIS
ACNGLKGHFKLQGEMYLIDPLKLPDSEAHAVFKYENVEKEDEAPKMCGVTQNWESYEPIK
KASQLNLTPEQQAYLDAKKYVEFVVVLDHGMYTKYKDNLDKIKTRIFEIVNTMNEMFIPL
NIRVALICLEIWSDKDKFNMTSAANVTSISFRNWRATDLLKRKSHDNAQLLTVIDFDGPT
IGKAYMASMCDPKRSVGIIQDHSTINLMMAVTMAHEMGHNLGMDHDEKYCTCGAKSCVMA
KALSRQPSKLFSNCSQEDYRKYLIKRRPKCILNEPNGTDIVSPPVCGNELLEVGEECDCG
SPTNCQNPCCDAATCKLTPGSQCADGVCCDQCRFTRAGTECRQAKDDCDMADLCTGQSAE
CPTDRFQRNGHPCLNDNGYCYNRTCPTLKNQCIYFFGPNAAVAKDSCFKGNQKSNNHTYC
RKENGKKIPCAPQDIKCGRLYCFRNLPGKKNICSVIYTPTDEDIGMVLPGTKCEDGKVCS
NGHCVDVNIAYKSTTGFSQI
>sp|F8RKW1|VM34_DRYCN Zinc metalloproteinase-disintegrin-like MTP4 OS=Drysdalia coronoides OX=66186 PE=1 SV=1
MIEVLLVTICFTVFPYQGSSIILESGNVNDYEVVYPQKVPALPKGGVQNPQPETKYEDTM
QYEFHVNGEPVVLHLERNKGLFSEDYTETHYAPDGREITTSPPVQDHCYYHGYIQNEADS
SAAISACDGLKGHFKHRGETYFIEPLKLSNSESHAIYKDEHVEKEDEIPKICGVTQTTSE
SDEPIEKISQLTNTPEQDRYLQVKKYIELYVVVDNRMYRNYNSNRDAINERVYEMVNTLN
VMYRPLNFFIALIGLEIWSNQDEINIEPEVAVTLRSFGEWRNTTLLPRKRNDNAQLLTGI
DFNGATVGLAYVGTLCSPTQSVAVIQDHSKRTSMVASTMAHELGHNLGINHDSASCNCNA
GPCIMSATISNQPFSKFSSCSVQEHQRYLLRVRPQCILNKPLSTDIVTPPVCGNYFVERG
EECDCGSPQDCQSACCNATTCKPQHEAQCDSGECCEKCKFKKAGAECRAAKDDCDLPESC
TGQSAKCPTDSFQRNGHPCQNNEGYCYNGKCPIMTNQCIALGGPGVNVSPDECFTLKQNV
PECGFCRIENGRKIPCAEKDKMCGKLLCEKGNATCICFPTTHDPDYGMVEPGTKCGDGKV
CINRQCVDVQTAY
>sp|Q2UXR0|VM3E1_ECHOC Zinc metalloproteinase-disintegrin-like Eoc1 OS=Echis ocellatus OX=99586 GN=Svmp3-Eoc1 PE=2 SV=1
MQVLLITISLAVLPYLGSSIILESGIVNDYEVVNPQKVTAMLKGAVKQPEQKYEDTMQYE
FKVKGEPVVLHLEKNKGLFSEDYSETHYSPDGREITTNPPVEDHCYYHGRIQNDADSSAS
ISACNGLKGHFKLRGEMYFIEPLKIPDSEAHAVYKYENIEEEDEAPKMCGVKHTNRESDK
SIKKASQLNLTPEQQRYLNTPKHIKVAIVADYLIFRKYGRNLFTIRAKIYEILNILNEIY
KAFNIHVALVFLEIWSNGDKINLFPAANVTLDLFGKWRERDLMNRKNHDNTQLLTGMNFD
GPTAGLGYVGTMCHPQFSAAVVQDHNKINFLVALAMAHELGHNLGMTHDEQFCTCGAKSC
IMSATLSCEGSYRFSNCSREENRRYLINKMPQCILIKPSRTDIVSPPVCGNSLVEVGEDC
DCGSPGYCRNPCCNAATCKLTPGSQCADGECCDQCRFTRAGTECRPARDECDKADLCTGQ
SAECPADQFQRNGQPCQNNSGYCYNGICPVMRNQCISLFGSRAIVAEDACFQFNSLGIDY
GYCRKENGRKIPCAPEDVKCGRLYCFDNLPEHKNPCQIFYTPRDEDKGMVDPGTKCENGK
VCINGKCVDVNTAY
>sp|P0DJJ4|VM3_NAJOX Zinc metalloproteinase oxiagin (Fragment) OS=Naja oxiana OX=8657 PE=1 SV=1
TNTPEQQCYLQAKCYIEFYVVV
>sp|P68520|VM2IC_CROAT Disintegrin crotatroxin OS=Crotalus atrox OX=8730 PE=1 SV=1
AGEECDCGSPANPCCDAATCKLRPGAQCADGLCCDQCRFIKKGTVCRPARGDWNDDTCTG
QSADCPRNGLYG
>sp|P81743|VM2AB_ERIMA Disintegrin EMF10B OS=Eristicophis macmahoni OX=110227 PE=1 SV=1
ELLQNSGNPCCDPVTCKPRRGEHCVSGPCCDNCKFLNAGTVCWPAMGDWNDDYCTGISSD
CPRNPVFK
>sp|P0C6S0|VM1B1_BOTPA Snake venom metalloproteinase BnP1 (Fragments) OS=Bothrops pauloensis OX=1042543 PE=1 SV=1
SQIKFKPSYIELAVVADHGMFTKYNSNINTIRIVHEMVNTVDGFFRTITSFGEWRERDII
PRSCIMASTISKHNPQCIINQPI
>sp|P0C6S6|VMXJ4_BOTJA Snake venom metalloproteinase jararafibrase-4 (Fragment) OS=Bothrops jararaca OX=8724 PE=1 SV=1
TPEHQRYIELFLVVDHGMFMKYNGNSDKIYYYIHQMVNIMKXAYXYL
>sp|Q2QA02|VM3_CRODD Zinc metalloproteinase-disintegrin-like OS=Crotalus durissus durissus OX=31150 PE=2 SV=1
MIQVLLVTICLAALPYQGSSIILESGNVNDYEIVYPRKVTALPKGAVQPKYEDAMQYELK
VNGEPVVLYLEKNKQLFSKDYSETHYSPDGREITTYPLVEDHCYYHGRIENDADSTASIS
ACNGLKGHFKLQGEMYLIEPLKLSNSEAHAVYKYENVEKEDEAPKMCGVTQNWKSYEPIK
KASQLVVTAEHQKYNPFRFVELVLVVDKAMVTKNNDDLDKIKTRMYELANTVNEIYRYMY
IHVALVGLEIWSNEDKITVKPEAGYTLNAFGEWRKTDLLTRKKHDNAQLLTAIDLDRVIG
LAYVGSMCHPKRSTGIIQDYSPINLVVAVIMAHEMGHNLGIHHDSGYCSCGDYACIMRPE
ISPEPSTFFSNCSYFDCWDFIMNQNPECIVNEPLGTDIISPPVCGNELLEVGEECDCGTP
ENCQNECCDAATCKLKSGSQCGHGDCCEQCKFSKSGTECRASMSECDPAEHCTGQSSECP
ADVFHKNGQPCLDNYGYCYNGNCPIMYHQCYDLFGADVYEAEDSCFERNQKGNYYGYCRK
ENGNKIPCAPEDVKCGRLYCKDNSPGQNNPCKMFYSNEDEHKGMVLPGTKCADGKVCSNG
HCVDVATAY
>sp|P0DJJ1|VM3AH_NAJAT Zinc metalloproteinase atrahagin (Fragment) OS=Naja atra OX=8656 PE=1 SV=1
TNTPEDDRYLQDYVYI
>sp|C9E1R9|VM2V2_CROVV Zinc metalloproteinase/disintegrin VMP-II OS=Crotalus viridis viridis OX=8742 PE=2 SV=1
MIQVLLVTICLAVFPYQGSSIILESGNVNDYEVVYPRKVTALPKGAVQPKYEDAMQYEFK
VNGEPVVLHLEKNKGLFSEDYSETHYSPDGREITTYPLVEDHCYYHGRIENDADSTASIS
ACNGLKGHFKLQGELYLIEPLKFPDSEAHAVFKYENVEKEDNAPKMCGVTQNWKSYEPIK
KASQLNLTPEQQRFPQRYIELVIVADHRMFTKYNSNLNTIRIWVHEIVNTINVFYRSLHI
VVSLTDLEIWSNQDQINVQSAAADTLEAFGEWRETVLLNRISHDNAQLLTAINFQGNIIG
RAYTGSMCDPRKSVGIITDHSAINLWVAVTMAHELAHNLGISHDGNQCHCDANSCIMSEE
LSEELSFEFSDCSLNQYQTYLTDHNPQCMLNEPLGTDTVSRNELLEAGEECDCGSPANPC
CDAATCKLRPGAQCAEGLCCDQCRFIKKGKICRRARGDNPDDRCTGQSADCPRNRFHA
>sp|B5AJT4|VMP03_EULPE Venom metalloproteinase 3 OS=Eulophus pennicornis OX=108749 PE=2 SV=1
QYSESQESGHNRNAPDKELTTEEFQLIFHQSQTVDIEYDFINITTEMIETERKVSFTIDG
KEYHLSLTPAASQSVLPYGTKIKSAIWWTDNDTHIHEEDYSDERWDSRAIYENLEIMATI
LVRTENGTSYYDGVFGEGIAMKVVRSLPGRLMNIYGANYHFVYDSNGSVYDVVLNGQDEP
AVPADMAVNNFYPKLLVLVDYSLFKIFNENFEETVKYLTIFWNAVNLRFRPVQHPKVNII
ITGIVIAKNEAAFQHVYRARYSKNSKLVHTGRVIDNGRYFFGTNFDPYYDNYDASFTMAS
MDDPTGKGGATVIGGICSSSNNIAYIRDVGSYSGVKVATHELGHLLNGQHDSDTTCSEKI
NDNIYTIMAKQGSTKASKFVWSSCTLTAFANFSKTTSAACLKDTYRK
>sp|D8VNS0|VM3_CERRY Zinc metalloproteinase-disintegrin-like OS=Cerberus rynchops OX=46267 PE=1 SV=1
MIQALLVTICLVGFPHQGSSIILESGNVKDYEVVYPQKIPALPKGGIQRAEPETKYEDTM
QYQFKVNGEPVVLHLERNKGLFSEDYSETHYSPDGREITTSPPVQDHCYYHGRIQNDADS
TASISACNGLKGRFKHQGETYLIEPLKISDSEAHKIYKSENLEKEDEAPKTCGVTQTSLE
TDETIKMNFQSANNPEEDYVRKRKYIKLAVVVDNSMYIKYDRNLNDIRSRIYEIVNDVNV
FYRLLNIHIALIFIEIWSHQDKINVQPMVRVTLDSFGTWRETDLLPRRSHDNAQLYTNVD
FDGPTVGYAYVGSLCKPKHSVAIIQDHTETANMMASTVAHELGHNLGMNHDSGNCICQPT
LCVMSETLSSVPFNDFSACSRVDHRNYLIRDLPQCILNKPLRTDIVAPAVCGNNFVEVGG
ECDCGSPQDCQSTCCDAATCRLRDGAQCDTEECCEQCRFRRAGTVCRAAKDDCDVAEFCT
GRTADCPMDGLQRNGEPCQHNQGYCYNGKCPIMTNQCIALWGPDATVSQDGCFHFNENGQ
GDLYCRRENGVNIQCEPQDNKCGRLFCVQSTSTVQCNYRSSATDPDYGMVAIGTKCGDGR
VCNNNRFCVDIRIAY
>sp|E9NW27|VM2P2_PROMU Zinc metalloproteinase/disintegrin PMMP-2 OS=Protobothrops mucrosquamatus OX=103944 PE=2 SV=1
MIQVLLVTICLAVFPYQGSSIILESGNVDDYEVVYPRRVSALPKGAVQPKYEDAMQYEFK
VNGEAVVLHLEKNKGLFSEDYSETHYSPDGREITTYPSVEDHCYYHGRIHNDADSTASIS
ACDGLKGYFKLQGETYLIEPLKLPDSEAHAVYKYENIEKEDEAPKMCGVTQNWESDESIK
KASQLNLTPLQQRFLQRYVKLAIVVDYRMYIKYNRDSNKITVRAHEMVNHVNEMYKPLNI
TITLSLLQIWSQNDLITVQPASSITLRLFGNWRKTVLLNQQNHDNAQLLTDIVFNGRTIG
KAPVAGMCQPDRSVGVVRDYSSNVFVVAVIMTHELGHNLGMEHDEDKNEKKCKCDTCIMA
PAISDPPAQLFSDCSKNDYQLFLTVYNPQCILNAPLRTDTVSTPVSGNEFLEAGEECDCG
SPENPCCDAATCKLRPGAQCAEGLCCDQCRFKKKRTICRRARGDNPDDRCTGQSADCPRN
GLYG
>sp|Q9PVK7|VM3_NAJKA Zinc metalloproteinase-disintegrin-like cobrin OS=Naja kaouthia OX=8649 PE=2 SV=1
MIQLSWSSIILESGNVNDYEVVYPQKVPALLKGGVQNPQPETKYEDTMQYEFQVNGEPVV
LHLERNKGLFSEDYTETHYAPDGREITTSPPVQDHCYYHGYFQNEADSSAVISACDGLKG
HFKLQGEIYFIEPLKISDSEAHAIYKDENVEEEDETPKICGVTDTTWESDEPIKKTSLLT
NTPEQDRYLQAEKYIEFYMVVDNIMYRHYKRNQLVIKRKVYEMINTMNMIYRRLNFHIAL
IGLEIWSNINEINVQSDVKATLDLFGEWREKKLLPRKRNDNAQLLTGIDFNGTPVGLAYI
GSICNPKTSAAVVQDYSKSTRMVAITMAHEMGHNLGMNHDKGFCTCGFNKCVMSTRRTKP
AYQFSSCSVREHQRYLLRDRPQCILNKPLSTDIVSPPICGNYFVEVGEECDCGSPADCQS
ACCNATTCKLQHEAQCDSEECCEKCKFKGAGAECRAAKDDCDLPELCTGQSAECPTDVFQ
RNGLPCQNNGYCYNGKCPIMTNQCIALRGPGVKVSRDSCFTLNQRTRGCGLCRMEYGRKI
PCAAKDVKCGRLFCKKRNSMICNCSISPRDPSYGMVEPGTKCGDGMVCSNRQCVDVKTAY
>sp|F8RKW0|VM38_DRYCN Zinc metalloproteinase-disintegrin-like MTP8 OS=Drysdalia coronoides OX=66186 PE=1 SV=1
MIEVLLVTICFTVFPYQGSPIILESGNVNDYEVVYPQKVPALPKGGVQNPQPETKYEDTM
QYEFHVNGEPVVLHLERNKGLFSEDYTETHYAPDGREITTSPPVQDHCYYHGYIQNEADS
SAAISACDGLKGHFKHRGETYFIEPLKLSNSESHAIYKDEHVEKEDEIPKICGVTQTTSE
SDETIEKISQLTNTPEQDRYLQVKKYIELYVVVDNRMYRNYNSNRDAINERVYEMVNTLN
VMYRPLNFFIALIGLEIWSNQDEINIEPEVAVTLRSFGEWRNTTLLPRKRNDNAQLLTGI
DFNGATVGLAYVGTLCRPTQSVAVIQDHSKRTSMVASTMAHELGHNLGINHDSASCNCNA
GPCIMSATISNQPLSEFSSCSVQEHQRYLLRVRPQCILNKPLRKDIVTPPVCGNYFVERG
EECDCGSPQDCQSACCNATTCKLQHEAQCDSGECCEQCKFKKAGAECRAAKDDCDLPESC
TGQSAKCPTDSFQRNGHPCQNNQGYCYNGKCLIMTNQCIALKGPGVNVSPDECFTLKQND
PECGFCRIENGTKIPCAEKDKMCGKLLCQEGNATCICFPTTDDPDYGMVEPGTKCGDGKV
CINRQCVDVQTAY
>sp|Q1PS45|VM3AK_DEIAC Zinc metalloproteinase-disintegrin-like agkihagin OS=Deinagkistrodon acutus OX=36307 PE=2 SV=1
MIQVLLVTICLAAFPYQGSSIILESGNVNDYEVVYPRKVTALPEGAVQQKYEDAMQYEFK
VNGEPVVLHLEKNKGLFSEDYSETHYSPDGREITTYPSVEDHCYYHGRIQNDADLTASIS
ACNGLKGHFMLQGEMYLIEPLKLSDSEAHAVFKYENVEKEDEAPKMCGVTQNWKSYEPIK
KASQSNLTPEQQRYLNAPKFVKLFLVADNIMYLKYGRSLTNVRTRMYDMANILNLIFRRM
NIHVAVTDLEIWSDKDKIIVQPSADDTLKSFATWRESVLLKHKSHDNAQLLTGINFNGPT
AGLAYLGGICDPMYSTAIVQDHNKIHHLVAIAMAHEMGHNLGIDHDKDTCTCAAKSCVMA
GTLSCEASYLFSDCSRKEHRAFLIKNMPQCILKKPSKTDVVSPPVCGNYFVEMGEDCDCG
SPATCRDPCCDAATCKLKQGAQCAEGLCCDQCRFKGAGTQCRAAMDECDMADLCTGQSAD
CTDRFQKNGQPCQNNNGYCYNGTCPTMIKQCTVFFGSNAAVSQDACFQFNLQGNNYGYCR
KEQNTKIACEPQNVKCGRLYCTSPEKQNPCNIYYSPSNEDKGMVLPGTKCADGKACSNGQ
CVDVTTPY
>sp|F8RKV9|VM39_DRYCN Zinc metalloproteinase-disintegrin-like MTP9 OS=Drysdalia coronoides OX=66186 PE=1 SV=1
MIEVLLVTICFTVFPYQGSSIILESGNVNDYEVVYPQKVPALPKGGVQNPQPETKYEDTM
QYEFHVNGEPVVLHLERNKGLFSEDYTETHYAPDGREITTSPPVQDHCYYHGYIQNEADS
SAAISACDGLKGHFKHRGETYFIEPLKLSNSESHAIYKDEHVEKEDEIPKICGVTQTTSE
SDEPIEKISQLTNTPEQDRYLQVKKYIELYVVVDNRMYRNYNSNRDAINERVYEMVNTLN
VMYRPLNFFIALIGLEIWSNQDEINIEPEVAVTLRSFGEWRNTTLLPRKRNDNAQLLTGI
DFNGATVGLAYVGTLCRPTQSVAVIQDHSKRTSMVASTMAHELGHNLGINHDSASCNCNA
GPCIMSATISNQPLSEFSSCSVQEHQRYLLRVRPQCILNKPLSTDIVTPPVCGNYFVERG
EECDCGSPQDCQDACCNAATCKLQHDCDSGECCEQCKFKKAGAECRAAKDDCDLPESCTG
QSAECPTDSFQRNGHPCQNNQGYCYNGKCPIMTNQCIALKGPGVNVSPDECFTLKQNDPE
CGFCRIENGTKIPCAEKDKMCGKLLCQEGNATCICFPTTDDPDYGMVEPGTKCGDGKVCI
NRQCVDVQTAY
>sp|Q1PBD1|VM2DI_GLOHA Zinc metalloproteinase/disintegrin OS=Gloydius halys OX=8714 PE=2 SV=1
MIQVLLVIICLAVPYQGSSIILESGNVNDYEVVYPRKVTALPKGAVQPKYEDAMQYELKV
NGEPVVLHLEKNKGLFSKDYIETHYSPDGRKITTNPPVEDHCYYHGRIQNDADSTASISA
CNGLKGHFKLQGETYLIEPLKLSNSEAHAVYKYEDVEKEDEAPKMCGVTQNWESYEPIKK
ASQSNLTPAHQRYIELVIVADHGMFTKYDSNLDTIRTWVHELVNSINEFYRSLNIDVSLT
ELEIWSNEDLINVQPAAPHTLDSFGKWRERDLLHRIHHDNAMLLTAIDFDEPTIGLAYVG
TMCNPKGSTGVVQDHSTINLRVAVTMAHEIGHNLGIHHDTGSCSCGGYSCIMSPVISHEP
SKYFSDCSYTQCWDFIMNQKPQCILNKPLRTDTVSTPVSGNELLEAGEECDCGSPGNPCC
DAATCKLRQGAQCAEGLCCDQCRFMKKGTVCRIARGDDMDDYCNGISAGCPRNPFHA
>sp|P22796|VM1H2_LACMU Snake venom metalloproteinase hemorrhagic factor 2 OS=Lachesis muta muta OX=8753 PE=1 SV=1
FSQKYIELVVVADHGMFTKYNGNLNTIRTRVHEIVNTLNGFYRSLNILISLTDLEIWSNQ
DLINVQSAANDTLKTFGEWRERVLLNRISHDNAQLLTAIDLADNTIGIAYTGGMCYPKNS
VGIVQDHSPKTLLIAVTMAHELGHNLGMKHDENHCHCSASFCIMPPSISEGPSYEFSDCS
KDYYQMFLTKRKPQCILNKP
>sp|C0LZJ5|VM3LC_MACLN Disintegrin-like leberagin-C OS=Macrovipera lebetina transmediterranea OX=384075 PE=1 SV=1
IVSPPVCGNELLENGEECDCGSPANCRNPCCDAASCRLHSWVECESGECCDQCRFVTAGT
ECRATRSECDLAGQCTGQSADCPIDRFHRNGQPCLQNYGYCYNGKCPIMHHQCYYLFGAN
ATVAQDACFEENKNGIGDFYCRKQSDRLIPCAPEDVKCGRLFCEILPNTRCKHAPGDNGM
VDPGTKCEDKKVCFNRKCVDVNTVY
>sp|P0DM77|VM2_DEIAC Disintegrin accutin OS=Deinagkistrodon acutus OX=36307 PE=1 SV=1
QGAQCTAGPCCWPCKFLKEGTICRRARGDDLDDYCNGISADCPRNPYY
>sp|Q6X1T6|VM3E6_ECHOC Zinc metalloproteinase-disintegrin-like EoMP06 (Fragment) OS=Echis ocellatus OX=99586 PE=2 SV=1
VEDHCYYHGRVQNDAESTASISACNGLKGHFKLQGETYFIEPLKIPNSEAHAVYKYENIE
KEDEAPKMCGVTQTNWESDEPIKKTLGLIVPPHGQKFEKKFIELIIVVDHSMVTKYNNDL
TAVRTEIYERLNTVNEIYLPLNIHVALVGIVFWSNRDLINVTSSAADTLHSFGEWRGSDL
LNQKRHDHAQLLTNVTLDGTTLGITFVFGMCKSDRSVELIRDYSNITFNMAYIMAHEMGH
SLGMLHDTKSCTCGDKPCIMFSKESVPPPKEFSSCSYDQYNKYLLKYNPKCIVDPPLRKD
IASPAVCGNGVWEEGEECDCGSPEDCENPCCDAATCKLKPGAECGNGECCDNCKIRKAGT
ECRPARDDCDVAEHCTGQSAECPRNEFQRNGQPCLNNSGYCYNGDCPIMLNQCIALFSPS
ATVAQDSCFQRNLQGSYYGHCRKEIGHYGKRFPCAAQDVKCGRLYCLDNSFKKNMRCKKD
FSYSDENKGIVEPGTKCEDGKVCINRKCVDVNTAY
>sp|P0C8I7|VM3FA_VIPAA Factor X-activator 1 heavy chain (Fragment) OS=Vipera ammodytes ammodytes OX=8705 PE=1 SV=1
LVSVSPAFNGNYFVE
>sp|P0C6B6|VM2AL_TRIAB Zinc metalloproteinase homolog-disintegrin albolatin OS=Trimeresurus albolabris OX=8765 PE=1 SV=1
MIQVLLVTICLAVFPYQGSSIILESGNVNDYEVVYPEKVTALPKGAVQQKYEDAMQYEFK
VNGEPVVLYLEKNKELFSENYSETHYSLDGREITTYPSVEDHCYYHGRIQNDADSTASIS
ACNGLKGHFKLRGKTYLIEPLKLPNSEAHAVFKYENVEKEDEAPQMCGVTETNWESDLPI
KKTSQLNLPLLEKRCIELVMVADHRMYTKYDGDKTEISSKIYEIANNLNVDYRPMKIRVA
LIGTEIWSTGNLSKVTLSADETLDSFGEWRERDLLKRKSHDNVQLLTGMIFNEKIEGRAY
NKSMCDPKRSVGIVRDHRTRPHLVANRMAHGLGHNLGIHHDGDSCSCGANSCIMSATVSN
EPSSRFSDCSLNQYSNDIIYNPWTSYCLYNEPSKTDIVSPPVCGNYYLEVGEDCDCGPPA
NCQNPCCDATTCKLTPGSQCAEGLCCAQCKFIEEGTVCRVAKGDWNDDHCTGQSGDCPWI
GYYG
>sp|Q2EI26|VM1PA_DEIAC Snake venom metalloproteinase AaPA OS=Deinagkistrodon acutus OX=36307 PE=2 SV=1
MIQVLLVTICLAAFPYQGSSIILESGKVNDYEVVYPQRLAPLPEGAVQQKYEDTMQYEFK
VNGEPVVLHLEKNKGLFSKDYSEIHYSPDGRRITTHPLVEDHCYYRGHIRNDADSTASIS
ACHGLKGHFKLRGETYLIEPMKISNSEAHAVYKYENVEKEDEAHKMCGVTQNWESYEPIK
KASQLIVSTEFQRYMEIVIVVDHSMVKKYNGDSDKIKAWVYEMINTITESYSYLYIDIIL
SGLEIWSEKDLINVETSAENTLKSFGEWRAKDLIHRISHDNAQLLTATDFDGPTIGLAYV
ASMCDPKRSVGVVQDHSSVNRLVAITLAHEMAHNLGVRHDEGSCSCGSGYTCIMSPVINS
EVIKYFSDCSYIQCREYISKENPPCILNKPLRTDTVSTPVSGNELLEAEKDYD
>sp|Q3HTN1|VM3SA_TRIST Zinc metalloproteinase-disintegrin-like stejnihagin-A OS=Trimeresurus stejnegeri OX=39682 PE=2 SV=1
MIEVLLVTICLAVFPYQGSSIILESGNVNDYEVVYPRKVTTLPKGALQQNYEDAMQYEFK
VNGEPVVLHLEKNKELFSEDYSETHYSPDGREITTYPSVEDHCYYHGRIQNEADSTASIS
ACNGLKGHFKLQGETYLIEPLKLPDSEAHAVFKYENVVKEDEAPKMCGVTETNWKSDEPI
KKASQLVVTAEQQRFPRRYVKLAIVADRRMYMKHQKNLKPWVFQMVNSVHQIYRSMNVLI
ALVYLNIWKKNDKITVQSASDVTLDLFAEWRETVLLRRKKHDCAHLLTAIDFDGPTIGRA
HIASMCNSKLSVGIVQNYTEINLVNAIVMAHELGHNLGISHDGNQCNCHTCIMSAVISNP
PSERFSNCSEDYHQSFLTAYNPQCILNAPSKTDIITPPVCGNELLEEGEECDCGSPENCQ
YQCCDAASCKLHSWVKCESGECCDQCRFTSAGTECRAARSECDIAESCTGQSADCPTDDF
HRNGQPCLSNHGYCYNGNCPVMHYQCIALFGSNAIVGQDECFDFNMKGEQYFYCRKEYEK
YIPCAQEDVKCGRLFCFYTNNMDICRYNYSDIGIVDHGTKCADGKVCNSNRHCVDVTTVY
>sp|Q3HTN2|VM3SB_TRIST Zinc metalloproteinase-disintegrin-like stejnihagin-B OS=Trimeresurus stejnegeri OX=39682 PE=2 SV=1
MIEVLLVTICLAVFPYQGSSIILESGNVNDYEVVYPRKVTAVPKGAVQQKYEDAMQYEFK
VNGEPVVLHLEKNKELFSEDYSETHYSPDGREITTYPSVEDHCYYHGRIQNEADSTASIS
ACNGLKGHFKLQGETYLIEPLKLPDSEAHAVFKYENVEKEEEAPKMCGVTETNWKSDEPI
KKASQLVVTAEQQRFPRRYVKLAIVADHRMYTKHKKNLKPWVFQMVNSVHQIYRSMNVLI
ALVYLNIWKKNDKITAQSASNVTLDLFGNWRETVLLKRKRHDCAQLLTAIDFDGPTIGRA
HVSSVCDPKRSTGIVQNYTEINLVNAVIMAHELGHNLGMDHDGNQCNCHACIMSAVINNP
PSERFSGCSMGYYQTFLTAYNPQCILNALSKRDIITPPVCGNELLEEGEECDCGSPENCQ
YQCCNATTCKLHSWVECESGECCEQCRFKKAGAVCRAARTECDIPENCTDQSADCPTDSF
HRNGQPCLYNHGYCYNGNCPVMHYQCYGLFGPNATVGQDGCFDANDRGDEYFYCRKENEK
YIPCAQEDVKCGRLFCTYIYDINLCRYDYSANGMVAQGTKCADGKVCNSNRQCADVNTAY
>sp|O73795|VM2MB_GLOBR Zinc metalloproteinase/disintegrin OS=Gloydius brevicaudus OX=259325 PE=2 SV=2
MIQVLLVIICLAAFPYQGTSIILESGNVNDYEVVYPRKVTALPKGAVQPKYEDAMQYELK
VNGEPVVLHLPKNKALPSKDYIETHYSPDGRKITTNPPVEDHCYYHGRIQNDADSTASIS
ACNGLKGHFKLQGETYLIEPLKLSNSEAHAVYKYEDVEKEDEAPKMCGVTQNWESYEPIK
YEDVEKEDEAPKMCGVTQNWESYEPIKKASQSNLTPAHQRYIELVIVADHGMFTKYNGDS
DKIREWVRQMVNTVDEIYSYMYIDVALAGLQIWSNEDLINVQPAAPHTLDSFGKWRERDL
LHRIHHDNAMLLTAIDFDGPTIGLAYVGTMSNPKGSTGVVQDHSTINFRVAVTMAHEIGH
NLGIHHDTGSCSCGGYSCIMSPVISHEPSKYFSDCSYTQCWDFIMNQKPQCILNKPLRTD
TVSTPVSGNELLEAGEECDCGSPGNPCCDAATCKLRQGAQCAEGLCCDQCRFMKEGTICR
RGRGDDLDDYCNGISAGCPRNPFHA
>sp|E9NW26|VM2P1_PROMU Zinc metalloproteinase/disintegrin PMMP-1 OS=Protobothrops mucrosquamatus OX=103944 PE=2 SV=1
MIQVLLVTICLAVFPYQGSSIILESGNVNDYEVVYPRKVTALPNRAVQPKYEDAMQYEFK
VNGEPVVLHLEKNKGLFSKDYSETYYSPDGRKITTKPPVEDHCYYHGRIQNDADSTASIS
ACNGLKGHFKLQGETHLIEPLKLSGSEAHAVFKYENVEKEDEAPKMCGVTETNWESYEPI
KKASKLVVTAEPLRYVELVIVADHGMVTKYNGDLDKIREWVHEMVNTVDEIYDYMYIDVI
LADLEIWTNEDLINVQPSAHHTLDSFGEWRERDLLKRKSHDNAQLLTATDFDGPTIGLAH
VASMCDPKRSTGVVQDHSTINLRVAVTLAHEMGHNLGIHHDKGSCSCGGYACIMSPVISH
DPSKYFSNCSYIQCWDFIRKHNPQCILNKPLRTDTVSTPVSGNELLEAGEDCDCGSPSNP
CCDVGTCKLSPGAQCADGLCCDQCRFKKKGTICRIARGDWNDDRCTGQSADCPRNGLYG
>sp|P0C7X7|VM212_CROSS Disintegrin mojastin-2 OS=Crotalus scutulatus scutulatus OX=8738 PE=1 SV=1
EAGEECDCGSPANPCCDAATCKLRPGAQCADGLCCDQCRFIKKGTVCRPARGDWNDDTCT
GQSADCPRNGLYG
>sp|C0HJM5|VM2_CERSA Disintegrin sasaimin OS=Cerrophidion sasai OX=1200835 PE=1 SV=1
EAGEECDCGAPANPCCDAATCKLRPGAQCAEGLCCDQCRFMKEGTVCHRARGDDVDDYCN
GISAGCPRNPFH
>sp|P0C7X6|VM212_CROHD Disintegrin horrdistatin-2 OS=Crotalus horridus OX=35024 PE=1 SV=1
GEECDCGSPANPCCDAATCKLRPGAQCADGLCCDQCRFIKKGTVCRPARGDWNDDTCTGQ
SADCPRNGLYG
>sp|Q9PW36|VM1AC_DEIAC Snake venom metalloproteinase acutolysin-C OS=Deinagkistrodon acutus OX=36307 PE=2 SV=1
MIQVLLVTICLAALPYQGSSIMLESGKVNDYEVVYPQRLAPLPEGAVQQKYEDTMQYEFK
VNGETIVLHLEKNKGLFSKDYSETHYSPDGRKITTYPSVEDHCYYHGRIENYEDSTASIS
ACNGLKGHFKIQGETYFIESLKLSDSEAHAVLKYENVGKEDETHQICGVTLNWKSYDPIK
RPSRLNLTPKQQTWPQTSVNLQLIVDHSMYAKYNSNSEKITKTVQERVNIMKEIFKPLNF
DITLSGIEMWDKKDLITVKTAATDTLKLFAKWRQTDLLKRIDNDNAQLQTAVDFDGETVG
LAFKSTMCDKRYSAGIIQDHSAIPLLMAVTIAHELGHNLGMDHDDTSKCNCNVCIMAPRL
NTNPSKTFSDCSNNDYQKFLTDKKPKCIHKKSLKTDTVSTSVSGNEPLDDNVDGFHA
>sp|C0HJM4|VM2_CROSM Disintegrin simusmin OS=Crotalus simus OX=1043007 PE=1 SV=1
AGEECDCGSPANPCCDAATCKLRPGAQCADGLCCDQCRFIKKGTVCRPARGDWNDDTCTG
QSADCPRNPFH
>sp|Q9PS48|VMXCA_CROAT Snake venom metalloproteinase catroxase (Fragment) OS=Crotalus atrox OX=8730 PE=1 SV=1
TPDHQRYVELFIVVDHGMYTKYNGD
>sp|Q7SZE0|VM2SA_GLOSA Zinc metalloproteinase/disintegrin OS=Gloydius saxatilis OX=92067 PE=2 SV=1
MIQVLLVTICLVIFPYQGSSIILESGNVNDYEVVYPQKVTALPKGAVQPKYEDAMQYEFK
VNGEPVVLHLEKNKGLFSEDYSETHYSPDGRKITTNPPVEDHCYYHGRIQNDADSTASIS
ACNGLKGHFKHQGEMYLIEPLKLSDSEAHAVYKYENVEKEDEAPKMCGVTQTNWKSDEPI
KKASQLVVTPEQQRFPQRYIELVVVADQGMFTKYNSNLDTIRTWVHELVDTINEFYRSLN
VRVSLTELEIWSNEDLINVQPAAPHTLDSFGEWRQRDLLHRISHDNAMLLTSTDFDGDTI
GFAHVGTMCDPKRSVGIVQDHSAINLLVAVTMAHELGHNLGTDHDGNQCHCSANSCIMGD
VLREGLSYEFSDCSQNQYQTYLTDHNPQCILNEPLRTDTVSTPVSGNELLETGEECDCGT
PANPCCDAATCKLRPGAQCAEGLCCDQCKFTRAGKICRRARGDNPDDRCTGQSSDCPRNP
FHA
>sp|Q90Y44|VM3H_GLOHA Disintegrin-like halysetin OS=Gloydius halys OX=8714 PE=1 SV=1
IVSPPVCGNELLEVGEECDCGTPENCQNECCDAATCKLKSGSQCGHGDCCEQCKFSKSGT
ECRESMSECDPAEHCTGQSSECPADVFHKNGQPCLDNYGYCYNGNCPIMYHQCYALWGAD
VYEAEDSCFESNTKGNYYGYCRKENGIKIPCAPEDVKCGRLYCKDNSPGQNNPCKMFYSN
EDEHKGMVLPGTKCGDGKVCSNGHCVDVATAY
>sp|P85005|VM3PN_PROSR Zinc metalloproteinase-disintegrin-like proatherocytin (Fragments) OS=Proatheris superciliaris OX=110218 PE=1 SV=1
GNYYGYCRVHLNTAY
>sp|Q9PSN7|VM3H1_CRORU Snake venom metalloproteinase HT-1 (Fragment) OS=Crotalus ruber ruber OX=8736 PE=1 SV=1
LGTDIISPPVCGNELLEVGEECDCGFPRNCRDPCCDATTCKLHSWVECESGECCGQCKFT
SAGNECRPARSECDIAESCTGQSADCPMDDFHRNGQPCLNNFGYCYNGNCPILYHQCYAL
FGSNVYEAEDSCFERNQKGDDDGYCRKENGEKIPCAPEDVKCGRLYCKDNSPGPNDSCKT
FNSNEDDHKEMVLPGTKCADGKVCSNGHCVDVASAY
>sp|Q9PRP9|VM3C1_ECHCA Zinc metalloproteinase carinactivase-1 catalytic subunit (Fragment) OS=Echis carinatus OX=40353 PE=1 SV=1
SRKQKFDKKFIKLVIVVDHSMVXKXNNDLIAI
>sp|C9E1R7|VM2V2_CROAT Zinc metalloproteinase-disintegrin VMP-II OS=Crotalus atrox OX=8730 PE=2 SV=1
MIQVLLVTICLAVFPYQGSSIILESGNVNDYEVVYPRKVTALPKGAVQQKYEDAMQYEFK
VNGEPVVLHLEKNKELFSEDYSETHYSPDGREITTYPLVEDHCYYHGRIENDADSTASIS
ACNGLKGHFKLQGEMYLIEPLELSDSEAHAVYKYENVEKEDEAPKMCGVTQNWESHEPIK
KASQSNLPPEQEELLKRYIELVVVADHRMYTIYDGDKTEISSIIYEIVNILTQIFRPLHI
RVALIGLEIWSSGELSKVTLSADDTLEAFGEWRETVLMNRKRHDHAQLLTGMIFSGTIEG
RTYKSRMCDPKHSVGIVRDHRTRRHFVANRMAHELGHNLGIDHDRDSCSCGANSCIMSAT
VSNEPSSQFSDCSLNQYLKHIIHYHYTTCLYNEPSKTDIVSPPVCGNYYTEVGEDCDCGP
PANCQNPCCDAATCKVTTGSQCAEGLCCDQCKFMKEGTVCRVARGDWNNDICTGQSAECP
NKGYYG
>sp|C5H5D2|VM31_BOTAT Zinc metalloproteinase-disintegrin-like batroxstatin-1 OS=Bothrops atrox OX=8725 PE=2 SV=1
EQQKYLNARKYIELVIVADNVMVKKYTSNSTAIRTRIYSCVNTLNLIYSAFNTHIALTGV
EIWSNGDKINVQSNSSVTLDFFGTWRETVLLNRKRHDNAQLLTAIDLDGPTVGLAYVGSM
CNPKGSTGLIQDHNKLDVMVAITMAHELGHNLGMNHDGNQCNCGGNPCIMSATLDFEPVY
QFSDCSRDQHWRYLIDNRPPCILNIPLRTDIVSPPVCGNYFVEVGEECDCGLPANCQNQC
CNAATCKLIPGAQCEDGECCERCQFKGAGTECRAARSECDIAESCTGQSPECPTDDFQRN
GQPCLNNQGYCYNGNCPILDHQCHNLFGAGATVAPNACFDFNRKGQGNSYCRKQNGVTIP
CARKDIKCGRLFCVQGPIGNTISCQSTSSQDDPDIGMVDLGTKCGDGRVCNSNRECVDVT
TPY
>sp|C5H5D4|VM33_BOTAT Zinc metalloproteinase-disintegrin-like batroxstatin-3 (Fragment) OS=Bothrops atrox OX=8725 PE=2 SV=1
EQQRYLNATKYIKLVIVADNVMVRKYTHNLIDIRKRIFEIVNILSLIYLSMNINVALVGV
DIWTNGDKINVTSAVEPTLASFGTWRERDLLNRKTHDNAQLLTGINLNGDTVGYAYIGSM
CMPKQSVGIVQDHGKTYHLVAVTMAHELGHNLGMDHDRDSCTCLANSCIMSATISPSYQF
SDCSQNDHLRYLISHTPQCILNEPLRTDIVSPEVCGNYLLEEGEECDCGPLWNCQNPCCN
AATCKLTPGAQCAEGLCCYQCRFIKAGNVCRPPRSECDIAESCTGQSAHCPTDRFHRNGQ
PCLNNHGYCYNGNCPIMLYQCIALFGAGTTVAEDVCFNYNLDGQGFFYCRRENDRIFPCA
KEDVKCGRLYCKVYNDNVHPCRYQYLDNGMVDHGTKCAVGKVCSNRQCVDVNTP
>sp|C9E1S0|VM3V3_AGKPL Zinc metalloproteinase-disintegrin-like VMP-III OS=Agkistrodon piscivorus leucostoma OX=459671 PE=2 SV=1
MIQVLLVTLCLAAFPYQGSSIILDSGNVNDYEVVYPRKVTALPKGAVQPKYEDTMQYEFK
VNGEPVVLHLEKNKGLFSEDYSETHYSPDGREITTYPSIEDHCYYRGRIQNDADSTASIS
ACNGLKGHFKLQGEMYLIEPLKLPDSEAHAVYKYENIEKEDEAPKMCGVTQTNWKSDEPI
KKASQLVVTPEEQRYLNTKKYIELVIVADNVMVKKYTSNSTAIRTRIYACVNTLNLIYRA
FNIYIALIGLEIWSNRDLINVQSASSVTLDLFGTWRETVLLRHKRHDNAQLLTGINFDGD
TVGLAYVGSMCDPKRSAGIIQDHNKLDVMVAIAMAHELGHDLGINHDGNQCNCGGNPCIM
SATLNFEPVYRFSDCSRDEHWRYLIDNRPPCILNKPSITDIVSPPVCGNYFVEVGEECDC
GLPAHCQNPCCDAATCKLRPETQCEDGECCEQCQFTRAGTECRAARSECDIAESCTGQSA
ECPTDDFQRNGQPCLNNNGYCYNGTCPILTNQCISFFGSSATVAPDVCFDFNLQGQGNFY
CRRERARIFPCAPQDKKCGRLFCVKGPIGNTISCQSTSSQSDLDIGMVDLGTKCGDGRVC
NSNRQCVDVNTAY
>sp|Q9IAX6|VM2M2_DEIAC Zinc metalloproteinase/disintegrin (Fragment) OS=Deinagkistrodon acutus OX=36307 PE=2 SV=1
FPYQGSSIILESGNVNDYEVVYPRKVTALPKGAVQQKYEDTMQYEFKVNGEPVVLHLEKN
KGLFSKDYSETHYSPDGRRITTHPLVEDHCYYRGRIRNDADSTASISACNGLKGHFKLRG
ETYLIEPMKISNSEAHAVYKYENVEKEDEAHKMCGVTQNWESYEPIKKASQLIVTPEHQR
YMEIVIVVDHSMYTKYNGDSDKIKTWIYEMSNTIRESYRYLYIDTSVAAIEIWSEKDLIN
VETSAKNTLESFGEWRARDLIHRISHDNAQLLTATDLDGPTIGLAYVASMCDPKRSVGVV
QDHSSVNHLVAITLAHEIAHNLGVRHDEGSCSCGSGYTCIMSPVINPDAMKYFSDCSYIQ
CWDYIMKENPPCILNKPLRTDTVSTPVSGNELLEAGKDYDRDSSANPCYDAATCKLNQGA
QCTAGPCCDQGRFKEEGTICRRARGDDLDDYCNGISGDCPRNPYHA
>sp|F8S108|VM34_CROAD Zinc metalloproteinase-disintegrin-like 4a OS=Crotalus adamanteus OX=8729 PE=1 SV=1
MIQVLLVTISLAVFPYQGSSVILESGNVNDYEVVYPRKVTALPKGAVQPKYEDTMQYEFK
VNGEPVVLHLEKNKGLFSEDYSETHYSPDGREITTYPTVEDHCYYHGRIENDADSTASIS
ACNGLKGHFKLQGEMYLIEPLKLPDSEAHAVFKYENVEKEDEAPKMCGVTQNWESYEPIK
KASQSNLTPEQQRYLNAKKYVKLFLVADYIMYLKYGRNLTAVRTRMYDIVNVITPIYHRM
NIHVALVGLEIWSNTDKIIVQSSADVTLNLFGNWRATDLLRRKSHDNAQLLTGINFNGPT
AGLAYLGGICNTMYSAGIVQDHSKIHHLVAIAMAHEMGHNLGMDHDKDTCTCGTRPCVMA
GALSCEASFLFSDCSQKDHREFLIKNMPQCILKKPLKTDVVSPAVCGNYFVEVGEECDCG
SPRTCRDPCCDATTCKLRQGAQCAEGLCCDQCRFKGAGTECRAAKDECDMADVCTGRSAE
CTDSFQRNGQPCKNNNGYCYNGKCPIMADQCIALFGPSATVSQDACFQFNREGNHYGYCR
KEQNTKIACEPQDVKCGRLYCFPNSPENKNPCNIYYSPNDEDKGMVLPGTKCADGKACSN
GQCVDVTTPY
>sp|C5H5D1|VM31_CRODC Zinc metalloproteinase-disintegrin-like crotastatin (Fragment) OS=Crotalus durissus cascavella OX=184540 PE=2 SV=1
EQQKYLNAKKYVKLFLVADYIMYLKYGRNLTAVRTRMYDIVNVITPIYHRMNIHVALVGL
EIWSNTDKIIVQSSADVTLDLFAKWRATDLLSRKSHDNAQLLTGINFNGPTAGLGYLGGI
CNTMYSAGIVQDHSKIHDLVAIAIAHEMGHNLGMDHDKDTCTCGTRPCIMAGVLSCEASF
LFSDCSQKDHQEFLIKNMPQCILKKPLKTDVVSPAVCGNYFVEVGEECDCGSPRTCRDPC
CDAATCKLRQGAQCAEGLCCDQCRFKGAGTECRAAKDECDMADVCTGRSTECTDRFQRNG
QPCKNNNGYCYNGKCPIMADQCIALFGPGATVSQDACFQFNREGNHYGYCRKEQNTKIAC
EPQDVKCGRLYCFPNSPENKNPCNIYYSPNDEDKGMVLPGTKCADGKACSNGQCVDVT
>sp|J3S830|VM33_CROAD Zinc metalloproteinase-disintegrin-like 3a OS=Crotalus adamanteus OX=8729 PE=1 SV=1
MIQVLLVTILAVFPYQGSSIILGSGNVNDYEVVYPRKVTALPKGAVQPKYEDAMQYELKV
NGEPMVLHLEKNKQLFSKDYSETHYSPDGREITTYPLVEDHCYYHGRIENDADSTASISA
CNGLKGHFKLQGEIYLIEPLKLRDSEAHAVFKYENVEKEDEAPKMCGVTQNWESYEPIKK
ASQLVVTAEQQRYLNPYRYVELVIVADHGMFTKYNRNLTEVKTWVYEIVNTLNEIYRYLY
IRVALVGLEIWSDGDLSNVTLSSGNTLDSFGEWRKRDLLRRKRHDNAQLLTAIDFSGNTI
GRASIANMCDPKYSTGIVQDHSPINLLVAVTMAHEMGHNLGLHHDGKSCTCGDYICIMNA
TLSHQHSKYFSNCSYNQYWDYINTYTPKCILNEPLRTDIISPPVCGNELLEAGEECDCGS
PRNCQYQCCDAATCKLHSWVECESGVCCEQCKFRTAGTECRARRSECDIAESCTGQSADC
PTDDFHKNGQPCLNNFGYCYNGNCPIMYHQCYALFGSNVYEAEDSCFESNQKGDDYGYCR
KENGEKIPCAPEDVKCGRLYCNDNSPGQNDPCKIFPSNEDEHKEMVLPGTKCADGKFCTN
GHCVDVATAY
>sp|J3SBP9|VM28_CROAD Zinc metalloproteinase-disintegrin 8 OS=Crotalus adamanteus OX=8729 PE=1 SV=1
MIQVLLVTICLAVFPYQGSSIILESGNVNDYEVVYPRKVTALPKGAAQPKYEDAMQYEFK
VNGEPVVLHLEKNKELFSEDYSETHYSPDGREITTYPLVEDHCYYHGRIENDADSTASIS
ACNGLKGHFKLQGETYLIEPLKLSDSEAHAVYKYENVEKEDEASKMCGVTETNWESYEPI
KKASQLNLPPEQQRFPQTYIELVVVADHRMYTKYDGDKTEISSIIYEIVNTLTQIFRPLH
IRVALIGLEIWSSGELSKVTLSADDTLEAFGEWRETVLMNRKRHDNAQLLTGMIFNETIE
GRTYKSGMCNPKHSVGIVRDYRTRRHFVANRMAHELGHNLGIDHDRDSCTCGANSCIMSA
TVSNEPSSQFSDCSLNKYLNYIVRYQSTTRCLHNEPSETDIVSPPFCGNYFKEVGEDCDC
GPPANCQNPCCDAATCKLTTGSQCAEGLCCDQCKFTKKGTACRPARGDWNDDTCTGQSAD
CPRNGLYG
>sp|Q8QG88|VM36A_BOTIN Zinc metalloproteinase-disintegrin-like BITM06A OS=Bothrops insularis OX=8723 PE=2 SV=1
MIQVLLVTICLAAFPYQGSSIILESGNVNDYEVVYPRKVTALPKGAVQPKYEDAMQYEFK
VNGEPVVLHLEKNKGLFSKDYSETHYSPDGREITTYPAVEDHCYYHGRIENDADSTASIS
ACNGLKGHFKLQRETYFIEPLKLSNSEAHAVFKYENVEKEDEAPKMCGVTQNWKSYEPIK
KASQLVVTAEQQKYNPFRYVELFIVVDQEMVTKNNGDLDKIKARMYELANIVNEILRYLY
MHAALVGLEIWSNGDKITVKPDVDYTLNSFAEWRKTDLLTRKKHDNAQLLTAIDFNGPTI
GYAYIGSMCHPKRSVAIVEDYSPINLVVAVIMAHEMGHNLGIHHDTDFCSCGDYPCIMGP
TISNEPSKFFSNCSYIQCWDFIMKENPQCILNEPLGTDIVSPPVCGNELLEVGEECDCGT
PENCQNECCDAATCKLKSGSQCGHGDCCEQCKFSKSGTECRASMSECDPAEHCTGQSSEC
PADVFHKNGQPCLDNYGYCYNGNCPIMYHQCYALFGADVYEAEDSCFKDNQKGNYYGYCR
KENGKKIPCAPEDVKCGRLYCKDNSPGQNNPCKMFYSNDDEHKGMVLPGTKCADGKVCSN
GHCVDVATAY
>sp|C9E1R8|VM3V3_CROVV Zinc metalloproteinase-disintegrin-like VMP-III OS=Crotalus viridis viridis OX=8742 PE=2 SV=1
MIQVLLVTICLAAFPYQGSSIILESGNVNDYEIVYPRKVTALPKGAVQPKYEDAMQYELK
VSGEPVVLHLEKNKQLFSKDYSETHYSPDGREITTYPLVEDHCYYHGRIENDADSTASIS
ACNGLKGHFKLQGEMYLIEPLKLPDSEAHAVYKYENVEKEDEALKMCGVTQNWESYEPIK
KASQLVVTAEHQKYNPFRFVELFLVVDKAMVTKNNGDLDKIKTRMYEIVNTVNEIYRYMY
IHVALVGLEIWSNEDKITVKPEAGYTLNAFGEWRKTDLLTRKKHDNAQLLTAIDLDRVIG
LAYVGSMCHPKRSTGIIQDYSEINLVVAVIMAHEMGHNLGINHDSGYCSCGDYACIMRPE
ISPEPSTFFSNCSYFECWDFIMNHNPECILNEPLGTDIISPPVCGNELLEVGEECDCGTP
ENCQNECCDAATCKLKSGSQCGHGDCCEQCKFSKSGTECRASMSECDPAEHCTGQSSECP
ADVFHKNGQPCLDNYGYCYNGNCPIMYHQCYDLFGADVYEAEDSCFERNQKGNYYGYCRK
ENGNKIPCAPEDVKCGRLYCKDNSPGQNNPCKMFYSNEDEHKGMVLPGTKCADGKVCSNG
HCVDVATAY
>sp|J3S829|VM32A_CROAD Zinc metalloproteinase-disintegrin-like 2a OS=Crotalus adamanteus OX=8729 PE=1 SV=1
MIQVLLVTICLAVFPYQGSSIILGSGNVNDYEVVYPRKVTALPKGAAQPKYEDTMQYEFK
VNGEPVVLHLEKNKGLFSEDYSETHYSPDGREITTYPPVEDHCYYHGRIQNDADSTASIS
ACNGLKGHFKLQGEMYLIEPLELSDSEAHAVFKYENVEKEDEAPKMCGVTQNWESYEPIK
KASQLNLTPEQQRYLNTKKYIELVIVADNVMVKKYTSNSTAIRTRIYACVNTLNLIYRAF
NIHIALVGIEIWSNKDLINVISASNVTLDLFGNWRRRVLLRRKRHDNAQLLTAIDLDGPT
IGLARVGSMCDPKCSTGIVQDHSKLDVMVAVTMAHELAHNLGINHDGNQCNCGGNPCIMS
ATLNFEPAYRFSDCSRDEHWRYLIDNRPPCILNKPLITDIVSPPVCGNYFVEVGEECDCG
LPAHCQNPCCNAATCKLRPGTQCEDGECCEQCQFTSAGTECRAAKSECDIAESCTGQSAD
CPTDNFQRNGRPCLNNNGYCYNGKCPTLDHQCISFFGSSATVAPDVCFNLNLKGEGNFYC
RRENTRIFPCAPQDKKCGRLFCVLGPTGNTISCQSTYSQSDLDIGMVDLGTKCGDGRVCN
STRQCVDVNTAY
>sp|J3SDW6|VM32D_CROAD Zinc metalloproteinase-disintegrin-like 2d OS=Crotalus adamanteus OX=8729 PE=1 SV=1
MIQVLLVTICLAVFPYQGSSIILGSGNVNDYEVVYPRKVTALPKGAAQPKYEDTMQYEFK
VNGEPVVLHLEKNKGLFSEDYSETHYSPDGREITTYPPVEDHCYYHGRIQNDADSTASIS
ACNGLKGHFKLQGEMYLIEPLELSDSEAHAVFKYENVEKEDEAPKMCGVTQNWESYEPIK
KASQLNLTPEQQRYLNTKKYIELVIVADNVMVKKYTSNSTAIRTRIYACVNTLNLIYRAF
NIHIALVGIEIWSNKDLINVISASNVTLDLFGNWRRRVLLRRKRHDNAQLLTAIDLDGPT
IGLARVGSMCDPKCSTGIVQDHSKLDVMVAVTMAHELAHNLGINHDGNQCNCGGNPCIMS
ATLNFEPAYRFSDCSRDEHWRYLIDNRPPCILNKPLITDIVSPPVCGNYFVEVGEECDCG
LPAHCQNPCCNAATCKLRPGTQCEDGECCEQCQFTSAGTECRAAKSECDIAESCTGQSAD
CPTDNFQRNGRPCLNNNGYCYNGKCPTLDHQCISFFGSSATVAPDVCFNLNLKGEGNFYC
RRENTRIFPCAPQDKKCGRLFCVLGPTGNTISCQATSSQSNVDIGMVDLGTKCGDGRVCN
SNRQCVDVNTAY
>sp|J3SDW8|VM38_CROAD Zinc metalloproteinase-disintegrin-like 8 OS=Crotalus adamanteus OX=8729 PE=1 SV=1
MIQVLLVTICLAVFPYQGSSIILGSGNVNDYEVVYPRKVTALPKGAAQPKYEDTMQYEFK
VNGEPVVLHLEKNKGLFSEDYSETHYSPDGREITTYPPVEDHCYYHGRIQNDADSTASIS
ACNGLKGHFKLQGEMYLIEPLELSDSEAHAVFKYENVEKEDEAPKMCGVTQNWESYEPIK
KASQLNLTPEQQRYLNTKKYIELVIVADNVMVKKYTSNSTAIRTRIYACVNTLNLIYRAF
NIHIALVGIEIWSNGDLINVTSAANVTLDLFGNWRRRVLLRHKRHDNAQLLTAIDFDGPT
VGLAYGASMCDPRFATGIVQDHSKLDIMVAVTMAHELGHNLGMNHDGNQCNCGGNPCIMS
ATLNFEPAYQFSDCSRDEHWRYLIDNRPPCILNKPSITDIVSPPVCGNYFVEVGEECDCG
LPARCQNPCCNAATCKLRPGTQCEDGECCEQCQFKGAGTECRAASSECDIAESCTGQSAD
CPTDDFQRNGQPCLNNNGYCYNGTCPTLDDQCISFFGSSKTVAPDVCFNLNLQGQGDFYC
RRENTRIFPCAPQDKKCGRLFCVLGPTGNTISCQSTYSQSDLDIGMVDLGTKCGDGRVCN
STRQCVDVNTAY
>sp|Q9W7S2|VM11_DEIAC Snake venom metalloproteinase aculysin-1 OS=Deinagkistrodon acutus OX=36307 GN=wbfib PE=2 SV=1
MIQVLLVTICLAAFPYQGSSIMLESGKVNDYEVVYPQRLAPLPEGAVQQKYEDTMQYEFK
VNGETIVLHLEKNKGLFSKDYSETHYSPDGRKITTYPSVEDHCYYHGRIENYEDSTASIS
ACNGLKGHFKIQGETYFIESLKLSDSEAHAVFKYENVEKEDETHKICGVTQNWKSYDPIK
KPSWLNLTPKQQTWPQTSVNLQLIVDHSMYAKYNSNSEKITKTLQERVNIMKEIFKPLNL
DITLSGIEMWDKKDLITVKTAATDTLKLFAKWRQTDLLKRIDNDNAQLQTAVDFDGETVG
LAFKSTMCDKRYSAGIIQDHSAIPLLMAVTMAHELGHNLGMDHDDTSKCNCNVCIMAPRL
NTNPSKTFSDCSNNDYQKFLTDKKPKCIHKKSLKTDTVSTSVSGNEPLDDNVDGFHA
>sp|P81797|VM3M_ECHML Zinc metalloproteinase multactivase catalytic subunit (Fragment) OS=Echis multisquamatus OX=93050 PE=1 SV=1
FPPHKGKFDKKFIELVIIVDHSXXTYK
>sp|Q7SZD9|VM2US_GLOUS Zinc metalloproteinase/disintegrin ussurin OS=Gloydius ussuriensis OX=35671 PE=2 SV=1
MIQVLLVTICLAAFPYQGSSIILESGNVNDYEIVYPRKVTALPKGAVQPKYEDTMQYELK
VNGEPVVLHLEKNKGLFSKDYSETHYSPDGRKITTNPPVEDHCYYHGRIQNDADSTASIS
ACNGLKGHFKLQGEMYLIEPLKLSDSEAHAVFKYEHIEKEDEDPKMCGVTETNWESYEPI
KKASPLVVTTYQRYVELVVVADHRMVTKYNGNLIIIRTWVYEIFNTINEIYQRMNIHVAL
VGLEIWSNGDKIIVQSSADVTLDLFGTWGEIDLLKRKSHDNAQLLTPTDFDGPTIGLAYV
GTMCDPKRSTGVVQDFSPINLLVAVTMAHEIGHNLGMNHDENYCSCGGFACIMSPVISPQ
PSKLFSYCSYIHYWTYINYRNPQCILNKPLRTDIVSTPVSGNELLEAGEECDCDSPGNPC
CDAATCKLRPGAQCAEGLCCEQCRFMKEGTVCRIARGDDMDDYCNGISAGCPRNPFHA
>sp|P0C7N3|VM3CR_CROVV Zinc metalloproteinase-disintegrin-like crovidisin (Fragments) OS=Crotalus viridis viridis OX=8742 PE=1 SV=1
AMVTKNNGDLDKSGTECRLYCKDNSPGQNNSCKMFYSNEDEHKGMVLPGTK
>sp|Q0NZX9|VM3B2_BOTJA Zinc metalloproteinase-disintegrin-like bothrojarin-2 (Fragment) OS=Bothrops jararaca OX=8724 PE=1 SV=1
RQNRHEASCRIVSPPVCGNELLEKGEECDCGSPRNCRDPCCDAATCKLHSWVECESGECC
DQCRFIKAGNVCRPQRSECDIAESCTGQSAQCPTDDFHKNGQPCLSNYGYCYNGNCPIMH
HQCYALFGSGAIVAQDGCFKFNDRGDKFFYCRKENVIITPCAQEDVKCGRLFCHTKKSEC
DFDYSEDPDYGMVDHGTKCADGKVCNSNRQCVDVTTAY
>sp|P18618|VM2_BOTAT Disintegrin batroxostatin OS=Bothrops atrox OX=8725 PE=1 SV=2
EAGEECDCGAPENPCCDAATCKLRPGAQCAEGLCCDQCRFKGAGKICRRARGDNPDDRCT
GQSADCPRNRFY
>sp|P0C6A5|VM2A6_VIPAA Disintegrin VA6 OS=Vipera ammodytes ammodytes OX=8705 PE=1 SV=1
NSANPCCDPVTCKPRRGEHCVSGPCCRNCKFLNAGTICRYARGDDMNDYCTGVTSDCPRN
PYKS
>sp|C5H5D3|VM32_BOTAT Zinc metalloproteinase-disintegrin-like batroxstatin-2 (Fragment) OS=Bothrops atrox OX=8725 PE=2 SV=1
EQQRYLNAKKYVKLVLVADYIMYLKYGRSLTTLRTRMYDIVNIINLIFQRMNIHVALVGL
EIWSNRDKIIVQSSADVTLDLFAKWRETDLLKRKSHDNAQLLTGINFNGPTAGLAYLSGI
CKPMYSAGIVQDHNKVHHLVAIAMAHEMGHNLGMDHDKDTCTCGARSCVMAGTLSCEPSY
LFSDCSRRGHRAFLIKDMPQCILEKPLRTDVVSPPVCGNYFVEVGEECDCGSPATCRDTC
CDAATCKLRQGAQCAEGLCCDQCRFKGAGTECRAAKDECDMADLCTGRSAECTDRFQRNG
QPCQNNNGYCYNGTCPIMRDQCIALFGPNAAVSQDACFQFNLQGNHYGYCRKEQNTKIAC
EPQDVKCGRLYCFPSSPATKNPCNIHYSPNDEDKGMVLPGTKCADGKACSNGRCVDVT
>sp|C5H5D6|VM32_LACMR Zinc metalloproteinase-disintegrin-like lachestatin-2 OS=Lachesis muta rhombeata OX=60219 PE=2 SV=1
EQQKYLNAKKYVKLVLVADYIMYLKYGRSLTTLRTRMYDIVNIINLIFQRMNIHVALVGL
EIWSNRDKIIVQSSADVTLDLFAKWRETDLLKRKSHDNAQLLTGINFNGPTAGLAYLSGI
CKPMYSAGIVQDHNKVHHLVAIAMAHEMGHNLGMDHDKDTCTCGARSCVMAGTLSCEPSY
LFSDCSRREHRAFLIKDMPQCILEKPLRTDVVSPPVCGNYFVEVGEECDCGSPATCRDTC
CDAATCKLRQGAQCAEGLCCDQCRFKGAGTECRAAKDECDMADLCTGRSAECTDRFQRNG
QPCQNNNGYCYNGTCPIMRDQCIALFGPNAAVSQDACFQFNLQGNHYGYCRKEQNTKIAC
EPQDVKCGRLYCFPSSPATKNPCNIHYSPNDEDKGMVLPGTKCADGKACSNGRCVDVTTP
Y
>sp|Q076D1|VM31_CRODU Zinc metalloproteinase-disintegrin-like crotastatin OS=Crotalus durissus terrificus OX=8732 PE=2 SV=1
EQQRYLNAKKYVKLFLVADYIMYLKYGRNLTAVRTRMYDIDNVITPIYHRMNIHVALVGL
EIWSNTDKIIVQSSADVTLDLFAKWRATDLLSRKSHDNAQLLTGINFNGPTAGLGYLGGI
CNTMYSAGIVQDHSKIHDLVAIAIAHEMGHNLGMDHDKDTCTCGTRPCIMAGALSCEASF
LFSDCSQKDHQEFLIKNMPQCILKKPLKTDVVSPAVCGNYFVEVGEECDCGPPRTCRDPC
CDAATCKLRQGAQCAEGLCCDQCRFKGAGTECRAAKDECDMADVCTGRSTECTDRFQRNG
QPCKNNNGYCYNGKCPIMADQCIALFGPGATVSQDACFQFNREGNHYGYCRKEQNTKIAC
EPQDVKCGRLYCFPNSPENKNPCNIYYSPNDEDKGMVLPGTKCADGKACSNGQCVDVNTP
Y
>sp|C5H5D5|VM31_LACMR Zinc metalloproteinase-disintegrin-like lachestatin-1 OS=Lachesis muta rhombeata OX=60219 PE=2 SV=1
EQQRYLNAKKYVKLVLVADYIMYLKYGRSLTTLRTRMYDIVNIINLIFQRMNIHVALVGL
EIWSNRDKIIVQSSADVTLDLFAKWRETDLLKRKSHDNAQLLTGINFNGPTAGLAYLSGI
CKPMYSAGIVQDHNKVHHLVAIAMAHEMGHNLGMDHDKDTCTCGARSCVMAGTLSCEPSY
LFSDCSRREHRAFLIKDMPQCILEKPLRTDVVSPPVCGNYFVEVGEECDCGFSATCRDTC
CDAATCKLRQGAQCAEGLCCDQCRFKGAGTECRAAKDECDMADLCTGRSAECTDRFQRNG
QPCQNNNGYCYNGTCPIMRDQCIALFGPNAAVSQDACFQFNLQGNHYGYCRKEQNTKIAC
EPQDVKCGRLYCFPSSPATKNPCNIHYSPNDEDKGMVLPGTKCADGKACSNGRCVDVNTP
Y
>sp|P81631|VM23B_ECHCA Disintegrin EC3B OS=Echis carinatus OX=40353 PE=1 SV=1
NSVHPCCDPVKCEPREGEHCISGPCCRNCKFLNAGTICKRAMLDGLNDYCTGISTDCPRN
RYKGKED
>sp|P0DJ87|VM3L_BOTLC Zinc metalloproteinase-disintegrin-like leucurogin (Fragment) OS=Bothrops leucurus OX=157295 PE=2 SV=1
LGTDIISPPVCGNELLEVGEECDCGTPENCQNECCDAATCKLKSGSECGHGDCCEQCKFT
KSGTECRASMSECDPAEHCTGQSSECPADVGHK
>sp|D5LMJ3|VM3A_NAJAT Zinc metalloproteinase-disintegrin-like atrase-A OS=Naja atra OX=8656 PE=2 SV=1
MIQALLVIICLAVFPHQGSSIILESGNVNDYEVVYPQKVPALLKGGVQNPQPETKYEDTM
RYEFQVNGEPVVLHLERNKGLFSEDYTETHYAPDGREITTSPPVQDHCYYHGYIQNEADS
SAVISACNGLKGHFKHQGETYFIEPLELSESEAHAIYKDENVEKEDETPKICAVTQTTWE
SDESIEKTSQLTNTPEQDRYLQVKKYIEFYLVVDNKMYKNHTSNQELRTRVYEMVNYLNT
KYRRLNFHIALIGLEIWSNQDKVDMDPGANVTLKSFAEWRAKLPPHKRNDNAQLLTGIDF
NGTTVGLAYTGTLCTWGSVAVVQDYSRRTILMASTMAHELGHNMGIHHDKANCRCSHSPC
IMSDTISDEPFYEFSSCSVREHQEYLLRERPQCILNKPSRKAIVSRPVCGNNFVEVGEQC
DCGSLQDCQSTCCNATTCKLQPHAQCDSEECCEKCKFKGAETECRAAKDDCDLPEFCTGQ
SAECPTDSLQRNGHPCQNNQGYCYNGKCPTMENQCITLLGPNYTVGPAGCFKNNRKGDDV
SHCRKENGAKIPCAAKDEKCGTLYCTEIKKTGCIVPVSPRDPDSRMVEPGTKCEDKKVCS
KSQCVKV
>sp|P21859|VM2T_PROFL Disintegrin triflavin OS=Protobothrops flavoviridis OX=88087 PE=1 SV=1
GEECDCGSPSNPCCDAATCKLRPGAQCADGLCCDQCRFKKKRTICRIARGDFPDDRCTGQ
SADCPRWNGL
>sp|Q0NZX8|VM3B3_BOTJA Zinc metalloproteinase-disintegrin-like bothrojarin-3 (Fragment) OS=Bothrops jararaca OX=8724 PE=1 SV=1
SPPVCGTELLEVGEECDCGSPTNCRNPCCDATTCKLHSWVECESGECCEQCRFIKAGNVC
RPQRSECDIAESCTGQSADCPTDDIQRNGQPCLNNFGYCYNGMCPIMYHQCIALFGASAT
VSPDSCFDSNLDGQGLFYCRRERARIFPCAKEDVKCGRLFCNYFQSSCLYQYSGDIDFGM
VDDGTKCAEGKVCNSN
>sp|Q8JJ51|VM1_CROMM Snake venom metalloproteinase OS=Crotalus molossus molossus OX=31151 PE=2 SV=1
MIEVLLVTICLAVFPYQGSSIILESGNVNDYEVVYPRKVTALPKGAVQPKYEDAMQYELK
VNGEPVVLHLEKNKELFSKDYSETHYSPDGRKITTNPSVEDHCYYRGRIENDADSTASIS
ACNGLKGHFKLQGEMYLIEPLVLSDSEAHAVFKLENVEKEDGGPKMCGVTQNWESYEPIK
KASDLNFNSDQQRFAKRYVELVIVADHRMFMKYKSDLFSICSRVHDIVNFINWFYRSLNI
RVSLTDLGIWSDQDYITVQSSAENTLHSFGEWGKSVLLKQKRHDNAQLLTAIVLDEDTLG
LAYLSSMCNPWTSVEIIQDHSPINLLMGVTMAHELGHNLGMKHDEKDCLRGATLCIMRPG
LTPGRSYEFSDDSMGYYQSFLDQYKPQCILNKPLRIDPVSTPVSGNELLEAGEE
>sp|Q3ZD74|VM1L4_MACLB Snake venom metalloproteinase lebetase-4 (Fragment) OS=Macrovipera lebetina OX=8709 PE=2 SV=1
SCRKKASQLNLTPEQQRFDPRYIELVIVADHSMVTKYDGDLAAIRTWAHQLVNNIIVFYR
DLNVHITLSAVEVWTNGDLINVQPAASVTLNLFGEWRERDLLNRRMHDHAQLLTAINLDD
NTIGLAYNEGMCDPKYSVGIVQDHSAINRMVAATMAHEIGHNLGMDHDGNQCNCGANGCV
MSAVITQQRSYQFSDCSKNKYQTYLTNHNPQCILNQP
>sp|P22826|VM2TI_ERIMA Disintegrin eristicophin OS=Eristicophis macmahoni OX=110227 PE=1 SV=2
QRQEEPCATGPCCRRCKFKRAGKVCRVARGDWNNDYCTGKSCDCPRNPWNG
>sp|V9ZAY0|VMPA1_TITTR Venom metalloproteinase antarease-like TtrivMP_A OS=Tityus trivittatus OX=369776 PE=2 SV=1
MISYLASIFLLATVSAVPSGRVEVVFPSVETSRSGVKTVKFTALDQNVELKLRSAGEILG
KHFAIQDVDVESLRRKIYRDSVNGAALLIDEDGPLTIEGIVNSKLRIQPFESGRIIKDGM
IAHQIVEVIDDKKSYDRVAVIHENVKRNAENVSRMAEENDCIVVEYYIVTDSAFTKRFKS
NSALTNYVTVMFTGVQNLMDTLELGIGVRLLGVTAFNEETEPSFIKDNLIPGPPEAFEPD
VLITAMSQYYCNHQTGLAKDTDLIFLITARGMGDPREDGTVDINTAGIANSAGVCKPCLK
AGIATDDSNYNERVDTLAHESVHLLGSPHDGEGPDQVSVEGSPGAANCPAKAGYIMGNRK
DPNKYKFSPCTKKCVEYLLSKPTAFCIFEQCSDF
>sp|Q0NZX6|VM2JR_BOTJA Zinc metalloproteinase-disintegrin jararin (Fragment) OS=Bothrops jararaca OX=8724 PE=2 SV=1
FVANRMAHELGHNLGIDNDRDSCSCGANSCIMSATVSNEPSSRFSDCSLNQYSSDLINYY
GCLLNEPLRTDIVSPPFCGNYYPEVGEDCDCGPPANCQNPCCDAATCKLTTGSQCAEGLC
CDQCKFIKARQICRKGRGDNPDDRCTGQSGDCPRNS
>sp|P81630|VM23A_ECHCA Disintegrin EC3A OS=Echis carinatus OX=40353 PE=1 SV=1
NSVHPCCDPVKCEPREGEHCISGPCCRNCYFLRAGTVCKRAVGDDVDDYCSGITPDCPRN
RYKGKED
>sp|Q7LZS9|VM1A_DEIAC Snake venom metalloproteinase Ac1 OS=Deinagkistrodon acutus OX=36307 PE=1 SV=1
STEFQRYMEIVIVVDHSMVKKYNGDSPKIKAWVYEMINTITEGYRDLYIDIILSGLEIWS
EKDLINVEASAGNTLKSFGEWRAKDLIHRISHDNAQLLTATDFDGPTIGLAYVASMCEPK
LSVGVIQDHSSVNRLVAITLAHEMAHNLGVRHDEKDCVGVVYLCIMRIPVVEDKRSYFSD
CSYIQCREYISKENPPCILNKP
>sp|P0C6S1|VM1B2_BOTPA Snake venom metalloproteinase BnP2 (Fragments) OS=Bothrops pauloensis OX=1042543 PE=1 SV=1
YIELAVVADHGMFTKYNSNIDTIRVHEMVNTVDGFFRSMNVDASIANIEVWSKTITSFGE
WRERDIIPR
>sp|B5AJT2|VMP01_EULPE Venom metalloproteinase 1 OS=Eulophus pennicornis OX=108749 PE=2 SV=1
MDLFILTRFILFLSFFMKSIHCQYSESQESGHNRNAPDKELTTEEFQLIFHQSQTVDIEY
DFINITTEMIETERKVSFTIDGKEYHLSLTPAASQSVLPYGTKIKSAIWWTDNDTHIHEE
DYSDERWDSRAIYENLEIMATILVRTENGTSYYDGVFVKYSNEGVRSLPGRLMNIYGANY
HFVYDSNGSVYDVVLNGQDEPAVPADMASKIIFYSETPCTCRLLIIQDLLMKTSRRLSSI
STIFWNAVNLRFRPVQHPKVNIIITGIVIAKNEAAFQHVYRARYSKNSKLVHTGRVIDNG
RYFFGTNFDPYYDNYDASFTMASMDDPTGKGGATVIGGICSSSNNIAYIRDVGSYSGVKV
ATHELGHLLNGQHDSDTTCSEKINDNIYTIMAKQGSTKASKFVWSSCTLTAFANFSKTTS
AACLKDTYRKQ
>sp|P0DTB7|VM2A_CROAT Snake venom metalloproteinase CatroxMP-II (Fragment) OS=Crotalus atrox OX=8730 PE=1 SV=1
NPEHQRYVELFI
>sp|Q9IAY0|VM1H3_DEIAC Snake venom metalloproteinase H3 (Fragment) OS=Deinagkistrodon acutus OX=36307 PE=2 SV=1
FPYQGSSIILESGNVNDYEVVYPRKVTALPKGAVQQKYEDAMQYEFKVNGEPVVLHLEKN
KGLFSKDYSEIHYSPDGRRITTHPLVEDHCYYRGHIRNDADSTASISACNGLKGHFKLRG
ETYLIEPMKISNSEAHAVYKYENVEKEDEAHKMCGVTQNWESYEPIKKASQLIVSTEFQK
YMEIVIVVDHSMYTKHKGDSDKIKAWVYEMINTISESYRYLYIDIIVSALEMWSEKDLIN
VETSAENTLKSFGEWRAKDLIHRISHDNAQLLTATDFDGPTIGLAYVASMCDPKRSVGVV
QDHSSVNHLVAITLAHEIAHNLGVHHDKSSCSCGSGYTCIMSPVINSEVIKYFSDCSYIQ
CREYISKENPPCILNKPLRTDTVSTPVSGNELLEAGKDYD
>sp|Q9IAY3|VM1H1_DEIAC Snake venom metalloproteinase H1 (Fragment) OS=Deinagkistrodon acutus OX=36307 PE=2 SV=1
FPYQGSSIILESGNVNDYEVVYPRKVTALPKGAVQQKYEDAMQYEFKVNGEPVVLHLEKN
KGLFSKDYSEIHYSPDGRRITTHPLVEDHCYYRGHIRNDADSTASISACNGLKGHFKLRG
ETYLIEPMKISNSEAHAVYKYENVEKEDEAHKMCGVTQNWESYEPIKKASQLIVSTEFQR
YMEIVIVVDHSMYTKYKGDSDKIKAWVYEMINTISESYRYLYIDIIVSALEMWSEKDLIN
VETSAENTLKSFGEWRAKDLIHRISHDNAQLLTATDFDGPTIGLAYVASMCDPKRSVGVV
QDHSSVNHLVAITLAHEIAHNLGVHHDEGSCSCGSGYTCIMSPVINSEVIKYFSDCSYIQ
CREYISKENPPCILNKPLRTDTVSTPVSGNELLEAGKDYD
>sp|Q9IAY1|VM1H2_DEIAC Snake venom metalloproteinase H2 (Fragment) OS=Deinagkistrodon acutus OX=36307 PE=2 SV=1
FPYQGSSTILESGNVNDYEVVYPRKVTALPKGAVQQKYEDAMQYEFKVNGEPVVLHLEKN
KGLFSKDYSEIHYSPDGRRITTHPLVEDHCYYRGHIRNDADSTASISACNGLKGHFKLRG
ETYLIEPMKISNSEAHAVYKYENVEKEDEAHKMCGVTQNWESYEPIKKASQLIVSTEFQR
YMEIVIVVDHSMYTKYKGDSDKIKAWVYEMINTISESYRYLYIDIIVSALEMWSEKDLIN
VETSAENTLKSFGEWRAKDLIHRISHDNAQLLTATDFDGPTIGLAYVASMCDPKRSVGVV
QDHSSVNHLVAITLAHEIAHNLGVHHDKSSCSCGSGYTCIMSPVINSEVIKYFSDCSYIQ
CREYISKENPPCILNKPLRTDTVSTPVSGNELLEAGKDYD
>sp|Q9IAY4|VM1H4_DEIAC Snake venom metalloproteinase H4 (Fragment) OS=Deinagkistrodon acutus OX=36307 PE=2 SV=1
FPYQGSSIMLESGKVNDYEVVYPRKVTALPKGAVQQKYEDTMQYEFKVNGEPVVLHLEKN
KGLFSKDYSEIHYSPDGRRITTHPLVEGHCYYRGHIRNDADSTASISACNGLKGHFKIQG
ETYFIESLKLSDSEAHAVFKYENVEKEDEAHKMCGVTQNWESYEPIKKASQLIVSTEFQR
YMEIVIVVDHSMYTKYKGDSDKIKAWVYEMINTISESYRYLYIDIIVSALEMWSEKDLIN
VETSAENTLKSFGEWRAKDLIHRISHDNAQLLTATDFDGPTIGLAYVASMCDPKRSVGVV
QDHSSVNHLVAITLAHEIAHNLGVHHDEGSCSCGSGYTCIMSPVINSEVIKYFLDSK
>sp|E9NW28|VM2P3_PROMU Zinc metalloproteinase/disintegrin (Fragment) OS=Protobothrops mucrosquamatus OX=103944 PE=2 SV=1
MIEVLLVTICLAVFPYQGSSIILESGNVNDYEVVYPRKVSALPKGAVQPKYEDTMQYELK
ENGEPVVLHLEKNKGLFSEDYSETHYSPDGREITTYPSVEDHCYYHGRIHNDADSTASIS
ACDGLKGYFKLQGQTYLIEPLKLPDSEAHAVFKYENIEKEDEAPKMCGVTQNWESDESIK
KASQLYLTPEQQRFPQRYVKLAIVVDYRMYIKYNRDSNKITVRVHEMVNHVNEMYKPLNV
AITLSLLRIWSTRDLITVQSDSKVTLGSFGDWRKTVLLKQQSHDCAHLLTDITFTKNVIG
VAYKKGMCDPKLSVGLVQDYSSNVFVVAAIMTHELGHNLGMEHDEDENGKKCKCDTCIMS
PAISDPPAQLFSDCSKNDYHTFLTNSKPQCILNAPLRTDTVSTPVSGNEPL
>sp|Q8QG89|VM1B_BOTIN Snake venom metalloproteinase BITM02A OS=Bothrops insularis OX=8723 PE=2 SV=1
MIEVLLVTICLAAFPYQGSSIILESGNVNDYEVVYPRKVTALPKGAVQPKYEDAMQYELK
VNGEPVVLHLEKNKGLFSKDYSETHYSPDGREITTYPPVEDHCYYHGRIENDADSTASIS
ACNGLKGHFKLQGETYLIEPLKLSDSEAHAVFKFENVEKEDEAPKMCGVTQNWESYEPIK
KASQSNLTPEHQRYIELFIVVDHGMFMKYNGNSDKIRRRIHQMVNIMKEAYRYLYIDIAL
TGVEIWSNKDMINVQPAAPQTLDSFGEWRKTDLLNRKSHDNAQLLTNTDFDGPTIGLAYV
GTMCDPKLSTGVIQDHSPINLLVAVTMAHELGHNLGISHDTDSCSCGGYSCIMAPEISHE
PSKYFSDCSYIQCWDFIMKENPQCILNKRLRTDTVSTPVSGNELLEAGE
>sp|P20416|VMXBN_BOTJA Snake venom metalloproteinase bothrolysin (Fragment) OS=Bothrops jararaca OX=8724 PE=1 SV=1
TPEHQRYIELFLVVDSGMFMKYNGNSDKI
>sp|Q801Z4|VM2_BOTAL Disintegrin DisBa-01 OS=Bothrops alternatus OX=64174 PE=1 SV=2
GNELLEAGEECDCGTPGNPCCDAATCKLRPGAQCAEGLCCDQCRFMKEGTVCRIARGDDM
DDYCNGISAGCPRNPFHA
>sp|O93518|VM3S5_GLOBR Zinc metalloproteinase/disintegrin (Fragment) OS=Gloydius brevicaudus OX=259325 PE=2 SV=1
NHNPECIVNEPLGTDIVSPPVCGNELLEVGEECDCGTPENCQNECCDAATCKLKSGSQCG
HGDCCEQCKFSKSGTECRESMSECDPAEHCSGQCSECPADVFHKNGQPCLDNYGYCYNGN
CPIMYHQCYALWGADVYEAEDSCFESNKKGNYYYGYCRKENGKKIPCAPEDVKCGRLYCK
DNSPGQNGPC
>sp|P62384|VM2G_TRIAB Disintegrin albolabrin OS=Trimeresurus albolabris OX=8765 PE=1 SV=1
EAGEDCDCGSPANPCCDAATCKLLPGAQCGEGLCCDQCSFMKKGTICRRARGDDLDDYCN
GISAGCPRNPLHA
>sp|P21858|VM2_GLOBL Disintegrin halysin OS=Gloydius blomhoffii OX=242054 PE=1 SV=1
EAGEECDCGSPGNPCCDAATCKLRQGAQCAEGLCCDQCRFMKKGTVCRIARGDDMDDYCN
GISAGCPRNPF
>sp|B5AJT3|VMP02_EULPE Venom metalloproteinase 2 OS=Eulophus pennicornis OX=108749 PE=2 SV=1
MDTFILTYSILFLALFIESIHSRYSRVAEHIRTRKRPDKELTEEEFKLVFHRSSTEEIDY
DFVNLTTEITEIERKVLFTIDDKDYHLKLTRASSSVIPSGTLIRSAILWTDNQTHFHDED
STDEHWGSSHIYEDLDKMATFLLRDDDDFTRYDGVFGGGKDMKVVGSLPARLVNIYGANY
HFIYYANGSVSDVILNGAKQVVGSANTQAGLNNFYPKLLVLVDYTLFKILNKSYEETIRY
LAIFWNAVDMKFKKFETPKINIIITGIIVPKNEGALKHVYDARIKSDMQKVNATKIITNS
EHFFGANFSTESYFDNYDATFTMASLNDLEGQTGLAYIGAICKNNHNNAYVKDSGVFSGV
LAAAHELGHLLASDHDEDVGCPGEINYNTRLTGTIMAEYRNNNVSKFIWS
>sp|Q0NZX7|VM3B4_BOTJA Zinc metalloproteinase-disintegrin-like bothrojarin-4 (Fragment) OS=Bothrops jararaca OX=8724 PE=2 SV=1
IVSPPVCGNYFVEVGEECDCGLPRNCQNQCCNATTCKLIPGAQCEDGECCERCQFKGAGN
VCRPRRSKCDIAESCTGQSPDCPTDRFRRNGVSCLNN
>sp|P86536|VM3CX_DABRR Coagulation factor X-activating enzyme heavy chain (Fragment) OS=Daboia russelii OX=8707 PE=1 SV=1
VATSEQFNKTFIELVIVVD
>sp|Q0NZY0|VM3B1_BOTJA Zinc metalloproteinase-disintegrin-like bothrojarin-1 (Fragment) OS=Bothrops jararaca OX=8724 PE=2 SV=1
DIVSPPVCGNYFVEVGEECDCGRPGKCQNPCCNATTCKLTPGSQCADGLCCDQCRFKGAG
TECRAARSECDIAESCTGQSPECPTDDFQRNGQPCLNNQGYCYNGNCPILDHQCHNLFGA
GATVAPDACFNFNRRGQGIYYCRKQNGVTIPCARKDIKCGRLFCVQ
>sp|O93516|VM2S2_GLOBR Zinc metalloproteinase/disintegrin (Fragment) OS=Gloydius brevicaudus OX=259325 PE=2 SV=1
NEYQTYLTDRNPQCILNEPLRTDTVSTPVSGNELLEAGKECDCGAPANPCCDAATCKLRP
GEQCAEGLCCDQCRFMKEGTICQEAKGDWNDDTCTGQSADCPRNGFYG
>sp|V9ZAX6|VMPA2_TITPA Venom metalloproteinase antarease-like TpachMP_B (Fragment) OS=Tityus pachyurus OX=288781 PE=2 SV=1
DDCIVVEYYIVTDSRFTQRFDSDQAVTDYVTVMFTGVQNLIETLNLDIKVRLLGVTPYHK
ESEPSFIDDSLLPGHETYVDARKIVRNMKFYFCNHNTGLAKSADIIILLITRKMGVLDPG
DTDISEIAGASSISSVCQRCNNVGACVDNSDHNERADTVAHESVHLLGSPHDGEGPNGLG
LPNSPGAANCPDSDGYIMGTRNEQNGKKFSECTKQCVKYLLSLPRASCVYENCSK
>sp|V9Z548|VMPA1_TITPA Venom metalloproteinase antarease-like TpachMP_A (Fragment) OS=Tityus pachyurus OX=288781 PE=2 SV=1
DDCIVVEYYIVTDSRFTQRFDSDQAVTDYVTVMFTGVQNLIDTLNLDIKVRLLGVTPYHK
ESEPSFIDDSLLPGHETYVDARKIVRNMKFYFCNHNTGLAKSADIIMLLITRKMGVLDPG
DTDISEIAGASSISSVCQRCNNVGACVDNSDYNERADTVAHESVHLLGSPHDGEGPNGLG
LPNSPGAANCPDSDGYIMGTRNEQNGKKFSECTKQCVKYLLSLPRASCVYENCSK
>sp|Q7LZI5|VM2I1_GLOUS Disintegrin ussuristatin-1 OS=Gloydius ussuriensis OX=35671 PE=1 SV=1
GEECDCGSPGNPCCDAATCKLRPGAQCAEGLCCEQCRFIKAGTVCRVARGDWNDDKCTGQ
SADCPRNGFYG
>sp|A2CJE4|VM3C_CROAT Zinc metalloproteinase-disintegrin-like catroriarin (Fragment) OS=Crotalus atrox OX=8730 PE=2 SV=1
NPCCDAATCKLKSGSQCGHGDCCEQCKFSKSGTECRASMSECDPAEHCTGQSSECPADVF
HKNGQPCLDNYGYCYNGNCPIMYHQCYDLFGADVYEAEDSCFERNQKGNYYGYCRKENGN
KIPCAPEDVKCGRLYSKDNSPGQNNPCKMLCSNEDEHKGRFLEQTGRGKVCSNRQ
>sp|A2CJE3|VM3V_CROVV Zinc metalloproteinase-disintegrin-like viristiarin (Fragment) OS=Crotalus viridis viridis OX=8742 PE=2 SV=1
NPCCDAATCKLKSGSQCGHGDCCEQCKFSKSGTECRASMSECDPAEHCTGQSSECPADVF
HKNGQPCLDNYGYCYNGNCPIMYHQCYDLFGADVYEAEDSCFERNQKGNYYGYCRKENGN
KIPCAPEDVKCGRLYCKDNSPGQNNPCKMFYSNEDEHKGMVLPGTKCADGKVCSNRQ
>sp|A2CJE2|VM3S_CROSS Zinc metalloproteinase-disintegrin-like scutiarin (Fragment) OS=Crotalus scutulatus scutulatus OX=8738 PE=2 SV=1
NPCCDAATCKLKSGSQCGHGDCCEQCKFSKSGTECRASMSECDPAEHCTGQSSECPADVF
HKNGQPCLDNYGYCYNGNCPIMYHQCYDLFGADVYEAEDSCFERNQKGNYYGYCRKENGN
KIPCAPEDVKCGRLYCKDNSPGQNNPCKMFYSNEDEHKGMVLPGTKCADGKVCSNRQ
>sp|O93517|VM3S4_GLOBR Zinc metalloproteinase/disintegrin (Fragment) OS=Gloydius brevicaudus OX=259325 PE=2 SV=1
DEPLKTDLVSPPVCGNYFVEVGEDCDCGSPATCRDSCCDAATCKLRQGAQCREGLCCDQC
RFKGAGTECRAATDECDMADLCTGRSAECTDRFQRNGQPCQNNNG
>sp|Q7LZT4|VM2I2_GLOUS Disintegrin ussuristatin-2 OS=Gloydius ussuriensis OX=35671 PE=1 SV=1
EAGEECDCGAPANPCCDAATCKLRPGAQCAEGDCCEQCRFVKEGTVCREAKGDWNDDSCT
GQSADCPRNGF
>sp|P82466|VM26B_ECHCS Disintegrin EC6 subunit beta OS=Echis carinatus sochureki OX=124223 PE=1 SV=1
NSVHPCCDPVTCKPKRGKHCASGPCCENCYIVGVGTVCNPARGDWNDDNCTGVSSDCPPN
PWNGKPSDN
>sp|P0C6A7|VM27B_VIPBB Disintegrin VB7B OS=Vipera berus berus OX=31156 PE=1 SV=1
ELLQNSGNPCCDPVTCKPREGEHCISGPCCRNCKFKRAGTVCLDAKGDWMNNYCTGISSD
CPRN
>sp|Q7LZK1|VM2EB_ECHPL Disintegrin echistatin-beta OS=Echis pyramidum leakeyi OX=38415 PE=1 SV=1
DCASGPCCRDCKFLKEGTICKRARGDNMDDYCNGKTCDCPRNPHKGEHDP
>sp|P0C6A9|VM25A_MACLO Disintegrin VLO5A OS=Macrovipera lebetina obtusa OX=209528 PE=1 SV=1
NSGNPCCDPVTCQPRRGEHCVSGKCCRNCKFLRAGTVCKRAVGDDMDDYCTGISSDCPRN
PYKD
>sp|P31985|VM2I_CROCE Disintegrin cereberin OS=Crotalus cerberus OX=36309 PE=1 SV=1
EAGEECDCGSPANPCCDAATCKLRPGAQCAEGLCCDQCRFIKKGKICRRARGDNPDDRCT
GQSADCPRNRFH
>sp|P31987|VM2I_CROVV Disintegrin viridin OS=Crotalus viridis viridis OX=8742 PE=1 SV=1
AGEECDCGSPANPCCDAATCKLRPGAQCADGLCCDQCRFIKKGKICRRARGDNPDDRCTG
QSADCPRNRFH
>sp|P16338|VM2_AGKPI Disintegrin applaggin OS=Agkistrodon piscivorus piscivorus OX=8716 PE=1 SV=1
EAGEECDCGSPENPCCDAATCKLRPGAQCAEGLCCDQCKFMKEGTVCRARGDDVNDYCNG
ISAGCPRNPFH
>sp|Q90221|VM2H2_GLOHA Zinc metalloproteinase/disintegrin (Fragment) OS=Gloydius halys OX=8714 PE=2 SV=1
SYEFSDCNENEYQTYVTDHSPQCILNDPLRPDTVSTPVSGNELLEAGEDCDCGAPANPCC
DAATCKLRPGAQCAEGLCCDQCRFMKEGTICRMARGDDMDDYCNGISAGCPRNPFHA
>sp|P31990|VM2I_LACMU Disintegrin lachesin OS=Lachesis muta muta OX=8753 PE=1 SV=1
EAGEECDCGAPANPCCDAATCKLRPGAQCAEGLCCDQCRFIKKGKICRRARGDNPDDRCT
GQSADCPRNGYYG
>sp|P31988|VM2_BOTCO Disintegrin cotiarin OS=Bothrops cotiara OX=8727 PE=1 SV=1
EAGEECDCGAPENPCCDAATCKLRPGAQCAEGLCCDQCRFKGAGKICRRARGDNPDDRCT
GQSADCPRNRFH
>sp|V9Z9A3|VMPA2_TITSE Venom metalloproteinase antarease-like TserMP_B (Fragment) OS=Tityus serrulatus OX=6887 PE=2 SV=1
DDCIVVEYYIVTDSAFTKRFKSNSALTNYVTVMFTGVQNLMDTLELGIGVRLLGVTTFTE
KTEPSFIKDNLIPGPPAAFDPDVLISAMSKYYCNHQTGLAKDTDLIFLITARGMGDPRED
GTVDINTAGIANSAGVCKPCFKSGIATDDSDYNERVDTLAHESVHLLGSPHDGEGPNLVS
LEGSPGAANCPAKAGYIMGNRNDKNKYKFSPCTKKCVEYLLSKPTASCIFQQCRD
>sp|P17495|VM2B_TRIGA Disintegrin trigramin-beta-2 OS=Trimeresurus gramineus OX=8767 PE=1 SV=1
EAGKDCDCGSPANPCCDAATCKLLPGAQCGEGPCCDQCSFMKKGTICRRARGDDLDDYCN
GRSAGCPRNPFHA
>sp|V9Z7R6|VMPA1_TITFA Venom metalloproteinase antarease-like TfasMP_A OS=Tityus fasciolatus OX=203543 PE=2 SV=1
DDCIVVEYYIVTDSAFTKRFKSNSALTKYVTVMFTGVQNLMDTLELGIGVRLLGVTAFNE
ETEPSFIIDNLISGPPEAFDPDVLITAMSEYYCNHQIGLAKNTDLIFLITARGMGDPRED
GTVDINTAGIANSAGVYKPCLKAGVATDDSDYNERVDTLAHESVHLLGSPHDGEGPDQVS
LEGSPGAANCPAKAGYIMGNRNDKNKYKFSPCTKKCVEYLLSKPAASCIFEQCSGF
>sp|Q7LZJ1|VM1_CROMN Snake venom metalloproteinase (Fragment) OS=Crotalus molossus nigrescens OX=8734 PE=1 SV=2
FAKRYVELVIVA
>sp|P31986|VM2I_CROOL Disintegrin lutosin OS=Crotalus oreganus lutosus OX=332626 PE=1 SV=1
EAGEECDCGSPANPCCDAATCKLRPGAQCADGLCCDQCRFIKKGTVCRVARGDWNDDTCT
GQSADCPRNGLYG
>sp|P68521|VM2I_CRODD Disintegrin durissin OS=Crotalus durissus durissus OX=31150 PE=1 SV=1
AGEECDCGSPANPCCDAATCKLRPGAQCADGLCCDQCRFIKKGTVCRPARGDWNDDTCTG
QSADCPRNGLYG
>sp|P31982|VM2I_CROCC Disintegrin cerastin OS=Crotalus cerastes cerastes OX=31149 PE=1 SV=1
EAGEECDCGTPENPCCDAATCKLRPGAQCADGLCCDQCRFMKKGTVCRVARGDWNDDTCT
GQSADCPRNGLYG
>sp|O93515|VM2S3_GLOBR Zinc metalloproteinase-disintegrin salmosin-3 (Fragment) OS=Gloydius brevicaudus OX=259325 PE=2 SV=1
SCPCDANSCIMSATLSNEPSSRFSDCSFSLPSRFSDCSFNQYSSDIIHYHECLLNEPSRT
DIVSPPVCGNYYPEVGEDCDCGPPANCQNPCCDAATCGLTTGSQCAEGLCCDQCRLKKAG
TICRKARGDNPDDRCTGQSGVCPRNT
>sp|P62383|VM2G_TRIGA Disintegrin trigramin-gamma OS=Trimeresurus gramineus OX=8767 PE=1 SV=1
EAGEDCDCGSPANPCCDAATCKLLPGAQCGEGLCCDQCSFMKKGTICRRARGDDLDDYCN
GISAGCPRNPLHA
>sp|P31984|VM2I_CROMM Disintegrin molossin OS=Crotalus molossus molossus OX=31151 PE=1 SV=1
EAGIECDCGSPENPCCDAATCKLRPGAQCADGLCCDQCRFIKKGKICRRARGDNPDDRCT
GQSADCPRNRFHA
>sp|P31981|VM2I_CROBA Disintegrin basilicin OS=Crotalus basiliscus OX=8744 PE=1 SV=1
AGEECDCGSPANPCCDAATCKLRPGAQCAEGLCCDQCRFIKKGKICRRARGDNPDDRCTG
QSADCPRNHFHA
>sp|P22827|VM2I_SISMB Disintegrin barbourin OS=Sistrurus miliarius barbouri OX=8759 PE=1 SV=1
EAGEECDCGSPENPCCDAATCKLRPGAQCADGLCCDQCRFMKKGTVCRVAKGDWNDDTCT
GQSADCPRNGLYG
>sp|P0C6R6|VM2OI_ECHOC Disintegrin ocellatin OS=Echis ocellatus OX=99586 PE=1 SV=1
DCESGPCCDNCKFLKEGTICKMARGDNMHHYCNGKTCDCPRNPYKGEHD
>sp|P0C8X4|VMP_TITST Venom metalloproteinase (Fragment) OS=Tityus stigmurus OX=50344 PE=1 SV=1
SPXIIIDYLCVTETX
>sp|Q4JCS1|VM2D2_BITAR Disintegrin isoform D-2 OS=Bitis arietans OX=8692 PE=2 SV=1
SPPVCGNELLEEGEECDCDSPANCQDRCCNAATCKLTPGSQCNYGECCDQCKFKKARTVC
RIARGDWNDDYCTGKSSDCPWNH
>sp|C0HLL1|VM2CD_CRODU Zinc metalloproteinase/disintegrin-like CdtV1 (Fragment) OS=Crotalus durissus terrificus OX=8732 PE=1 SV=1
ARIECDCGSIENPCCYATTCKLRPGSQCAEGM
>sp|P0DMH3|VM1_BOTFO Snake venom metalloproteinase Bfon25 (Fragment) OS=Bothrops fonsecai OX=157549 PE=1 SV=1
TPEHQRYVELFIVVDHGM
>sp|P85006|VMXP_PROSR 50 kDa venom protease (Fragments) OS=Proatheris superciliaris OX=110218 PE=1 SV=1
ASDVTLNSFAEDVTVGECCDCVDLTTVY
>sp|P0C7A8|VM2LB_ECHLE Disintegrin leucogastin-B OS=Echis leucogaster OX=504457 PE=1 SV=1
DCESGPCCRDCKFLKEGTVCRIARGDNKHDYCNGKTCDCPSNPHKGKHH
>sp|P0DMH4|VM2_BOTFO Disintegrin (Fragment) OS=Bothrops fonsecai OX=157549 PE=1 SV=1
EAGEECDCGTPENPCCDAAT
>sp|P0C7A7|VM2LA_ECHLE Disintegrin leucogastin-A OS=Echis leucogaster OX=504457 PE=1 SV=1
DCASGPCCRDCKFLEEFTICNMARGDDMNDYCNGKTCDCPRNPHKWPA
>sp|P0DMH2|VM1_BOTCO Snake venom metalloproteinase Bco22 (Fragment) OS=Bothrops cotiara OX=8727 PE=1 SV=1
TPEHQRYVELFIVVD
>sp|A2CJE6|VM2IV_CROVV Disintegrin viridistatin (Fragment) OS=Crotalus viridis viridis OX=8742 PE=2 SV=1
NPCCDAATCKVRTGSQCAEGLCCDQCKFIKKGTVCRPARGDWNDDTCTGQSADCPRNGLY
G
>sp|H9M5U4|VM2_CRORU Disintegrin rubistatin (Fragment) OS=Crotalus ruber ruber OX=8736 PE=2 SV=1
NPCCDAATCKMRPGSQCAEGLCCDQCRFMKKGTVCRVSMVDRNDDTCTGLSADCPRNGLY
G
>sp|P0C6R7|VM2PA_ECHPL Disintegrin pyramidin-A OS=Echis pyramidum leakeyi OX=38415 PE=1 SV=1
DCASGPCCRDCKFLKEGTICKRARGDNMDDYCNGKTCDCPRNPHKGEHDP
>sp|C0HK50|VM2_CROTA Disintegrin tzabcanin OS=Crotalus tzabcan OX=1043006 PE=1 SV=1
GEECDCGSPANPCCDAATCKLRPGAQCADGLCCDQCRFIKKGTICRRARGDNPDDRCTGQ
SADCPRNHFHA
>sp|P23323|VM2C_PROFL Disintegrin CTF-II OS=Protobothrops flavoviridis OX=88087 PE=1 SV=1
ELLEEGEDCYCHIPPNPCCDPATCKLTPGSQCAEGLCCDQCRFKKKGTICRIARGDFPDD
RCTGLSDDCPRWNDL
>sp|P0C6R8|VM2PB_ECHPL Disintegrin pyramidin-B OS=Echis pyramidum leakeyi OX=38415 PE=1 SV=1
DCASGPCCRDCKFLEEGTICNMARGDDMDDYCNGKTCDCPRNPHKWPAP
>sp|P0C6R5|VM2MU_ECHML Disintegrin multisquamatin OS=Echis multisquamatus OX=93050 PE=1 SV=1
EGEECESGPCCRNCKFLKEGTICKRARGDDMDDYCNGKTCDCPRNPHKGPAT
>sp|P85842|VMXP_TITSE Venom metalloproteinase (Fragments) OS=Tityus serrulatus OX=6887 PE=1 SV=1
SPCIIIDYLCVTETCFCERFKTNKELLEYITVMFTGVQNLLDTLNLGIVGVAQDYSDYNE
RVDTVAHETAHLIGAPHDEEGPCQDT
>sp|Q7LZK0|VM2EG_ECHPL Disintegrin echistatin-gamma OS=Echis pyramidum leakeyi OX=38415 PE=1 SV=1
DCASGPCCRDCKFLEEGTICNMARGDDMDDYCNGKTCDCPRNPHKWPAP
>sp|A2CJE5|VM2IA_CROAT Disintegrin atroxatin (Fragment) OS=Crotalus atrox OX=8730 PE=2 SV=1
NPCCDAATCKVTPGSQCAEGLCCDQCKFMKEGTVCRPARGDWNDDTCTGQSADCPRKGIY
G
>sp|Q4JCS0|VM2D3_BITAR Disintegrin isoform D-3 OS=Bitis arietans OX=8692 PE=2 SV=1
SPPVCGNELLEEGEECDCGSPANCQDRCCNAATCKLTPGSQCSYGECCDQCKFKKARTVC
RIARGDWNDDYCTGKSSDCPWNH
>sp|P0DM46|VM3A_MICCO Zinc metalloproteinase-disintegrin-like (Fragment) OS=Micrurus corallinus OX=54390 PE=1 SV=1
TVTPEQDRYLQVKKY
>sp|P22828|VM2I_SISTE Disintegrin tergeminin OS=Sistrurus tergeminus OX=8757 PE=1 SV=1
EAGEECDCGSPANPCCDAATCKLRPGAQCADGLCCDQCRFMKKGTVCRVARGDWNDDTCT
GQSADCPRNGLYG
