# Supplementary material for: Transcriptomic Insights into the Diversity and Evolution of Myxozoa (Cnidaria, Endocnidozoa) Toxin-like Proteins
Source: Mar Drugs. 2022 Apr 26;20(5):291. doi: 10.3390/md20050291 (PMC9144971; doi:10.3390/md20050291)
Supplement: Supplementary file 1 [file marinedrugs-20-00291-s001.zip › Supplementary File 1/macpf.fasta]

>sp|P58911|TX60A_PHYSE DELTA-alicitoxin-Pse2a OS=Phyllodiscus semoni OX=163701 PE=1 SV=1
MSPYFKLSSALIFLAITMEALCSPIENTSTSNKDNDKETEHIEISAKPSGISRGALGQGF
EIHREDLLSKQFEATGEKIFEDLPMDECTVTTTLGTIERDDSFYNSTESLYQSVASSTKI
SGSLKGAYTLGVSVAAVTNNIASSEEEVQGLSLNLKAYSMSSILKKNCVNTKPLSKDLVS
DFEALDSEITKPWKLSSWKKYKVLLEKYGSRIVKESISGSSIYQYVFAKSSQKFNHRSFT
VKACVSLAGPTKVGKLSFSGCTGVSQQEIEQSSSQSMIKKLVVRGGKTETRASLIGELDP
DQINKFLIEAETDPSPIQYKFEPIWTILKTRYVGTEHFAKAVNLEQFYKGFLHFGCSYLH
TTSAENKVAEMQKFDFAKTSDPDAPTYVCKVGPEGCQHHEDCHYRAAFWCECGGPYDLAR
TCFRHKFKKLKSGLTKKECYPNKESGFAWHGCRLHGLTCWCSAPNRSWEESWSGEDTNNA
LNDVHQVLMEKKRRDNAQQQY
>sp|Q76DT2|TX60A_ACTVL DELTA-thalatoxin-Avl2a OS=Actineria villosa OX=227975 PE=1 SV=1
MSPYFKLSSALIFLAITMEALCSPIENTSTSNKDNDKETEHIEISAKPSGISRGALGQGF
EIHREDLLSKQFEATGEKIFEDLPMDECTVTTTLGTIERDDSFYNSTESLYQSVASSTKI
SGSLKGAYTLGVSVAAVTNNIASSEEEVQGLSLNLKAYSMSSILKKNCVNTKPLSKDLVS
DFEALDSEITKPWKLSSWKKYKVLLEKYGSHIVKESISGSSIYQYVFAKSNQKFNHRSFT
VKACVSLAGPKNASKVGFAGCTGVSQQEIEQSSSQSMIKKLVVRGGKTETRASLIGELDP
DQINKFLIEAETDPSPIQYKFEPIWTILKNRYVGTEHFAKAVNLEQFYKGFLHFGCSFLH
TSNADNADVEIQKFDFAKTSDPDAPTYVCKVGPEGCQHHEDCHYRAAFWCECGGPYDLAR
TCLRYKTEKLNSGSTKRECYPNKESGFAWHGCQLHGLSCWCSAPNKNWEETWSGEDTNNA
LNDVHQVLMEKKRRDQAK
>sp|P58912|TX60B_PHYSE DELTA-alicitoxin-Pse2b OS=Phyllodiscus semoni OX=163701 PE=1 SV=2
MSKPIIFLLTAFVVLTDLGATEDTEKVEVKAKPSKTSRGAIGQGFELHKIDLLSKELQGT
GAQVFEELPVEECTTDNKLGTIQKDDTFYSNTESLYNSVASNSKIEPSLKGPFTLGTSVG
AVTNNIVSEKSEIQGLSLNLKAYSMIHALKQDCINKKPLAKDLVSDFEALDREVKKPWLK
PSWRKYKVFLEKFGTHIVRETMSGSSIYQYVFAKSSESFKQRDFKIKACLSLGGPTQVGK
LGISACSDVSKKDVEESSGKEMVKKLVVRGGKSDTRVDLTGELSKNQINKFLKEATTDPS
PIQYTFYPVWTILKARYIGKEHYAKATNLEQFYKGYLNFDCAYEKSEKGLELQKFELAED
SDPDAPTYVCKLGPEGCHSDDDCESDDLIYCACCGDSCIRYNNTVLLSTGDTKKVAFIND
VDDEFRDHGCGRKGLKCKCKEENKKWGQSWSGDSDADAALRDINAMMLDQNRRDQAKRHH
VKKGKSLH
