# Supplementary material for: Transcriptomic Insights into the Diversity and Evolution of Myxozoa (Cnidaria, Endocnidozoa) Toxin-like Proteins
Source: Mar Drugs. 2022 Apr 26;20(5):291. doi: 10.3390/md20050291 (PMC9144971; doi:10.3390/md20050291)
Supplement: Supplementary file 1 [file marinedrugs-20-00291-s001.zip › Supplementary File 1/natri.fasta]

>sp|P84715|ANF39_ORNAN C-type natriuretic peptide OS=Ornithorhynchus anatinus OX=9258 PE=1 SV=2
MHLSHLLAWALLLTLLSLRAEAKPPSPQPQVPRSPGDEASEAVAANGGGKKGDKEPKGDR
PRLLRELRLDTRSRGSRGVWTRLLHDHPNPRKYKPANKKGLSKGCFGLKLDRIGSTSGLG
C
>sp|Q27J49|BNP_LACMU Bradykinin-potentiating and C-type natriuretic peptides OS=Lachesis muta muta OX=8753 PE=1 SV=1
MFVSRLAASGLLLLALLAVSLDGKPVQQWSHKGWPPRPQIPPLVVQQWSQKPWPPGHHIP
PVVVQEWPPGHHIPPLVVQQWSQKKWPPGHHIPPLVVQKWDPPPISPPLLKPHESPAGGT
TALREELSLGPEAALDTPPAGPDVGPRGSKAPAAPHRLPKSKGASATSAASRPMRDLRTD
GKQARQNWGRMMNPDHHAVGGGGGGGGARRLKGLAKKRVGDGCFGLKLDRIGSMSGLGC
>sp|P68515|BNP_BOTIN Bradykinin-potentiating and C-type natriuretic peptides OS=Bothrops insularis OX=8723 PE=1 SV=2
MVLSRLAASGLLLLALLALSVDGKPVQQWAQGGWPRPGPEIPPLKVQQWAQGGWPRPGPE
IPPLTVQQWAQNWPHPQIPPLTVQQWAQLGPPPRPQIPPLEVQQWAQGRAPHPPIPPAPL
QKWAPVQKWAPLLQPHESPASGTTALREELSLGPEAASGVPSAGAEVGRSGSKAPAAPHR
LSKSKGAAATSAASRPMRDLRPDGKQARQNWGRMVHHDHHAAVGGGGGGGGGGARRLKGL
AKKGAAKGCFGLKLDRIGTMSGLGC
>sp|Q9PW56|BNP2_BOTJA Bradykinin-potentiating and C-type natriuretic peptides OS=Bothrops jararaca OX=8724 PE=1 SV=2
MVLSRLAASGLLLLALLALSVDGKPVQQWAQGGWPRPGPEIPPLKVQQWAQGGWPRPGPE
IPPLTVQQWAQNWPHPQIPPLTVQQWAQWGRPPGPPIPPLTVQQWAQARPPHPPIPPAPL
QKWAPVQKWAPLLQPHESPASGTTALREELSLGPEAASGVPSAGAEVGRSGSKAPAAPHR
LSKSKGAAATSAASRPMRDLRPDGKQARQNWGRMVHHDHHAAVGGGGGGGGGGARRLKGL
AKKGAAKGCFGLKVDRIGTMSGLGC
>sp|P01021|BNP_GLOBL Bradykinin-potentiating and C-type natriuretic peptides OS=Gloydius blomhoffii OX=242054 PE=1 SV=4
MFVSRLAASGLLLLALMALSLDGKPVQQWSQGRPPGPPIPRLVVQQWSQGLPPGPPIPRL
VVQQWSQGLPPGPPIPPLVVQQWSQGLPPRPKIPPLVVQQWSQGLPPRPKIPPLVVQKWD
PPPVSPPLLLQPHESPAGGTTALREELSLGPEAASGPAAAGADGGRSGSKAPAALHRLSK
SKGASATSASASRPMRDLRTDGKQARQNWARMVNPDHHAVGGCCCGGGGGGARRLKGLVK
KGVAKGCFGLKLDRIGTMSGLGC
>sp|Q6LEM5|BNP1_BOTJA Bradykinin-potentiating and C-type natriuretic peptides OS=Bothrops jararaca OX=8724 PE=1 SV=1
MVLSRLAASGLLLLALLALSVDGKPVQQWAQSWPGPNIPPLKVQQWAQGGWPRPGPEIPP
LTVQQWAQNWPHPQIPPLTVQQWAQGRAPGPPIPPLTVQQWAQGRAPHPPIPPAPLQKWA
PLQKWAPLLQPHESPASGTTALREELSLGPEAASGVPSAGAEVGRSGSKAPAAPHRLSKS
KGAAATRPMRDLRPDGKQARQNWGRMAHHDHHAAAGGGGGGGGGARRLKGLAKKGAAKGC
FGLKLDRIGTMSGLGC
>sp|Q7LZ09|LEB_MACLB Lebetin-2-alpha OS=Macrovipera lebetina OX=8709 PE=1 SV=1
GDNKPPKKGPPNGCFGHKIDRIGSHSGLGCNKVDDNKG
>sp|A8YPR6|SVMI_ECHOC Snake venom metalloprotease inhibitor 02D01 OS=Echis ocellatus OX=99586 PE=1 SV=2
MFVSRLAASGLLLLSLLALSLDGKPLPQRQPHHIQPMEQKWLAPDAPPLEQKWLAPDAPP
LEQKWLAPAAPPLEQKWLAPDAPPMEQKWLAPDAPPMEQKWLAPDAPPMEQKWLAPDAPP
MEQKWLAPDAAPLEQKWLAPDAPPMEQKWLAPDAPPMEQKWQPQIPSLMEQRQLSSGGTT
ALRQELSPRAEAASGPAVVGGGGGGGGGSKAALALPKPPKAKGAAAATSRLMRDLRPDGK
QASQKWGRLVDHDHDHHHHHHPGSSVGGGGGGGGGGARRLKGLAKKGVAKGCFGLKLDRI
GSMSGLGC
>sp|P82972|VNP_PSEPC Natriuretic peptide PNP OS=Pseudocerastes persicus OX=47769 PE=1 SV=1
GENEPPKKKAPDGCFGHKIDRIGSHSGLGCNKFKPGH
>sp|A8YPR9|SVMI1_CERCE Snake venom metalloprotease inhibitor 02A10 OS=Cerastes cerastes OX=8697 GN=Svmpi-Cce12 PE=1 SV=1
MSVSRLAASGLLLVSLLALALDGKPVEKWSPWLWPPRPRPPIPPLQQQKWLDPPIPQQQK
WLDPPIPQQQKWLDPPIPQQQKWLNPPIPQQQKWLDPPIPQQQKWLNPPIPQQQKWLNPP
IPQQQKWLNPPIPQQQKWLNPPIPQQQKWLDPPIPQQQKWLDPPIPQQQKWLDPPIPQQQ
KWLNPPIPQQQKWLDPPIPQQQKWLDPPIPQQQKWLNPPIPQQQKWQRPLQPEVPSLMEL
HQERQKQGRMMHHDEDPGDAAEGPRRQKKEPGKPEGNGCFGKKIDRINAGFGCPKLPPSG
GH
>sp|P0C7P5|BNP_PROFL Bradykinin-potentiating and C-type natriuretic peptides OS=Protobothrops flavoviridis OX=88087 PE=1 SV=1
MFVSRLAASGLLLLALLALSLDGKPVHQSKPGRSPPISPLSAQQWMPEGRPPHPIPPLSV
QQWSQGRPRSEVPPVVVQPHESPAGGTTAFREELSPGPEAASGPAAPHRLPKSKGASATS
AASRPMRDLRTDGKQERQKWGRMVQPDHHAAPGGGGGGGGGARRMKGLAKKAMGKGCFGH
KLDRIGSTSGLGC
>sp|Q90Y12|BNP_CRODU Bradykinin potentiating and C-type natriuretic peptides OS=Crotalus durissus terrificus OX=8732 PE=1 SV=1
MFVSRLAASGLLLLALLAVSLDGKPLQQWSQRWPHLEIPPLVVQNWKSPTQLQARESPAG
GTTALREELSLGPEAALDTPPAGPDGGPRGSKAAAAAPQRLSKSKGASATSAASRDLRTD
GKQARQNWGRLVSPDHHSAAGGGCGGGGGARRLKGLAKKRAGNGCFGLKLDRIGSMSGLG
C
>sp|Q2PE51|BNP_CRODO Bradykinin-potentiating and C-type natriuretic peptides OS=Crotalus durissus collilineatus OX=221569 PE=1 SV=1
MFVSRLAASGLLLLALLAVSLDGKPLQQWSQRWPHLEIPPLVVQNWKSPTQLQARESPAG
GTTALREELSLGPEAALDTPPAGPDGGPRGSKAAAAAPQRLSKSKGASATSAASRDLRTD
GKQARQNWGRLVSPDHHSAAGGGGGGGGGARRLKGLAKKRAGNGCFGLKLDRIGSMSGLG
C
>sp|C6EVG7|VNHP_HELSC Natriuretic and helokinestatin peptides OS=Heloderma suspectum cinctum OX=537493 PE=1 SV=1
MNPRLACSTWLPLLLVLFTLDQGRANPVERGQEYRSLSKRFDDDSTELILEPRASEENGP
PYQPLVPRASDENVPPAYVPLVPRASDENVPPPPLQMPLIPRASEQKGPPFNPPPFVDYE
PRAANENALRKLIKRSFERSPGRNKRLSPGDGCFGQKIDRIGAVSGMGCNSVSSQGKK
>sp|P83228|VNPB_OXYSC Natriuretic peptide TNP-b OS=Oxyuranus scutellatus scutellatus OX=8667 PE=1 SV=2
MVGLSRLAGGGLLLLLLLALLPLALDGKPAPLPQALPEALAGGTTALRRDVTEEQQQQLV
AEESSGPAAGRSDPKIGDGCFGLPLDHIGSVSGLGCNRPVQNRPKQIPGGS
>sp|B0VXV8|BNP_SISCA Bradykinin potentiating and C-type natriuretic peptides OS=Sistrurus catenatus edwardsii OX=8762 PE=2 SV=1
MFVSRLAASGLLLLALLAVSLDGKPVQQWSQNWPGPKVPPLVVQQWSQNWPHPQIPPLVV
QNWKSPTQLQPRESPAGGTTALREELSLGPDAALDTPPAGPDVGPRGSKAAAAPQRLSKS
KGASATSTASRPMRDLRTDGKQARQNWGRMLNPDHHSAPGGGGGGGGGGARRLKGLAKKR
AGSGCFGLKLDRIGSMSGLGC
>sp|D9IX97|VNP_NAJAT Natriuretic peptide Na-NP OS=Naja atra OX=8656 PE=1 SV=1
MVGLSRLAGGGLLLVLALLPLALDGKPAPEALHKPPTGLRTSLAALRILGYLRPDSKQSR
AARDRMLHPEQQVGGGGDSRPLQDETNKGKGSSCFGQKIDRIGSMSGMGCRTQGKPPPAL
PTAPAALRILEYLRPDSKRSRATRDRMLHPEQQVGGGGGGGSRVI
>sp|P0C7P6|BNP_TRIGA Bradykinin-potentiating and C-type natriuretic peptides OS=Trimeresurus gramineus OX=8767 PE=2 SV=1
MFVSRLAASGLLLLALLALSLDGKPVQEKPGRSPPISPLLVPPPPPPPHWPPPHHIPPLS
VQKFPPGWKPTHPHHIPPLEVQQWSQGGPRSELVQPHESPAGGTTAFREELSLGPEAASG
PAAPQRLPKRKGASATSAASRSMRDLRADGKQARQKWGRMVQPDHHAAPGGGGGGGGGAR
RLKGLAKKAVGKGCFGLPLDRIGSMSGMGC
>sp|B3EWY2|BNPL2_CROOA Natriuretic peptide Coa_NP2 OS=Crotalus oreganus abyssus OX=128077 PE=1 SV=1
SYGISSGCFGLKLDRIGTMSGLGCWRLLQDSP
>sp|B3EWY3|BNPL1_CROOA Natriuretic peptide Coa_NP1 OS=Crotalus oreganus abyssus OX=128077 PE=1 SV=1
SKRLSNGCFGLKLDRIGAMSGLGCWRLINESK
>sp|P83224|VNPA_OXYMI Natriuretic peptide TNP-a OS=Oxyuranus microlepidotus OX=111177 PE=1 SV=1
SDSKIGDGCFGLPLDHIGSVSGLGCNRPVQNRPKK
>sp|P83225|VNPA_OXYSC Natriuretic peptide TNP-a OS=Oxyuranus scutellatus scutellatus OX=8667 PE=1 SV=1
SDSKIGDGCFGLPLDHIGSVSGLGCNRPVQNRPKK
>sp|P83229|VNPB_OXYSA Natriuretic peptide TNP-b OS=Oxyuranus scutellatus canni OX=183720 PE=1 SV=1
SDPKIGDGCFGLPLDHIGSVSGLGCNRPVQNRPKK
>sp|P83226|VNPA_OXYSA Natriuretic peptide TNP-a OS=Oxyuranus scutellatus canni OX=183720 PE=1 SV=1
SDSKIGDGCFGLPLDHIGSVSGLGCNRPVQNRPKK
>sp|P83227|VNPB_OXYMI Natriuretic peptide TNP-b OS=Oxyuranus microlepidotus OX=111177 PE=1 SV=1
SDPKIGDGCFGLPLDHIGSVSGLGCNRPVQNRPKK
>sp|P83230|VNPC_OXYMI Peptide TNP-c OS=Oxyuranus microlepidotus OX=111177 PE=1 SV=1
SDSKIGNGCFGFPLDRIGSVSGLGCNRIMQNPPKKFSGE
>sp|P83231|VNPC_OXYSA Natriuretic peptide TNP-c OS=Oxyuranus scutellatus canni OX=183720 PE=1 SV=1
SDSKIGNGCFGFPLDRIGSVSGLGCNRIMQNPPKKFSGE
>sp|Q3SAF6|VNPA_PSETE Natriuretic peptide PtNP-a (Fragment) OS=Pseudonaja textilis OX=8673 PE=2 SV=1
SGSKIGNGCFGLPLDRISNTSGMGCRNPIQNRPKSTPGGS
>sp|P0DKY6|ANF_CRODC Natriuretic peptide NP2 OS=Crotalus durissus cascavella OX=184540 PE=1 SV=1
VSTSRGSQGCFGLKLDRIGAASGLGCWRRIVDS
>sp|P79799|VNP32_MICCO Natriuretic peptide Mc-NP OS=Micrurus corallinus OX=54390 PE=2 SV=1
MVGLSRLRGGGLLLVLALLPLALDGKPLEEAPTAPSRIIPFSRPVRKQSQAVLDPMVHPE
RPAGSGDDGDSRRLEGLAKEALGDGCFGQRIDRICNVSGMGCNHVRTDPAPTALARIIPF
SRPVRKESRAALDRMQQPG
>sp|P0DMD6|TSNP_TITSE Natriuretic peptide TsNP OS=Tityus serrulatus OX=6887 PE=1 SV=1
KLSGCFGFKLDRIGTMSGLGC
>sp|Q3SAF3|VNPC_PSEAU Natriuretic peptide PaNP-c (Fragment) OS=Pseudechis australis OX=8670 PE=2 SV=1
SGSKTAEIGDGCFGVPIDHIGSTSGMGCGRPRPKPTPGGS
>sp|D9IX98|VNP_OPHHA Natriuretic peptide Oh-NP OS=Ophiophagus hannah OX=8665 PE=2 SV=1
MVGPSRLAGGGLLLLLLALLPVALDGKPAPPSQALHKAPAGGTKASQIMQVLLPESKKSW
AARDRMVGPYNPAGGGGGHPSSCFGHKIDRISHSSGMGCGRRPNAPAGGTKASQIMQVLL
PESKKSRAARDRMVGPDNRAGGGGGGGGGDSSRQQELAKKDQHNNCFGRRIDRISHSTDL
GCRRRPNPPPAPTAAPLAVAQFNSKSSQVA
>sp|D1MZV3|VNP_RHATT Natriuretic peptide OS=Rhabdophis tigrinus tigrinus OX=193080 PE=2 SV=1
MFASRLAALGLLLLALVLDGKPAPPPQPLRKAPAGGTTALQRQLTEQQQQQQQAEGSSGP
AAGGGGGRSGSKTANAAPTAPKSKGAAASAASRLLRDLRPDGKQSRAAWGRMVHPEHHAG
GGGGGGGGGSRRLKGLPKKGLGSGCFGLKLDRIGSMSGLGC
>sp|P0CV87|BNP_CROAT C-type natriuretic peptide OS=Crotalus atrox OX=8730 PE=1 SV=1
AKKRAGNGCFGLKLDRIGSMSGLGC
>sp|D5J9S0|VNP31_BUNFL Natriuretic peptide BF131 OS=Bungarus flaviceps flaviceps OX=8615 PE=2 SV=1
MVGPSRLAGGGLLLLLLLALLPLALDGKPAPPPQALPKDPAAASAAERIMRALLPDSKSS
RPATDRMVHPEHQAGGGDTRRLQEPAKKGLLISCFDRRIDRISHTSDMGCRHRKDPPRAP
PAAPSAAPLAVTWLIRDLRADSKQSRAA
>sp|P0DMD5|VNP_BUNMU Natriuretic peptide BM026 OS=Bungarus multicinctus OX=8616 PE=2 SV=1
MVGPSRLAGGGLLLLLLALLPVALDGKPAPPSQALHKAPAGGTKASQIMQVLLPESKKSW
AARDRMVGPYNPAGGGGGHPSSCFGHKIDRISHSSGMGCGRRPNAPAGGTKASQIMQVLL
PESKKSRAARDRMVGPDNRAGGGGGGGGGDSSRQQELAKKDQHNNCFGRRIDRISHSTDL
GCRRRPNPPPAPTAAPLAVAQFNSKSSQVA
>sp|P28374|VNP_DENAN Natriuretic peptide DNP OS=Dendroaspis angusticeps OX=8618 PE=1 SV=1
EVKYDPCFGHKIDRINHVSNLGCPSLRDPRPNAPSTSA
>sp|Q09GK2|VNP_PHIOL C-type natriuretic peptide OS=Philodryas olfersii OX=120305 PE=2 SV=1
MVASRLAAGGLLLLALLALALDGKPAPPQPLRKAPAGGTTAWRRELTEQPEGASRPAAGG
GGGGGRSGSKAANAAPTAPKSKGGAAAAAAAAARLMRDLRPDSKQARAAWGRMVHPEHHA
GGGGGGGGGGGASRRLKGVAKKGLGKGCFGLKLDRIGSMSGLGC
>sp|Q2XXL8|VNP_VARVA Natriuretic peptide GNP1 OS=Varanus varius OX=8559 PE=2 SV=1
MDPRLVRAGSLVLLLALLVQDQGAAHPARAGQKYKPLIRRSEEDSQALGQEGDVAARAAD
EEEDAAGPGDALRQPAFKTLLASREKRLQPEGSCFGQKMDRIGHVSGMGCNKFDPNKGSS
STGKK
>sp|B8K1V9|VNP_MICFL Natriuretic peptide Mf-NP OS=Micrurus fulvius OX=8637 PE=2 SV=1
MVGLSRLTGGGLLLVLALLPLALDGKPLEEAPTAPSRIIPFSRPVRKESQAVLDPMVHPE
RPAGSGDDGDLSRLEGLAKEALGDGCFGLKLDRIGTSSGLGCNPKRPDPAPTALARIIPF
SRPVRKESRAALDRMQHPG
>sp|F5CPE8|VNP_MICAT Natriuretic peptide OS=Micrurus altirostris OX=129457 PE=2 SV=1
MVGLSRLADGGLLLVLALLPLALDGKPAPLEKAPMAPARIIPYLRPVGKESRAALDRMVP
PEDGDSRRLEGLAKEALGEGCFGNRIDRIGDVSGMGCNRRTPAPKAPLRILPYLRPIRKE
>sp|Q1ZYW0|VNPB_CRYNI Natriuretic peptide CnNP-b (Fragment) OS=Cryptophis nigrescens OX=292442 PE=2 SV=1
SGSKTATKGDGCFGVRIDRIGSTSGMGCGGVPKPTPGGS
>sp|Q3SAF0|VNPB_PSEPO Natriuretic peptide PpNP-b (Fragment) OS=Pseudechis porphyriacus OX=8671 PE=2 SV=1
SGSKTANIGDGCFGVRLDHIGTTSGMGCGRPRPKPTPGGS
>sp|Q3SAE7|VNPB_NOTSC Natriuretic peptide NsNP-b (Fragment) OS=Notechis scutatus scutatus OX=70142 PE=2 SV=1
SGSKTAKIGDGCFGLPLDRIGSTSGMGCGSVPKPTPGGS
>sp|Q3SAF1|VNPA_PSEPO Natriuretic peptide PpNP-a (Fragment) OS=Pseudechis porphyriacus OX=8671 PE=2 SV=1
SGSKTANIGDGCFGVPIDHIGSTSGMGCGSPRPKPTPGGS
>sp|Q3SAF2|VNPD_PSEAU Natriuretic peptide PaNP-d (Fragment) OS=Pseudechis australis OX=8670 PE=2 SV=1
SGSKTAEIDDGCFGLPLDPIGSTSGMGCRSVPKPIPGGS
>sp|Q3SAE5|VNPB_HOPST Natriuretic peptide HsNP-b (Fragment) OS=Hoplocephalus stephensii OX=196418 PE=2 SV=1
SGSKTAKIGDGCFGVPIDHIGSTTDLGCGRPRPKPTPRGS
>sp|Q3SAE6|VNPA_HOPST Natriuretic peptide HsNP-a (Fragment) OS=Hoplocephalus stephensii OX=196418 PE=2 SV=1
SGSKTAKIGDGCFGVRLDRIGSTSGMGCGGVPKPTPGGS
>sp|Q3SAF8|VNPD_OXYMI Natriuretic peptide OmNP-d (Fragment) OS=Oxyuranus microlepidotus OX=111177 PE=2 SV=1
SDPKIGNGCFGFPIDRIGSVSGLGCNRLVQNPPKPISGES
>sp|Q3SAX8|VNPD_OXYSC Natriuretic peptide OsNP-d (Fragment) OS=Oxyuranus scutellatus scutellatus OX=8667 PE=2 SV=1
PAAGLSDPKIGNGCFGFPIDRIGSVSGLGCNRLVQNPPKPISGES
>sp|A8S6B3|VNPA_AUSSU Natriuretic peptide AsNP-a (Fragment) OS=Austrelaps superbus OX=29156 PE=2 SV=1
SGSKTAKIGDGCFGVRIDRIGSTSGMGCGSVPKPTPGGS
>sp|Q1ZYW1|VNPA_CRYNI Natriuretic peptide CnNP-a (Fragment) OS=Cryptophis nigrescens OX=292442 PE=2 SV=1
SGSKTAKIGDGCFGVRIDRIGSTSGMGCGGVPKPTPGGS
>sp|Q3SAF5|VNPA_PSEAU Natriuretic peptide PaNP-a (Fragment) OS=Pseudechis australis OX=8670 PE=2 SV=1
SDPKIGNGCFGFPIDRIGSVSGLGCNRLVQNPPKPISGES
>sp|Q3SAF7|VNPE_OXYMI Natriuretic peptide OmNP-e (Fragment) OS=Oxyuranus microlepidotus OX=111177 PE=2 SV=1
SDSKIGDGCFGLPLDHIGSVSGLGCNRPVQNRPKQIPGGS
>sp|Q3SAF4|VNPB_PSEAU Natriuretic peptide PaNP-b (Fragment) OS=Pseudechis australis OX=8670 PE=2 SV=1
SDSKIGDGCFGLPLDHIGSVSGLGCNRPVQNRPKQIPGGS
>sp|Q3SAE9|VNPA_TROCA Natriuretic peptide TcNP-a (Fragment) OS=Tropidechis carinatus OX=100989 PE=2 SV=1
SGSETAKIGDGCFGLPIDRIGSASGMGCGSVPKPTPGGS
>sp|Q3SAE8|VNPA_NOTSC Natriuretic peptide NsNP-a (Fragment) OS=Notechis scutatus scutatus OX=70142 PE=2 SV=1
SGSEVAKIGDGCFGLPLDRIGSASGMGCRSVPKPTPGGS
>sp|Q8QGP7|VNP2_DENAN Natriuretic peptide DNP-2 OS=Dendroaspis angusticeps OX=8618 PE=2 SV=1
EVKYDPCFGHKIDRINHVSNLGCPSLRDPRPTAPAALRIIRDLHPDSKQSQAA
