# Supplementary material for: Transcriptomic Insights into the Diversity and Evolution of Myxozoa (Cnidaria, Endocnidozoa) Toxin-like Proteins
Source: Mar Drugs. 2022 Apr 26;20(5):291. doi: 10.3390/md20050291 (PMC9144971; doi:10.3390/md20050291)
Supplement: Supplementary file 1 [file marinedrugs-20-00291-s001.zip › Supplementary File 1/ndbp.fasta]

>sp|Q8MMJ7|NDB41_OPIMA Cytotoxic linear peptide IsCT OS=Opisthacanthus madagascariensis OX=167108 PE=1 SV=1
MKTQFAILLVALVLFQMFAQSDAILGKIWEGIKSLFGKRGLSDLDGLDELFDGEISKADR
DFLRELMR
>sp|Q6JQN2|NDB44_MESMA Peptide BmKn2 OS=Mesobuthus martensii OX=34649 PE=1 SV=1
MKSQTFFLLFLVVLLLAISQSEAFIGAIANLLSKIFGKRSMRDMDTMKYLYDPSLSAADL
KTLQKLMENY
>sp|Q8MTX2|NDB42_OPIMA Cytotoxic linear peptide IsCT2 OS=Opisthacanthus madagascariensis OX=167108 PE=1 SV=1
MKTQFAILLVALVLFQMFAQSEAIFGAIWNGIKSLFGRRALNNDLDLDGLDELFDGEISQ
ADVDFLKELMR
>sp|A0A0A1I6E7|NDB4S_ANDCR Antimicrobial peptide AcrAP1 OS=Androctonus crassicauda OX=122909 PE=1 SV=1
MEIKYLLTVFLVLLIVSDHCQAFLFSLIPHAISGLISAFKGRRKRDLDGQIDRFRNFRKR
DAELEELLSKLPIY
>sp|A0A0A1I6N9|NDB4T_ANDCR Antimicrobial peptide AcrAP2 OS=Androctonus crassicauda OX=122909 PE=1 SV=1
MEIKYLLTVFLVLLIVSDHCQAFLFSLIPNAISGLLSAFKGRRKRNLDGQIDRFRNFRKR
DAELEELLSKLPIY
>sp|C0HL58|NDB4B_ISOMC Peptide Im-5 OS=Isometrus maculatus OX=497827 PE=1 SV=1
FLGSLFSIGSKLLPGVIKLFQRKKQ
>sp|P84189|NDBH1_TITSE Hypotensin-1 OS=Tityus serrulatus OX=6887 PE=1 SV=1
AEIDFSGIPEDIIKQIKETNAKPPA
>sp|G8YYA5|NDB4B_ANDAM Antimicrobial peptide 1 OS=Androctonus amoreuxi OX=112024 PE=1 SV=1
MEIKYLLTVFLVLLIGSDYCQAFLFSLIPHAIGGLISAFKGRRKRDLDGQIDRSRNFRKR
DAELEELLSKLPIY
>sp|G8YYA6|NDB4C_ANDAM Antimicrobial peptide 2 OS=Androctonus amoreuxi OX=112024 PE=1 SV=1
MEIKYLLTVFLVLLIVSDHCQAFPFSLIPHAIGGLISAIKGRRKRDLDGQIDRSRNFRKR
DAELEELLSKLPIY
>sp|P83313|NDB24_OPICA Opistoporin-1 OS=Opistophthalmus carinatus OX=190115 PE=1 SV=2
MNRKLLFVTLMVTMLVMQPSEGGKVWDWIKSTAKKLWNSEPVKELKNTALNAAKNLVAEK
IGATPSEAGQMPFDEFMDILYE
>sp|S6D3A7|NDB4N_TITSE Antimicrobial peptide TsAP-2 OS=Tityus serrulatus OX=6887 PE=1 SV=1
MQIKHLITIFFLVLIVADHCHAFLGMIPGLIGGLISAFKGRRKREITSQIEQYRNLQKRE
AELENLLANLPVY
>sp|C7B247|NDB47_ISOMC Imcroporin OS=Isometrus maculatus OX=497827 PE=1 SV=1
MKFQYLLAVFLIVLVVTDHCQAFFSLLPSLIGGLVSAIKGRRRRQLEARFEPKQRNFRKR
ELDFEKLFANMPDY
>sp|F1AWB0|NDB27_VAEME Vejovine OS=Vaejovis mexicanus OX=993612 PE=1 SV=1
MNAKTLFVVFLIGMLVTEQVEAGIWSSIKNLASKAWNSDIGQSLRNKAAGAINKFVADKI
GVTPSQAASMTLDEIVDAMYYD
>sp|P83312|NDB25_PARSC Parabutoporin OS=Parabuthus schlechteri OX=190110 PE=1 SV=1
FKLGSFLKKAWKSKLAKKLRAKGKEMLKDYAKGLLEGGSEEVPGQ
>sp|B9UIY3|NDB45_LYCMC Mucroporin OS=Lychas mucronatus OX=172552 PE=1 SV=1
MKVKFLLAVFLIVLVVTDHCHALFGLIPSLIGGLVSAFKGRRKRQMEARFEPQNRNYRKR
ELDLEKLFANMPDY
>sp|S6CWV8|NDBM_TITSE Antimicrobial peptide TsAP-1 OS=Tityus serrulatus OX=6887 PE=1 SV=1
MQIKHLITLFFLVLIVADQCSAFLSLIPSLVGGSISAFKGRRKREISAQIEQYKDLQKRE
AELEELLDRLPMY
>sp|L0GCI6|NDB4H_UROYA Antimicrobial peptide UyCT3 OS=Urodacus yaschenkoi OX=1273102 PE=1 SV=1
MKNQFVLLLLAIVFLQMIFQSDAILSAIWSGIKSLFGKRGLENMDKFDELFDGDLSEADL
DFLKELMR
>sp|C0HL59|NDB4A_ISOMC Peptide Im-4 OS=Isometrus maculatus OX=497827 PE=1 SV=1
FIGMIPGLIGGLISAIK
>sp|C0HL57|NDB4C_ISOMC Peptide Im-6 OS=Isometrus maculatus OX=497827 PE=1 SV=1
FFFLPSLIGGLVSAIK
>sp|Q718F4|NDB43_MESMA Peptide BmKb1 OS=Mesobuthus martensii OX=34649 PE=1 SV=1
MEIKYLLTVFLVLLIVSDHCQAFLFSLIPSAISGLISAFKGRRKRDLNGYIDHFKNFRKR
DAELEELLSKLPIY
>sp|P0CF38|NDB26_ISOMC Im-1 OS=Isometrus maculatus OX=497827 PE=1 SV=1
FSFKRLKGFAKKLWNSKLARKIRTKGLKYVKNFAKDMLSEGEEAPPAAEPPVEAPQ
>sp|C5J887|NDB4T_OPICY Amphipathic peptide OcyC2 OS=Opisthacanthus cayaporum OX=573324 PE=1 SV=1
MKTQFAILMIAVVLMQMLVQTEGGILGKIWEGVKSLIGKRGLKKLDQLDDTFDSDLSDAD
VKLLREMFK
>sp|P84190|NDBH2_TITSE Hypotensin-2 OS=Tityus serrulatus OX=6887 PE=1 SV=1
AEIDFSGIPEDIIKEIKETNAKPPA
>sp|P83240|NDB31_PANIM Pandinin-2 OS=Pandinus imperator OX=55084 PE=1 SV=1
FWGALAKGALKLIPSLFSSFSKKD
>sp|E4VP07|NDB46_MESEU Venom antimicrobial peptide-6 OS=Mesobuthus eupeus OX=34648 PE=1 SV=1
MKSQTFFLLFLVVFLLAITQSEAIFGAIAGLLKNIFGKRSLRDMDTMKYLYDPSLSAADL
KTLQKLMENY
>sp|L0GCV8|NDB4G_UROYA Antimicrobial peptide UyCT1 OS=Urodacus yaschenkoi OX=1273102 PE=2 SV=1
MKTQLAFLAITVILMQLFAQTEAGFWGKLWEGVKNAIGKRGLRNVDQIADLFDSGLSDAD
DLFDSGLSDADAKFMKMFM
>sp|P82428|WTX1F_NEOGO M-poneritoxin-Ng1f OS=Neoponera goeldii OX=118888 PE=1 SV=1
FIGTALGIASAIPAIVKLFK
>sp|P0DJO3|NDB48_SCOTI Amphipathic peptide CT1 OS=Scorpiops tibetanus OX=500600 PE=1 SV=1
MKTQIVILFISMIMLQMFVQIEGGFWGSLWEGVKSVVGKRGLRNLDDLDDLDLDHLFDSD
VSDADLRLLKQMFR
>sp|Q9Y0X4|NDB22_MESMA Bradykinin-potentiating peptide BmKbpp OS=Mesobuthus martensii OX=34649 PE=2 SV=1
MNKKTLLVIFFVTMLIVDEVNSFRFGSFLKKVWKSKLAKKLRSKGKQLLKDYANKVLNGP
EEEAAAPAERRR
>sp|N0EAL3|NDB28_ANDMU Mauriporin OS=Androctonus mauritanicus OX=6859 PE=1 SV=1
MNKKTLLVIFFITMLIVDEVNSFKIGGFIKKLWRSKLAKKLRAKGRELLKDYANRVINGG
PEEEAAVPAERRR
>sp|P0DJ02|NDB49_HETPE Peptide Hp1090 OS=Heterometrus petersii OX=754296 PE=2 SV=1
MKTQFAIFLITLVLFQMFSQSDAIFKAIWSGIKSLFGKRGLSDLDDLDESFDGEVSQADI
DFLKELMQ
>sp|P83239|NDB23_PANIM Pandinin-1 OS=Pandinus imperator OX=55084 PE=1 SV=1
GKVWDWIKSAAKKIWSSEPVSQLKGQVLNAAKNYVAEKIGATPT
>sp|G1FE62|NDB4A_CHATC Antimicrobial peptide ctriporin OS=Chaerilus tricostatus OX=1055734 PE=2 SV=1
MDSKYLFVFLIFNVIVIDLCQGFLWGLIPGAISAVTSLIKKGRRRRELGSQYDYLQDFRK
RELDLDDLLSKFPDY
>sp|I0DEB4|NDB4E_VAEMS Amphiphatic peptide CT2 OS=Vaejovis mexicanus smithi OX=1562928 PE=2 SV=1
MKTQFVILIVAVVLLQLIANSEAFLSTLWNAAKSIFGKRGLRNLDNLDDDIFEPEMSEAD
LRYLQDLLR
>sp|I0DEB3|NDB4D_VAEMS Amphiphatic peptide CT1 OS=Vaejovis mexicanus smithi OX=1562928 PE=2 SV=1
MKTQFVILIVAVVLLQLISHSEAFLGALWNVAKSVFGKRGLRNFDDLDDTFEPEMSEADL
KYLQDLLR
>sp|P0DJO4|NDB4F_SCOTI Amphipathic peptide CT2 OS=Scorpiops tibetanus OX=500600 PE=2 SV=1
MKTQFAVLIISMILMQMLVQTEAGFWGKLWEGVKSAIGKRSLRNQDQFDNMFDSDLSDAD
LKLLDDLFD
>sp|R4JQZ0|NDB4K_PANIM Pantinin-2 OS=Pandinus imperator OX=55084 PE=3 SV=1
MKAQFAILLITLVLFQMFSQSEAIFGAIWKGISSLLGKRGLNNLNDFDELFDGEITKADL
DFMREIMK
>sp|R4JNJ5|NDB4J_PANIM Pantinin-1 OS=Pandinus imperator OX=55084 PE=3 SV=1
MKTQFVILMITVILMQMLVQTEGGILGKLWEGFKSIVGKRGLNDRDQLDDLFDSDLSDAD
IKLLKEMFK
>sp|P86407|NDB2_MESEU Meucin-49 OS=Mesobuthus eupeus OX=34648 PE=1 SV=2
MNKKILLVIFIVTMLIVDEVNSFKFGSFIKRMWRSKLAKKLRAKGKELLRDYANRVLSPE
EEAAAPAPVPAKRRR
>sp|P0DMI7|AMP1_HETSP Antimicrobial peptide HsAp1 OS=Heterometrus spinifer OX=118530 PE=1 SV=1
MSRRVILTLVLVTILVKTMAGMESKKVETTDEIKKRSGTSEKERESGRLLGVVKRLIVCF
RSPFPGRRAISEQT
>sp|R4JJN6|NDB4L_PANIM Pantinin-3 OS=Pandinus imperator OX=55084 PE=3 SV=1
MKTQFAILLIALVLFQLLSQSDAFLSTIWNGIKSLLGRRGLNELDNLDELFDGEISQADI
DFLKELMS
>sp|C5J886|NDB4S_OPICY Amphipathic peptide OcyC1 OS=Opisthacanthus cayaporum OX=573324 PE=1 SV=1
MKAQLCILLIALVLFQTFSQSDAILSAIWSGIKSLFGRRGLNDLDDLDELFDGEISQADV
DFLNELMR
>sp|P82427|WTX1E_NEOGO M-poneritoxin-Ng1e OS=Neoponera goeldii OX=118888 PE=1 SV=1
FWGALIKGAAKLIPSVVGLFKKKQ
>sp|P82425|WTX1C_NEOGO M-poneritoxin-Ng1c OS=Neoponera goeldii OX=118888 PE=1 SV=1
GIWGTLAKIGIKAVPRVISMLKKKKQ
>sp|P82426|WTX1D_NEOGO M-poneritoxin-Ng1d OS=Neoponera goeldii OX=118888 PE=1 SV=1
GIWGTALKWGVKLLPKLVGMAQTKKQ
>sp|P82423|WTX1A_NEOGO M-poneritoxin-Ng1a OS=Neoponera goeldii OX=118888 PE=1 SV=1
WLGSALKIGAKLLPSVVGLFKKKKQ
>sp|P86828|NDB4V_TITSE Venom peptide 7.1 OS=Tityus serrulatus OX=6887 PE=1 SV=1
RLRSKGKK
>sp|P83314|NDB2S_OPICA Opistoporin-2 OS=Opistophthalmus carinatus OX=190115 PE=1 SV=1
GKVWDWIKSTAKKLWNSEPVKELKNTALNAAKNFVAEKIGATPS
>sp|P0DL41|NDB32_CENSU Css54 OS=Centruroides suffusus OX=6880 PE=1 SV=1
FFGSLLSLGSKLLPSVFKLFQRKKE
>sp|C5J888|NDB3T_OPICY OcyC3 OS=Opisthacanthus cayaporum OX=573324 PE=1 SV=2
MQYKTFLVISLAYLLVADEAAAFWATLAKGALKLIPTIANAFSSKSKKRREINNVFEPYH
ENLDLELERFLSQLQ
>sp|L0GAZ8|NDB4I_UROYA Antimicrobial peptide UyCT5 OS=Urodacus yaschenkoi OX=1273102 PE=2 SV=1
MKNQFAILLLAVVFLQLISQSDAIWSAIWSGIKGLLGKRGLKNADRLDELFDGDISDADL
DFLRELMR
>sp|Q9TWD3|NDB12_BUTOI Bradykinin-potentiating peptide K12 OS=Buthus occitanus OX=6868 PE=1 SV=1
LRDYANRVINGGPVEAAGPPA
>sp|P0CH57|NDB51_MESEU Potassium channel toxin MeuTXKbeta3-meucin-24 OS=Mesobuthus eupeus OX=34648 PE=1 SV=1
MMKQQFFLFLAVIVMISSVIEAGRGREFMSNLKEKLSGVKEKMKNSWNRLTSMSEYACPV
IEKWCEDHCQAKNAIGRCENTECKCLSK
>sp|I0DEB5|NDB4S_MESSU Amphipathic peptide CT1 OS=Mesomexovis subcristatus OX=1532995 PE=2 SV=1
MKTQIVILIVAVLFLQLVSQSDAFLKGIIDTVSNWLGKRGLKNLDQYNDLFDGEISDADI
KFLKDLMR
>sp|I0DEB6|NDB4T_MESSU Amphipathic peptide CT2 OS=Mesomexovis subcristatus OX=1532995 PE=2 SV=1
MKTQIVILIVAVLFLQLVSQSDAFLKGIIDTVSKLFGKRGLKNLDQYNDLFDGEISDADI
KYLQDLMR
>sp|E4VP50|NDBW_MESEU Venom antimicrobial peptide-9 OS=Mesobuthus eupeus OX=34648 PE=1 SV=1
MVIFLAYFLVVNESEAFFGHLFKLATKIIPSLFQRKKERSVMNRDLENLFDPYQRNLEMD
RLLKQLRNY
>sp|P0DME8|NDB4V_HETPE Peptide Hp1239 OS=Heterometrus petersii OX=754296 PE=2 SV=1
MKTQFTVLLITLVLFQMLSQSEAILSYLWNGIKSIFGKRGLSDLSDLDELFDGEITKADL
DLLREIM
>sp|P0DME6|NDB4T_HETPE Peptide Hp1036 OS=Heterometrus petersii OX=754296 PE=2 SV=1
MKTQFAILLITLVLFQMFSQSDAILGKIWEGIKSIFGKRGLNDLSDLDELFDGEISEADV
DFLREIM
>sp|P82424|WTX1B_NEOGO U1-poneritoxin-Ng1b OS=Neoponera goeldii OX=118888 PE=1 SV=1
WLGSALKIGAKLLPSVVGLFQKKKK
>sp|P0DJ03|NDB4S_HETPE Peptide Hp1035 OS=Heterometrus petersii OX=754296 PE=2 SV=1
MKTQFVILLVALVLFQMFAQSEAIFSAIGGFLKSIFGKRGLQDLDMDDLDQLFDGEISQA
DINFLNQLMR
>sp|P0C8W1|NDB4S_HOFGE Non-disulfide-bridged peptide 5.5 OS=Hoffmannihadrurus gertschi OX=380989 PE=2 SV=1
MKTQFIVLIVAIVFLQLLSQSEAIFSAIAGLLSNLLGKRDLRHLDLDQFDDMFDQPEISA
ADMKFLQDLLR
>sp|P0DMI8|AMP2_HETSP Antimicrobial peptide HsAp2 OS=Heterometrus spinifer OX=118530 PE=1 SV=1
MSRRLILILVLVAMLVKTMAGMESKWVETTYEIKKRSGTSEKERESERLLGVVNPLIKCF
RSPCPGRRAISEQT
>sp|P0DMJ0|AMP4_HETSP Antimicrobial peptide HsAp4 OS=Heterometrus spinifer OX=118530 PE=3 SV=1
MSRRRILILVLVTMLVKTMAGMESKWVETTYEIKKRSGTSEKERESGRLLGVVKRLIVGF
RSPFRGRRAISEQT
>sp|P0DMI9|AMP3_HETSP Antimicrobial peptide HsAp3 OS=Heterometrus spinifer OX=118530 PE=3 SV=1
MSRRLILTLVLVTMLVKTMAGMESKWVETTDEIKKRSGTPEKERESGRLLGVVKRYIVCV
RNPCPGRRAISEQT
>sp|Q2M591|NDB4T_MESMA Peptide BmKb2 OS=Mesobuthus martensii OX=34649 PE=3 SV=1
MEIKYLLTVFLVLLIVSDHCQAFLSSLIPSAISGLISAFKGRRKRDLNGQIDHFKNFRKR
DAELEELLSKLPIY
>sp|P0C8W2|NDB4T_HOFGE Non-disulfide-bridged peptide 5.6 OS=Hoffmannihadrurus gertschi OX=380989 PE=2 SV=1
MKTQVIIFIMAVVFLQLLSQSEAFIFDLLKKLVGKRELRNIDLDQFDDMFDEPEISAADM
RFLQELLK
>sp|P0DME9|NDB4W_HETPE Peptide Hp1412 OS=Heterometrus petersii OX=754296 PE=2 SV=1
MKTHFAIFLITLFLFQMFSQSDAIFKAIWSGIKRLCGKRGLSDLYDLDEMFDGEISQADI
DFLKELMR
>sp|Q9GQW4|NDB4U_MESMA Peptide BmKn1 OS=Mesobuthus martensii OX=34649 PE=3 SV=1
MKSQTFFLLFLVVLLLAISQSEAFIGAVAGLLSKIFGKRSMRDMDTMKYLYDPSLSAADL
KTLQKLMENY
>sp|P0DME7|NDB4U_HETPE Peptide Hp1165 OS=Heterometrus petersii OX=754296 PE=3 SV=1
MKTQFAILLITLVLFQMFSQSDAILGEIWKGIKDILGKRGLNDLSDLDELFDGEISKADL
DFLREIM
>sp|P0DMF3|NDB4U_CHATY Peptide Ctry2459 OS=Chaerilus tryznai OX=1464547 PE=1 SV=1
MKLQIILLISAFILLLSISHTEAFLGFLKNLFGKRALRDLNKYDYMSDPSFSAEDIKALR
ELFR
>sp|C7C1L2|NDB2_OPICY Probable antimicrobial peptide Con13 OS=Opisthacanthus cayaporum OX=573324 PE=3 SV=1
MNRKLLLVFLVVAMLVMQPAEAGFWSKIKDFAKKAWNSPLANELKSKALNAAKNFVSEKI
GATPSEAGQIPFDEFMDVLYS
>sp|L0GBQ6|NDB2_UROYA Antimicrobial peptide Con22 OS=Urodacus yaschenkoi OX=1273102 PE=3 SV=1
MNAKVMLVCLLVTMLVMEPAEAGIWSWIKKTAKKVWNSDVAKKLKGKALNVAKDFVAEKI
GATPAEAGQIPFDEFMNVLYS
>sp|H2CYR5|NDB4_PANCV Cytotoxic linear peptide OS=Pandinus cavimanus OX=217261 PE=2 SV=1
MKTQFAILLIALVLFQMFSQSEAFLGGLWKAMSNLLGKRGLNELDDLDELFDGEISQADI
DFLKELMS
>sp|D9U2B8|NDB4S_LYCMC Mucroporin-like peptide OS=Lychas mucronatus OX=172552 PE=2 SV=1
MKVKCLLAVFLIVLIAAEHCQALFFLPSLIGGLISAFKGRRKRELGTQFQPRQKNFMRRE
VDLERLFAEMPDY
>sp|F1CJ89|NDB4_HOTJU Amphipathic peptide Hj0164 (Fragment) OS=Hottentotta judaicus OX=6863 PE=2 SV=1
MKSQAFFLLFLVVLLLATTQSEAFLGALLSKIFGKRSLRDVDTMK
>sp|P0DL22|NDBX_TITPA Toxin Tpa3 OS=Tityus pachyurus OX=288781 PE=1 SV=1
ADDDLEGFSEEDLKAIKEHRAGLAA
>sp|P86825|NDB4S_TITSE Venom peptide 1 OS=Tityus serrulatus OX=6887 PE=1 SV=1
KHFGKDSNFPFGT
>sp|Q9TWR4|NDB11_TITSE Bradykinin-potentiating peptide T OS=Tityus serrulatus OX=6887 PE=1 SV=1
KKDGYPVEYDRAY
>sp|P0CI89|NDB4U_LYCMC Antimicrobial peptide 36.4 OS=Lychas mucronatus OX=172552 PE=3 SV=1
MKVNVLLAVFLVVMVVTDHCHALFGLIPSMMGGLVSAFKGRRKLQMEARFQPQNKNYRKR
ELDLENLFTHMPDY
>sp|P0DMF1|NDB4S_CHATY Peptide Ctry2146 OS=Chaerilus tryznai OX=1464547 PE=3 SV=1
MKTQTLLVTFLVVLLMVATQTEAGIADILKGLLGKRGLLDGLLGKRGLLFGKRGPLFGKR
ALTNQDFLDFAYDPSLSAADMDALEMLFEDY
>sp|P0DMF2|NDB4T_CHATY Peptide Ctry2346 OS=Chaerilus tryznai OX=1464547 PE=3 SV=1
MKTQTLLFTFSLVLLMVATQTEALLGGLLQSLLGKRGLLDNLLGKRGLLFGKRALTNQDL
FDLAYDPSLSAADMDALEMLLENY
>sp|P0CI90|NDB4T_LYCMC Antimicrobial peptide 143 OS=Lychas mucronatus OX=172552 PE=3 SV=1
MKVKCLLAVFLIVLIAAEHCQALFFLPSLIGGLISAIKGRRKRELGTQFRPQQKNFMRRE
IDLERLFAEMPDY
>sp|Q5VJS9|NDB2T_OPICA Opistoporin-4 OS=Opistophthalmus carinatus OX=190115 PE=3 SV=1
GKVWDWIKKTAKDVLNSDVAKQLKNKALNAAKNFVAEKIGATPSEAGQMPFDEFMDILHY
Y
>sp|P82656|NDB21_HOFAZ Hadrurin OS=Hoffmannihadrurus aztecus OX=132263 PE=1 SV=1
GILDTIKSIASKVWNSKTVQDLKRKGINWVANKLGVSPQAA
>sp|B8XH50|NDB4_BUTOS Amphipathic peptide Tx348 OS=Buthus occitanus israelis OX=539894 PE=2 SV=1
MKSQAFFLLFLVVLLLATTQSEAFIMDLLGKIFGRRSMRNMDTMKYLYDPSLSAADLKTL
QKLMENY
>sp|D9U2B5|NDBM_LYCMC Bradykinin-potentiating peptide NDBP6 OS=Lychas mucronatus OX=172552 PE=1 SV=1
MNKKTLLVIFFVTMLIVDEVNSFRFGSFLKKVWKSKLAKKLRSKGKQLLKDYANRVLNGP
EEEAAAPAERRR
>sp|P0CH58|NDB52_MESEU Meucin-25 OS=Mesobuthus eupeus OX=34648 PE=2 SV=1
MFRIEYSLVQLLLRNVTIPLLLIIQMHIMSSVKLIQIRIWIQYVTVLQMFSMKTKQ
>sp|P0CI91|NDBW1_LYCMC Ponericin-W-like 32.1 OS=Lychas mucronatus OX=172552 PE=3 SV=1
MKCKKQLLVIFFAYFLVVNESEAIFGSLFSLGSKLLPSVFKLFSRKKQRALMKRDLEDIM
DPYQKNLKLDRYLRRLAMD
>sp|C0HJT2|NDBP8_TITSE Venom peptide 8 OS=Tityus serrulatus OX=6887 PE=1 SV=1
KIWRS
>sp|P0CI92|NDBW2_LYCMC Ponericin-W-like 32.2 OS=Lychas mucronatus OX=172552 PE=3 SV=1
MKCKKQLLVIFFAYFLVVNESEAIFGSLFSLGSKLLPTVFKLFSRKKQRALMKRDLEDIM
DP
>sp|C9X4J0|NDB2_TITDI Bradykinin-potentiating peptide OS=Tityus discrepans OX=57059 PE=3 SV=1
MNKKTLLVIFIVTLLIADEVNSFKFGGFLKKMWKSKLAKKLRAKGKQMLKEYANKVLSPE
EEAPAAVPAGAPERRRR
>sp|P0C8W6|NDBX_TITST Pape peptide OS=Tityus stigmurus OX=50344 PE=1 SV=1
KQLLKEALAPEPAPKPAPEPAPEPAPEPAPEAAPEPAAAAPEAAPE
>sp|P0CI93|NDBS_LYCMC Bradykinin-potentiating peptide 25.12 OS=Lychas mucronatus OX=172552 PE=3 SV=1
MNKRVLLVIFFVTLLIADEVNSFSFFRKAKGFLKKIWKSKIARRLREKGMKALKNYANDV
INGPAEAPAAAAAPEEPPVEQRRRRR
>sp|D9U2B7|NDBP_LYCMC Bradykinin-potentiating peptide NDBP12 OS=Lychas mucronatus OX=172552 PE=3 SV=1
MNKRVLLVIFFVTLLVADEVNSFSFFRKAKGFLKKIWKSKIARRLREKGMKALKNYANDV
LNGPAEAPAPAAAAPEEPPVEQRRRRR
>sp|C5J897|NDB3S_OPICY Probable antimicrobial peptide Con10 OS=Opisthacanthus cayaporum OX=573324 PE=3 SV=1
MQYKTKTFLVIFLAYLVVTNEAEAFWSFLVKAASKILPSLIGGGDDNKSSSKRKREIEDF
FDPYQRELDLELERLLSQLQ
>sp|P0DMF9|NDB4Q_CHATC Peptide Ctri9677 OS=Chaerilus tricostatus OX=1055734 PE=3 SV=1
MKNNTILFTFLIVFLIASQIEAINWDILIDTIKDKLGKRSEDREFFDFFTDDNLAALEKA
LKEY
>sp|P0DMG0|NDB4R_CHATC Peptide Ctri9819 OS=Chaerilus tricostatus OX=1055734 PE=3 SV=1
MKTVSTVAILAIFLLIVITTIETNRILPTLIGPLGRRSKLETFKRIARTLSAGISAKRSL
EDVNSLTGMSS
>sp|P0DMF4|NDB4V_CHATY Peptide Ctry2606 OS=Chaerilus tryznai OX=1464547 PE=3 SV=1
MKTQTALFSFFLVLLLVATQTEGGILDAITGLLGKRALRNQNFVDYAFDPSLSAADWRAL
ETLLEEY
>sp|P0DMF5|NDB4V_CHATC Peptide Ctri9194 OS=Chaerilus tricostatus OX=1055734 PE=3 SV=1
MKTQNVLLSFGIVFLMISFSSETYIRDFITRRPPFGNIGKRSLKDVESLDFLFDPTFTAA
DLAVLENALEDY
>sp|P0DMF6|NDB4W_CHATC Peptide Ctri9293 OS=Chaerilus tricostatus OX=1055734 PE=3 SV=1
MKTQTVLFSFFLVLLLVATQTEGGILDALTGILGKRALRNQNFVDYAYDPSLSAADWRAL
ETLLEDY
>sp|P0DMF8|NDB4U_CHATC Peptide Ctri10261 OS=Chaerilus tricostatus OX=1055734 PE=3 SV=1
MKIPLILVTIAIILLMVPTESDAFDLGGLIKGVVDLFGRRSLKNRDYFDYMQDPSLSNAD
LRELEELLEDY
>sp|P0DMF0|NDB4X_HETPE Peptide Hp1478 OS=Heterometrus petersii OX=754296 PE=3 SV=1
ILGKFCDEIKRIV
>sp|P59866|NDB_HOTTS Non-cysteinic peptide Bs 10 OS=Hottentotta tamulus sindicus OX=42519 PE=1 SV=1
VTMGYIKDGDGKKIAKKKNKNGRKHVEIDLNKVG
>sp|P0DSM4|WTX1B_NEOAP U1-poneritoxin-Na1b OS=Neoponera apicalis OX=2320211 PE=1 SV=1
FLGALLKIGAKLLPSVVGLFKKKQQ
>sp|P0DSM2|WTX1A_NEOAP U1-poneritoxin-Na1a OS=Neoponera apicalis OX=2320211 PE=1 SV=1
FLGGLMKIGAKLLPSVIGLFKKKQ
>sp|P0DSM5|WTX1B_NEOIV U1-poneritoxin-Ni1b OS=Neoponera inversa OX=264722 PE=1 SV=1
FLWGALIKGAGKLISRVVGSLKKKKQ
>sp|Q8N0N8|NDB2S_MESMA Peptide BmKa2 OS=Mesobuthus martensii OX=34649 PE=3 SV=1
MSSKTLLVLLLVGVLVSTFFTADAYPASMDNYDDALEELDNLDLDDYFDLEPADFVLLDM
WANMLESSDFDDME
>sp|P0DME3|NDB4T_CHATC Peptide Ctri10036 OS=Chaerilus tricostatus OX=1055734 PE=3 SV=1
MNSKYLFVFLILNVIFIDLCQGFLWSLIPSAISAVTSLIKKGRRRRELGSQYDYLQDFRK
RELDLDDLLSKFPDY
>sp|P0DSM3|WTX1A_NEOIV U1-poneritoxin-Ni1a OS=Neoponera inversa OX=264722 PE=1 SV=1
FIGAALGALTAIPSIIKLFK
>sp|P0DME2|NDB4P_CHATC Peptide Ctri9610 OS=Chaerilus tricostatus OX=1055734 PE=3 SV=1
MNSKYLFVFLILNVIFIDLCQGFLFNVIPHAINATASLIKKGTRRRELGSQYDYLQDFRK
RELDLDDLLSKFPDY
>sp|P0DMF7|NDB4X_CHATC Peptide Ctri9594 OS=Chaerilus tricostatus OX=1055734 PE=3 SV=1
MKTQTALFFFFLFSLMVATQSGVVDTLKNLLMGLLSKRALRNQNFVEYAYDPSLSAADWR
ALDTLFENY
>sp|P0DME4|NDB4S_CHATC Peptide Ctri10033 OS=Chaerilus tricostatus OX=1055734 PE=3 SV=1
MNSKYLFVFLILIVTFTDLCQGFLVGILPRMRGFITPFLKKVRGRRELGSQYDYLQDFRK
RELDLDDLLSKFPDY
>sp|Q5G8B5|NDB4S_TITCO Putative antimicrobial peptide clone 4 OS=Tityus costatus OX=309814 PE=3 SV=1
MQMKYLIPIFFLVLIVADHCHAFLGMIPGLIGGLISAFKGRRKRDITSQIEQYRNLQKRE
AELEDILANLPVY
>sp|Q5G8B3|NDB4U_TITCO Putative antimicrobial peptide clone 6 OS=Tityus costatus OX=309814 PE=3 SV=1
MQIKHLITLFFLVLIVADQCSAFFSLIPSLIGGLVSAIKGRKKREISTQIDQYRNLQKRE
AELEELLDRLPMY
>sp|Q9Y0X5|NDBX_MESMA Peptide BmKa1 OS=Mesobuthus martensii OX=34649 PE=3 SV=1
MKPRVFFLLFLLVAAMIETGESEENEEGSNESGKSTEAKNTDASVDNEDSDIDGDSD
>sp|Q5G8B4|NDB4T_TITCO Putative antimicrobial peptide clone 5 OS=Tityus costatus OX=309814 PE=3 SV=1
MQIKHLITLFFLVLIGADQCSAFFSLIPSLIGGLVFAIKGRKKREVSPQIDQYRNFQKRE
AELEELLDRLPMY
>sp|P86826|NDB4T_TITSE Venom peptide 3 OS=Tityus serrulatus OX=6887 PE=1 SV=1
YDRYEVVYR
>sp|P0CJ15|NDBK_LYCMC Venom protein 3.1 OS=Lychas mucronatus OX=172552 PE=3 SV=1
MKFSLISVFLFAVFLSNENIFQAIADNRYLPTIFKNPVNAEQRSEAVMSSSLTNEEESRN
WPHRATRNTLEKGQKRSPAARSEIEEMEEYDDRWMW
>sp|Q5G8B0|NDB2U_TITCO Anionic peptide clone 9 OS=Tityus costatus OX=309814 PE=3 SV=1
MVSKSLIVLLLVSVLVSTFFTTEAYPASYDDDFDALDDLDGLDLDDLLDSEPADLVLLDM
WANMLDSQDFEDFE
>sp|Q5G8A9|NDB2V_TITCO Anionic peptide clone 10 OS=Tityus costatus OX=309814 PE=3 SV=1
MVSKSLIVLLLVSVLVSTFFTTEAYPASYDGDFDALDDLDDLDLDDLLDLEPADLVLLDM
WANMLDSQDFEDFE
>sp|L0GCJ6|NDB4_UROYA Putative antimicrobial peptide 7848 OS=Urodacus yaschenkoi OX=1273102 PE=3 SV=1
MNENLWAAPAPKKLSKHFFGRGGPLGKETGPNLFPKKPGAGKGLGFPPTKKPRGQPRVLK
KPKWNSEGLIGILHRGSDGVQF
>sp|Q5G8B2|NDB2S_TITCO Anionic peptide clone 7 OS=Tityus costatus OX=309814 PE=3 SV=1
MVSKSLIVLLLVSVLVSTFFTTGAYPTSYDDDFDALDDLDDLDLDDLLDLEPADLVLLDM
WANMLDSQDFEDFE
>sp|Q5G8B1|NDB2T_TITCO Anionic peptide clone 8 OS=Tityus costatus OX=309814 PE=3 SV=1
MVSKSLIVLLLVSVLVSTFFTTEAYPASYDDDFDALDDLDDLDLDDLLDLEPADLVLLDM
WANMLDSQDFEDFE
>sp|P0C8L3|NDB2_HOFGE Venom protein HGE029 OS=Hoffmannihadrurus gertschi OX=380989 PE=3 SV=1
MNAKAFLAIFMIALLITDRAEAGWWNAFKSIGKKLLKSKLAKDITKMAKQRAKEYVVKKL
NGPPEEEVAAIDALMNSLDY
>sp|P0DME5|NDB4W_CHATY Peptide Ctry2801 OS=Chaerilus tryznai OX=1464547 PE=3 SV=1
FLSLIPGAISAIASLFK
>tr|A0A0C4G489|A0A0C4G489_HETSP Heterin 1 OS=Heterometrus spinifer OX=118530 PE=2 SV=1
MNGKLLLVSLMVTMLVMQPAEAGVWDWLKKTAKNVWNSDIVKQLKGKAINAAKNYVAEKI
GATPSVAGQIPFDEFMDILHYRP
>tr|A0A1B3IJ64|A0A1B3IJ64_9SCOR Venom peptide HtAPx OS=Hadogenes troglodytes OX=1577150 PE=2 SV=1
MNTKAFFAVVFIAMLVTDQAEAGFFSTIGKWASKAWNSDIGKSLRNKAAGAINKFVSDKI
GVTPEKAGSMTLDEIVDALSRN
>tr|A0A1L4BJ97|A0A1L4BJ97_HEMLE Venom toxin OS=Hemiscorpius lepturus OX=520031 PE=2 SV=1
MNRKLLLVSLIVTMLVMQQPAEAGFWKWAKKLWKSPVVQKLKSKALNAAKDLVAEKIGAT
PPEAGQMPFDEFMDVLYS
>sp|P0CJ02|NDBL_LYCMC Venom protein 4.1 OS=Lychas mucronatus OX=172552 PE=3 SV=1
MKALCAILLVLFACSVMFEHFSISTAEKVLQNPLSELKRNCEKADCRRSLPQNKQHDFKE
>sp|P0CJ04|NDBR_LYCMC Venom protein 22.1 OS=Lychas mucronatus OX=172552 PE=3 SV=1
MDIKGLLVILFFVLLITGEVENMKPKKHKYKYKNRKRFLENFEEPLQKRDMNEESYELFN
Q
>sp|P0CI94|NDBG1_LYCMC Glycine-rich protein OS=Lychas mucronatus OX=172552 PE=3 SV=1
MKSMIAVLLLALVATSMAGYLGLGYGGLYGAYGGLYGAGVPVGRAVAYSSSIRHPGFGGL
GVLGGYGGYGYGLGLGAYGYGGYGLGYGLGLGLGHGKIW
>sp|P0CJ06|NDBV_LYCMC Venom protein 37.1 OS=Lychas mucronatus OX=172552 PE=3 SV=1
MVSTLMIASVKLRLYCTALIILCNQKNPSEFNVLIHKLIIKWGFMNKNFHFVSVFFIKF
>sp|P0CJ19|NDBT_LYCMC Venom protein 27.7 OS=Lychas mucronatus OX=172552 PE=3 SV=1
MTFITLTIGLSLRTIFLIFIFLPPPHLLARTTSLTRRQTRKTTIKVFVFILPFYQTPNW
>sp|P0CI95|NDBG2_LYCMC Glycine-rich protein OS=Lychas mucronatus OX=172552 PE=3 SV=1
MKSMIAAILFALVATSLAGYLGYAGYGGPYGGYGAFGFRGVPVGRAVAYSSSIRHPGYGY
GLGLGYGGLGYGLGYGGYGGYGLGYGYGGYGLGLGHGLGLGKVW
>sp|P0CI96|NDBQ_LYCMC Anionic peptide 17.1 OS=Lychas mucronatus OX=172552 PE=3 SV=1
MASKTVLVLLLVSVLVSTFCTAKAYPASLEDNFDLDALDDLDDLDLEDFYDLEPADLVLL
DMWASMLENSDFEDDFE
>sp|P0CJ16|NDBX_LYCMC Venom protein 49.1 OS=Lychas mucronatus OX=172552 PE=3 SV=1
MKSFIIFSGLIFVIFLSNKYSCQPVADNQYLSSLSENVKVLEQRMYPAMSASSANEEKRF
QLEIFGSMAKAEEQRSRYPNPLFFHSWKDTED
>sp|P86827|NDB4U_TITSE Venom peptide 6 OS=Tityus serrulatus OX=6887 PE=1 SV=1
FGVLNFF
>sp|P0CI97|NDBO_LYCMC Anionic peptide 10.1 OS=Lychas mucronatus OX=172552 PE=3 SV=1
MISRFCLLFLLVFVVSKIQAVEDFNEENEVDDLDDLDFLDDLDLDLSPEELEYLENWAKE
FED
>sp|D9U2B6|NDBN_LYCMC Anionic peptide NDBP7 OS=Lychas mucronatus OX=172552 PE=2 SV=1
MISRFCLLFLLVFVVSKIQAAEDFNEENEVDDLDDLDFLDDLDLDLSPEELEYLENWVKE
FED
>sp|C9X4J1|NDBX_TITDI Anionic peptide OS=Tityus discrepans OX=57059 PE=3 SV=1
MVSKSLIVLLLVSVLVSTFYTSEAYPASFDDDFDALDDLDDLDLDDLLDLEPADLVLLDM
WANMLDSQDFEDDFE
>tr|A0A224XGP4|A0A224XGP4_9SCOR Putative Non Disulfide Bridge Peptide OS=Megacormus gertschi OX=1843536 PE=3 SV=1
MNAKIILVAFLITMLVTDQAEAGLWGWIKKGWNSKIGKTLRNKAAKAATNLVAEKIGVTP
EQASEMPFDEVMDALYEI
>tr|A0A224X3W5|A0A224X3W5_9SCOR Putative Non Disulfide Bridge Peptide OS=Megacormus gertschi OX=1843536 PE=3 SV=1
MNAKTFLVVCMITMLAMDQAEAGFFNTIKNWASKAWNSDIGKQLRNKAAGALNKLVSEKI
GVTPEQASAMTLDEIVDAMYYS
>tr|A0A1W7RAZ9|A0A1W7RAZ9_9SCOR Antimicrobial peptide OS=Hadrurus spadix OX=141984 PE=3 SV=1
MNAKVFLVVFMIALFVTEKAEAGILDTIKSIASKVWNSKTVQDLKRKGVNWIASKLGVSP
QVAASMTLDEIMDALENY
>tr|A0A1V1WBL1|A0A1V1WBL1_9SCOR Putative NDBP OS=Superstitionia donensis OX=311983 PE=3 SV=1
MNAKVFLVVFIVAMLVTDQAEAGFWKNIWNSDIVKNLRNKAVNWVKEKVGAPQVAKLDEF
LDSVYNS
>tr|A0A1V1WBK7|A0A1V1WBK7_9SCOR Putative NDBP OS=Superstitionia donensis OX=311983 PE=3 SV=1
MNAKIFLVVLLVAAFMTEETEAGFFGKIWNSDFVKNLRNKAVKFISDKIGTNPPQAATLD
ELLDALYS
>tr|A0A1V1WBK4|A0A1V1WBK4_9SCOR Putative NDBP (Fragment) OS=Superstitionia donensis OX=311983 PE=3 SV=1
MNAKTIFAIVLIGMLVTEQAEAGIWSTIKKYASKAWNSDIGKSLRNK
>tr|A0A1V1WBM7|A0A1V1WBM7_9SCOR Putative NDBP OS=Superstitionia donensis OX=311983 PE=3 SV=1
MNAKVFLAVFIVAMFVTDQAEAGFWKNVWNSDIAKNLRNKAVNWVQEKIGAPQAAKLDEF
LNSLYYR
