# Supplementary material for: Transcriptomic Insights into the Diversity and Evolution of Myxozoa (Cnidaria, Endocnidozoa) Toxin-like Proteins
Source: Mar Drugs. 2022 Apr 26;20(5):291. doi: 10.3390/md20050291 (PMC9144971; doi:10.3390/md20050291)
Supplement: Supplementary file 1 [file marinedrugs-20-00291-s001.zip › Supplementary File 1/ngf.fasta]

>sp|P25428|NGFV_MACLB Venom nerve growth factor OS=Macrovipera lebetina OX=8709 PE=1 SV=2
MSMLCYTLIIAFLIGIWAAPKSEDNVSLGSPATPDLSDTSCAKTHEALKTSRNTDQHYPA
PKKAEDQEFGSAANIIVDPKLFQKRRFQSPRVLFSTQPPPLSRDEQSVEFLDNADSLNRN
IRAKRATHPVHNRGEFSVCDSVSVWVANKTTATDIRGNVVTVMVDVKLNNNVYRQYFFET
KCKNPSPVSSGCRGIDAKHWNSYCTTTDTFVRALTMEGNQASWRFIRIDTACVCVISRKN
DNFG
>sp|P61898|NGFV_NAJAT Venom nerve growth factor OS=Naja atra OX=8656 PE=1 SV=1
EDHPVHNLGEHSVCDSVSAWVTKTTATDIKGNTVTVMENVNLDNKVYKEYFFETKCKNPN
PEPSGCRGIDSSHWNSYCTETDTFIKALTMEGNQASWRFIRIETACVCVITKKKGN
>sp|P34128|NGFV_BUNMU Venom nerve growth factor OS=Bungarus multicinctus OX=8616 PE=1 SV=1
MSMLCYTLIIAFLIGIWAAPKSEDNVPLGSPAKSDFSDTNCAQTHEGLKTSRNTDQHHPT
PKKSEDQELGSAANIIVDPKLFQKRRFQSPRVLFSTQPPPLSRDEQSVKFLDTEDTLNRN
IWANNENHPVHNQGEHSVCDSISVWVTNKTKATDIKGNTVTVMVDVNLNNEVYKQYFFET
KCRNPNPVPSGCRGIDSRHWNSYCTTTDTFVKALTMEGNRASWRFIRIDTACVCVISRKT
ENF
>sp|P61899|NGFV_NAJKA Venom nerve growth factor OS=Naja kaouthia OX=8649 PE=1 SV=1
EDHPVHNLGEHSVCDSVSAWVTKTTATDIKGNTVTVMENVNLDNKVYKEYFFETKCKNPN
PEPSGCRGIDSSHWNSYCTETDTFIKALTMEGNQASWRFIRIETACVCVITKKKGN
>sp|Q90W38|NGFV_BOTJR Venom nerve growth factor OS=Bothrops jararacussu OX=8726 GN=NGF PE=2 SV=1
MSMLCYTLIITLLIGIWAAPKSEDNVPLGSPATSDLSVTSCTKTHEALKTSRNTDQHYPA
PKKEEDQEFGSAANIIVDPKLFQKRRFQSPRVLFSTQPPPLSRDEQSVDDANSLNRNIRA
KREDHPVHNRGEYSVCDSVNVWVANKTTATDIRGNVVTVMVDVNINNNVYKQYFFETKCR
NPNPVPTGCRGIDARHWNSYCTTTNTFVKALTMEGNQASWRFIRIDTACVCVISRKNENF
G
>sp|B8QCG6|NGFV_AGKCO Venom nerve growth factor (Fragment) OS=Agkistrodon contortrix contortrix OX=8713 PE=1 SV=1
FLIGIWAAPKSEDNVPLGSPATSDLSDTSCAKTHEALKTSRNIDQHYPAPKKAEDQEFGS
AANIIVDPKLFQKRRFQSPRVLFSTQPPPLSRDEQNVDNANSLNRNIRAKREDHPVHNRG
EYSVCDSVNVWVANKTTATDIRGNVVTVMVDVNINNNVYKQYFFETKCRNPNPVPTGCRG
IDARHWNSYC
>sp|Q5YF90|NGFV1_NAJSP Venom nerve growth factor 1 OS=Naja sputatrix OX=33626 PE=1 SV=1
MSMLCYTLIIAFLIGIWAVPKSEDNAPLGSPATSDLSDTSCAQTHEGLKTSRNTDQRHPA
PRSQRIKQFGSASNIIVDPKLFQKRRFQSPRVLFSTQPPPLSRDEQSVEFLDNEDALNRN
IRAKRETHPVHNRGEYSVCDSISVWVANKTTATDIKGKPVTVMVDVNLNNHVYKQYFFET
KCRNPNPVPSGCRGIDSRHWNSYCTTTHTFVKALTMEGNRASWRFIRIDTACVCVISRKT
ENF
>sp|Q3I5F4|NGFV_OXYSC Venom nerve growth factor OS=Oxyuranus scutellatus scutellatus OX=8667 PE=1 SV=1
MSMLCYTLIIVFLIGIWAAPKSEDNVPLGSPATSDLSDTSCAQTHEGLKTSRNTDQRHPA
PKKAEDQELGSAANIIVDPKLFQKRRFQSPRVLFSTQPPPLSRDEQSVEFLDNEDTLNRN
IRAKRETHPVHNLGEYSVCDSISVWVANKTEAMDIKGKPVTVMVDVNLNNHVFKQYFFET
KCRNPNPVPSGCRGIDSGHWNSYCTTTQTFVRALTMEGNQASWRFIRIDTACVCVISRKT
ENF
>sp|F8RKW5|NGFV_DRYCN Venom nerve growth factor OS=Drysdalia coronoides OX=66186 PE=2 SV=1
MSMMCYTLIIAFLIGIWAAPKSEDNVPLGSPATSDLSDTSCAQTHEGLKTSRNTDQRHPA
PKKAEDQELGSAANIIVDPKLFQKRRFQSPRVLFSTQPPPLSRDEQSVEFLDNEDTLNRN
IRAKRENHPVHNQGEHSVCDSVSDWVIKTTATDIHGNMVTVMGDINFTNEVYKQYFFETK
CRNPNPVPSGCRGIDSKVWNSYCTTTQTFVKALTMEGSRASWRFIRIDTACVCVISRKTE
NF
>sp|Q3HXY8|NGFV2_PSETE Venom nerve growth factor 2 OS=Pseudonaja textilis OX=8673 PE=2 SV=1
MSMLCYTLIIAFLIGIWAAPKSEDNVPLGSPATSDLSDTSCAQTHEGLKTSRNTDQRHPA
PKKAEDQELASAANIIVDPKLFQKRRFQSPRVLFSTQPPPLSRDEQSVEFLDNEDTLNRN
IRAKRETHPVHNRGEYSVCDSISVWVANKTKAMDIKGKPVTVMVDVNLNNHVYKQYFFET
KYRNPNPVPSGCRGIDSGHWNSYCTTTQTYVRALTMEGNQASWRFIRIDAACVCVISRKT
ENF
>sp|Q3HXY0|NGFV1_HOPST Venom nerve growth factor 1 OS=Hoplocephalus stephensii OX=196418 PE=2 SV=1
MSMLCYTLIIAFLIGIWAAPKSEDNVPLGSPATSDLSDTSCAQTHEGLKTSRNTDQRHPA
PKKAEDQELGSAANIIVNPKLFQKRRFQSPRVLFSTQPPPLSRDEQSVEFLDNEDALNRN
IRAKRENHPVHNRGEHSVCDSISVWVTNKTKATDIKGNMVTVMVDVNLNNEVYKQYFFET
KCRNPNPVPSGCRGTDSRHWNSYCTTTQTFVRALTMEGNRASWRFIRIDTACVCVIIRKT
DNF
>sp|Q3HXX9|NGFV2_HOPST Venom nerve growth factor 2 OS=Hoplocephalus stephensii OX=196418 PE=2 SV=1
MSMLCYTLIIAFLIGIWAAPKSEDNVPLGSPATSDLSDTSCAQTHEGLKTSRNTDQRHPA
PKKAEDQELGSAANIIVNPKLFQKRRFQSPRALFSTQPPPLSRDEQSVEFLDNEDALNRN
IRAKRENHPVHNRGEHSVCDSISVWVTNKTKATDIKGNMVTVMVDVNLNNEVYKQYFFET
KCRNPNPNLLQSECRGIDSRLWNSYCTRTQTFVKALTMEGNQASWRFIRIDTACVCVIIR
KTDNL
>sp|Q3HXX4|NGFV5_TROCA Venom nerve growth factor 5 OS=Tropidechis carinatus OX=100989 PE=2 SV=1
MSMLCYTLIIAFLIGIWAAPKSEDNVPLGSPATSDLSDTSCAQTHEGLKTSRNTDQRHPA
PKKAEDQELGSVANIIVDPKLFQKRRFQSPRVLFSIQPPPLSRDEQSVEFLDNEDTLNRN
IRTKRETHPVYNRGEHSVCDSVSVWVTNKTKATDIKGNMVTVMVDINLNNEVYKQYFFET
KCRNPNPVPSGCRGTDSRHWNSYCTTTQTFVRALTMEGNQASWRFIRIDTACVCVIIRKT
DNF
>sp|Q3HXY9|NGFV1_PSETE Venom nerve growth factor 1 OS=Pseudonaja textilis OX=8673 PE=2 SV=1
MSMLCYTLIIAFLIGIWAAPKSEDNVPLGSPATSDLSDTSCAQTHEGLKTSRNTDQRHPA
PKKAEDQELGSAANIIVDPKLFQKRRFQSPRVLFSTQPPPLSRDEQSVEFLDNEDTLNRN
IRAKRETHPVHNRGEYSVCDSISVWVANKTKAMDIKGKPVTVMVDVNLNNHVYKQYFFET
KCRNPNPVPSGCRGIDSRHWNSYCTTTHTFVKALTMEGNRASWRFIRIDTACVCVISRKT
ENF
>sp|Q1W7Q6|NGFV_CRYNI Venom nerve growth factor OS=Cryptophis nigrescens OX=292442 PE=2 SV=1
MSMLCYTLIIAFLIGIWAAPKSEDNVPLGSPTTSDLSDTSCAQTHEGLKTSRNTDQRHLA
PKKAEDQELGSAANIIVDPKLFQKRRFQSPRVLFSTQPPPLSRDEQSVEFLDNEDTLNRN
IRTKRETHPVHNLGEHSVCDSISVWVTNKTKATDIKDNMVTVMVDINLNNEVYKQYFFET
KCRNPNPVPSGCRGTDSRHWNSYCTTTQTFVKALTMEGNRASWRFIRIDTACVCVISRKT
DNF
>sp|Q3HXX8|NGFV1_TROCA Venom nerve growth factor 1 OS=Tropidechis carinatus OX=100989 PE=2 SV=1
MSMLCYTLIIAFLIGIWAAPKSEDNVPLGSPATSDLSDTSCAQTHEGLKTSRNTDQRHPA
PKKAEDQELGSAANIIVDPKLFQKRRFQSSRVLFSTQPPPLSRDEQSVEFLDNEDALNRN
IRAKRETHPVHNRGEHSVCDSISVWVANKTNATDIKGNMVTVMVDVNLNNEVYMQYFFET
KCRNPNPNPVPSGCRGIDSRHWNSYCTTTQAYVRALTMEGNRASWRFIRIDTACVCVIIR
KTDNF
>sp|Q3HXX6|NGFV3_TROCA Venom nerve growth factor 3 OS=Tropidechis carinatus OX=100989 PE=2 SV=1
MSMLCYTLIIAFLIGIWAAPKSEDNVPLGSPATSDLSDTSCAQTHEGLKTSRNTDQRHPA
PKKAEDQELGSVANIIVDPKLFQKRRFQSSRVLFSTQPPPLSRDEQSVEFLDNEDALNRN
IRAKRETHPVHNRGEHSVCDSISVWVANKTNATDIKGNMVTVMVDVNLNNEVYKQYFFET
KCRNPNPVPSGCRGIDSRHWNSYCTTTQAYVRALTMEGNRASWRFIRIDTACVCVIIRKT
DNF
>sp|A6MFL6|NGFV2_DEMVE Venom nerve growth factor 2 OS=Demansia vestigiata OX=412038 PE=2 SV=1
MSMLCYTLIIAFLIGIWAAPKSEDNVPLGSPATPDLSDTSCAQTHKALKTSRNTDQRHPA
PKKAEDQELGSAANIIVDPKLFQKRRFQSPRVLFSTQPPPLSRDEQSVEFLENEDALNRN
IRSKRENHPVNDHGEYSVCDSVSVWVNKTTATDIKGKPVTVMVDVNLNNHVYKQYFFETK
CKNPNPVPSGCRGIDSRHWNSYCTTTQSFVKALTKEGNQASWRFIRIDTACVCVISRKTG
NF
>sp|P01140|NGFV_NAJNA Venom nerve growth factor OS=Naja naja OX=35670 PE=1 SV=2
EDHPVHNLGEHSVCDSVSAWVTKTTATDIKGNTVTVMENVNLDNKVYKEYFFETKCKNPN
PEPSGCRGIDSSHWNSYCTETDTFIKALTMEGNQASWRFIRIDTACVCVITKKTGN
>sp|Q3HXZ0|NGFV2_OXYMI Venom nerve growth factor 2 OS=Oxyuranus microlepidotus OX=111177 PE=2 SV=1
MSMLCYTLIIAFLIGIWAAPKSEDNVPLGSPATSDLSDTSCAQTHEGLKTSRNTDQHHPA
PKKAEDQELGSAANIIVDPKLFQKRRFQSPRVLFSTQPPPLSRDEQSVEFLDNEDTLNRN
IRAKRETHPVHNLGEYSVCDSISVWVANKTKAMDIKGKPVTVMVDVNLNNHVFKQYFFET
KCRNPNPVPSGCRGIDSGHWNSYCTTTQTFVRALTMEGNQASWRFIRIDTACVCVISRKT
ENF
>sp|Q3HXZ1|NGFV1_OXYMI Venom nerve growth factor 1 OS=Oxyuranus microlepidotus OX=111177 PE=2 SV=1
MSMLCYTLIIAFLIGIWAAPKSEDNVPLGSPATSDLSDTSCAQTHEGLKTSRNTDQRHPA
PKKAEDQELGSAANIIVDPKLFQKRRFQSPRVLFSTQPPPLSRDEQSVEFLDNEDTLNRN
IRAKRETHPVHNLGEYSVCDSISVWVANKTKAMDIKGKPVTVMVDVNLNNHVFKQYFFET
KCRNPNPVPSGCRGIDSGHWNSYCTTTQTFVRALTMEGNQASWRFIRIDTACVCVISRKT
ENF
>sp|A6MFL7|NGFV3_DEMVE Venom nerve growth factor 3 OS=Demansia vestigiata OX=412038 PE=2 SV=1
MSMLCYTLIIAFLIGIWAAPKSEDNVPLGSPATSDLSDTSCAQTHEALKTSRNTDQRHPA
PKKAEDQELGSAANIIVDPKLFQKRRFQSPRVLFSTQPPPLSRDEQSVEFLENEDALNRN
IRSKRENHPVNDHGEYSVCDSVSVWVNKTTATDIKGKPVTVMVDVNLNNHVYKQYFFETK
CKNPNPVPSGCRGIDSRHWNSYCTTTQSFVKALTKEGNQASWRFIRIDTACVCVISRKTG
NF
>sp|A6MFL5|NGFV1_DEMVE Venom nerve growth factor 1 OS=Demansia vestigiata OX=412038 PE=2 SV=1
MSMLCYTLIIAFLIGIWAAPKSEDNVPLGSPATSDLSDTSCAQTHKALKTSRNTDQRHPA
PKKAEDQELGSAANIIVDPKLFQKRRFQSPRVLFSTQPPPLSRDEQSVEFLENEDALNRN
IRSKRENHPVNDHGEYSVCDSVSVWVNKTTATDIKGKPVTVMVDVNLNNHVYKQYFFETK
CKNPNPVPSGCRGIDSRHWNSYCTTTQSFVKALTKEGNQASWRFIRIDTACVCVISRKTG
NF
>sp|Q2XXL6|NGFV1_AZEFE Venom nerve growth factor 1 (Fragment) OS=Azemiops feae OX=8773 PE=2 SV=1
GEDNVPLGSPATSDLSDTSCAKTHEALKTSRNTDQHYPAPKKAEDQEFGSAANIIVDPKL
FQKRRFQSPRVLFSTQPPPLSRDEQSVEFLDNADSLNRNIRAKRGTHPVHNQGEYSVCDS
VSVWVANKTTATDIRGNLVTVMVDINLNNNVYKQYFFETKCRNPNPVPSGCRGIDARHWN
SYCTTTHTYVRALTKEGNQASWRFIRIDTACVCVISRITENFG
>sp|Q5YF89|NGFV2_NAJSP Venom nerve growth factor 2 OS=Naja sputatrix OX=33626 PE=2 SV=1
MSMLCYTLITAFLIGIWAAPKSEDNVPLGSPATSDLSDTSCAQTHEGLKTSRNTDQRHPA
PQKAEDQELRTAANIIVDPKLFQKRQFQSPRVLFSTQPPLLSRDEESVEFLDNEDSLNRN
IRAKREDHPVHNLGEHSVCDSVSAWVTKTTATDIKGNTVTVMENVNLDNKVYKQYFFETK
CKNPNPVPSGCRGIDSSHWNSYCTETDTFIKALTMEGNQASWRFIRIDTACVCVITKKTG
N
>sp|P0DMD1|NGFV_ECHOC Venom nerve growth factor (Fragment) OS=Echis ocellatus OX=99586 PE=1 SV=1
MSMLCYTLIIAFLIGIWAAPKSEDNVSLGSPATPDISDTSCAKTHEALKTSQNTDQHSPA
PKKAEDQEFGSAANIIVDPKLFQKRRFQSPRVLFSTQPPPLSRDEQSVEFLDNADSLNRN
IRAKRGIHPVHNQGEFSVCDSVNVWVANKTTATDIKGNEVTVMVNVKP
>sp|Q3HXX5|NGFV4_TROCA Venom nerve growth factor 4 OS=Tropidechis carinatus OX=100989 PE=2 SV=1
MSMLCYTLIIAFLIGIWAAPKSEDNVPLGSPATSDLSDTSCAQTHEGLKTSRNTDQRHPA
PKKAEDQELGSAANIIVDPKLFQKRRFQSSRVLFSTQPPPLSRGEQSVEFLDNEDTLNRN
IRAKRENHPVHNQGEHSVCDSVSDWVIKTTATDIRGNVVTVMEDINLNNEVYKQYFFETK
CRNPNPNPVQSECRGIDSRLWNSYCTTTQTFVRALTMEGNQASWRFIRIDTACVCVIIRK
TDNF
>sp|Q3HXY2|NGFV2_PSEAU Venom nerve growth factor 2 OS=Pseudechis australis OX=8670 PE=2 SV=1
MSMLCYTLIIAFLIGIWAAPQSEDNVPLGSPATSDLSDTSCAQTHEDLKTSRNTDQRHPA
PKKADDQELGSAANIIVDPKLFQKRQFQSSRVLFSTQPPPLSRDEQSVEFLDNEDALNRN
IQAKRQNHPVHDLGEHSVCDSISEWVTKTTATDIKGNTVTVKVDVNLNNHVYKQYFFETK
CRNPNPVPSGCRGIDSRLWTSYCTKTQTFVRALTMEGNQASWRFIRIDTACVCVITKKTD
NL
>sp|Q3HXY4|NGFV_PSEPO Venom nerve growth factor OS=Pseudechis porphyriacus OX=8671 PE=2 SV=1
MSMLCYTLIIAFLIGIWAAPKSEDNVPLGSPATSDLSDTSCAQTHEGLKTSRNTDQRHPA
PKKADDQELGSVANIIVDPKLFQKRQFQSPRVLFSTQPPPLSRDEQSVEFLDNEDALNRN
IQAKRQNHPVHDLGEQSVCDSISEWVTKTTATDIKGNTVTVKVDVNLNNQVYKQYFFETK
CRNPNPVPSGCRGIDSSHWNSYCTTTQTFVRALTMEGNQASWRFIRIDTACVCVISKKT
>sp|Q3HXY6|NGFV2_NOTSC Venom nerve growth factor 2 OS=Notechis scutatus scutatus OX=70142 PE=2 SV=1
MSMLCYTLIIAFLIGIWAAPKSEDNVPLGSPATSDLSDTSCAQTHEGLKTSRNTDQRHPA
PKKAEDQELGSAANIIVDPKLFQKRRFQSPRVLFSTQPPPLSRDEQSVEFLDNEDTLNRN
IRAKRENHPVHNQGEHSVCDSVSDWVIKTTATDIRGNMVTVMVDINRNNEVYKQYFFETK
CRNPNPNPVQSERRGIDSRLWNSYCTTTQTFVRALTMEGNQASWRFIRIDTACVCVIIRK
TDNF
>sp|Q3HXY7|NGFV1_NOTSC Venom nerve growth factor 1 OS=Notechis scutatus scutatus OX=70142 PE=2 SV=1
MSMLCYTLIIAFLIGIWAAPKSEDNVPLGSPATSDLSDTSCAQTHEGLKTSRNTDQRHPA
PKKAEDQELGSVANIIVDPKLFQKRRFQSPRVLFSTQPPPLSRDEQSVEFLDNEDTLNRN
IRAKRENHPVHNQGEHSVCDSVSDWVIKTTATDIRGNMVTVMVDINRNNEVYKQYFFETK
CRNPNPNPVQSECRGIDSRLWNSYCTTTQTFVRALTMEGNQASWRFIRIDTACVCVIIRK
TDNF
>sp|Q3HXY5|NGFV3_NOTSC Venom nerve growth factor 3 OS=Notechis scutatus scutatus OX=70142 PE=2 SV=1
MSMLCYTLIIAFLIGIWAAPKSEDNVPLGSPATSDLSDTSCAQTHEGLKTSRNTDQRHPA
PKKAEDQELGSVANIIVDPKLFQKRRFQSSRVLFSTQPPPLSRDEQSVEFLDNEDTLNRN
IRAKRENHPVHNQGEHSVCDSVSDWVIKTTATDIRGNMVTVMVDINRDNEVYKQYFFETK
CRNPNPNPVQSECRGIDSRLWNSYCTTTRTFVRALTMEGNQASWRFIRIDTACVCVIIRK
TDNF
>sp|Q3HXY1|NGFV3_PSEAU Venom nerve growth factor 3 OS=Pseudechis australis OX=8670 PE=2 SV=1
MSMLCYTLIIAFLIGIWAAPQSEDNVPLGSPATSDLSDTSCAQTHEGLKTSRNTDQRHPA
PKKVDDQEPGSVANIIVDPKLFQKRQFQSSRVLFSTQPPPLSRDEQSVEFLNNEDALNRN
IQAKRQNHPVHDLGEHSVCDSISEWVTKTTATDIKGNTVTVEVDVNLNNEVYKQYFFETK
CRNPNPVPSGCRGIDSRLWNSYCTTTQTFVKALTMEGNQASWRFIRIDTACVCVITKKTD
NL
>sp|Q3HXX7|NGFV2_TROCA Venom nerve growth factor 2 OS=Tropidechis carinatus OX=100989 PE=2 SV=1
MSMLCYTLIIAFLIGTWAAPKSEDNVPLGSPATSDLSDTSCAQTHEGLKTSRNTDQRHPA
PKKAEDQELGSVANIIVDPKLFQKRRFQSSRVLFSTQPPPLSRDEQSVEFLDNEDTLNRN
IRAKRENHPVHNQGEHSVCDSVSDWVIKTTATDIRGNVVTVMEDINLNNEVYKQYFFETK
CRNPSPNPVQSECRGIDSRLWNSYCTTTQTFVRALTMEGNQASWRFIRIDTACVCVIIRK
TDNF
>sp|P30894|NGFV_DABRR Venom nerve growth factor OS=Daboia russelii OX=8707 PE=1 SV=1
HPVHNQGEFSVCDSVSVWVANKTTATDMRGNVVTVMVDVNLNNNVYKQYFFETKCKNPNP
VPSGCRGIDAKHWNSYCTTTDTFVRALTMERNQASWRFIRINTACVCVISRKNDNFG
>sp|Q9DEZ9|NGFV_CRODU Venom nerve growth factor OS=Crotalus durissus terrificus OX=8732 PE=2 SV=1
MSMLCYTLIIAFLIGIWAAPKSEDNVPLGSPATSDLSDTSCAKTHEALKTSRNIDQHYPA
PKKAEDQEFGSAANIIVDPKLFQKRRFQSPRVLFSTQPPPLSRDEQSVDNANSLNRNIRA
KREDHPVHKRGEYSVCDSVNVWVANKTTATDIRGNLVTVMVDVNINNNVYKQYFFETKCR
NPNPVPTGCRGIDARHWNSYCTTTNTFVKALTMEGNQASWRFIRIDSACVCVISRKNENF
G
>sp|Q3HXY3|NGFV1_PSEAU Venom nerve growth factor 1 OS=Pseudechis australis OX=8670 PE=2 SV=1
MSMLCYTLIIAFLIGIWAAPQSEDNVPLGSPATSDLSDTSCAQTHEGLKTSRNTDQRHPA
PKKVDDQELGSVANIIVDPKLFQKRQFQSSRVLFSTQPPPLSRDEQSVEFLDNEDALNRN
IQAKRQNHPVHDLGEHSVCDSISEWVTKTTATDIKGNTVTVEVDVNLNNEVYKQYFFETK
CRNPNPVPSGCRGIDSRLWNSYCTTTQTFVKALTMEGNQASWRFIRIDTACVCVITKKTD
NL
>sp|P0DMG7|NGFV_BOTCO Venom nerve growth factor Bco12 (Fragment) OS=Bothrops cotiara OX=8727 PE=1 SV=1
EDHPVHNRGEYSVCDSVNVWV
