# Supplementary material for: Transcriptomic Insights into the Diversity and Evolution of Myxozoa (Cnidaria, Endocnidozoa) Toxin-like Proteins
Source: Mar Drugs. 2022 Apr 26;20(5):291. doi: 10.3390/md20050291 (PMC9144971; doi:10.3390/md20050291)
Supplement: Supplementary file 1 [file marinedrugs-20-00291-s001.zip › Supplementary File 1/pb.fasta]

>sp|Q6P4A8|PLBL1_HUMAN Phospholipase B-like 1 OS=Homo sapiens OX=9606 GN=PLBD1 PE=1 SV=2
MTRGGPGGRPGLPQPPPLLLLLLLLPLLLVTAEPPKPAGVYYATAYWMPAEKTVQVKNVM
DKNGDAYGFYNNSVKTTGWGILEIRAGYGSQTLSNEIIMFVAGFLEGYLTAPHMNDHYTN
LYPQLITKPSIMDKVQDFMEKQDKWTRKNIKEYKTDSFWRHTGYVMAQIDGLYVGAKKRA
ILEGTKPMTLFQIQFLNSVGDLLDLIPSLSPTKNGSLKVFKRWDMGHCSALIKVLPGFEN
ILFAHSSWYTYAAMLRIYKHWDFNVIDKDTSSSRLSFSSYPGFLESLDDFYILSSGLILL
QTTNSVFNKTLLKQVIPETLLSWQRVRVANMMADSGKRWADIFSKYNSGTYNNQYMVLDL
KKVKLNHSLDKGTLYIVEQIPTYVEYSEQTDVLRKGYWPSYNVPFHEKIYNWSGYPLLVQ
KLGLDYSYDLAPRAKIFRRDQGKVTDTASMKYIMRYNNYKKDPYSRGDPCNTICCREDLN
SPNPSPGGCYDTKVADIYLASQYTSYAISGPTVQGGLPVFRWDRFNKTLHQGMPEVYNFD
FITMKPILKLDIK
>sp|Q8NHP8|PLBL2_HUMAN Putative phospholipase B-like 2 OS=Homo sapiens OX=9606 GN=PLBD2 PE=1 SV=2
MVGQMYCYPGSHLARALTRALALALVLALLVGPFLSGLAGAIPAPGGRWARDGQVPPASR
SRSVLLDVSAGQLLMVDGRHPDAVAWANLTNAIRETGWAFLELGTSGQYNDSLQAYAAGV
VEAAVSEELIYMHWMNTVVNYCGPFEYEVGYCERLKSFLEANLEWMQEEMESNPDSPYWH
QVRLTLLQLKGLEDSYEGRVSFPAGKFTIKPLGFLLLQLSGDLEDLELALNKTKIKPSLG
SGSCSALIKLLPGQSDLLVAHNTWNNYQHMLRVIKKYWLQFREGPWGDYPLVPGNKLVFS
SYPGTIFSCDDFYILGSGLVTLETTIGNKNPALWKYVRPRGCVLEWVRNIVANRLASDGA
TWADIFKRFNSGTYNNQWMIVDYKAFIPGGPSPGSRVLTILEQIPGMVVVADKTSELYQK
TYWASYNIPSFETVFNASGLQALVAQYGDWFSYDGSPRAQIFRRNQSLVQDMDSMVRLMR
YNDFLHDPLSLCKACNPQPNGENAISARSDLNPANGSYPFQALRQRSHGGIDVKVTSMSL
ARILSLLAASGPTWDQVPPFQWSTSPFSGLLHMGQPDLWKFAPVKVSWD
>sp|Q9GL30|PLBL1_BOVIN Phospholipase B-like 1 OS=Bos taurus OX=9913 GN=PLBD1 PE=1 SV=2
MSRHSQDERLGLPQPPALLPLLLLLLAVAVPLSQAGVYYATAYWMPTEKTIQVKNVLDRK
GDAYGFYNNSVKTTGWGILEIKAGYGSQSLSNEIIMFAAGFLEGYLTAPHMDDHFTNLYP
QLIKKRSMLNKVQDFLTKQDQWTRENIKYYKSDPFWRHADYVMAQMDGLFAGATKRAVLE
GKKPMTLFQIQFLNAIGDLLDLIPSLSPTKNSSLKFFKRWDMGHCSALIKVLPGFENIFF
AHSSWYTYAAMLRIYKHWDFNIVDKDTSSSRLSFSSYPGFLESLDDFYLLSSGLVLLQTT
NSVYNKTLLQHVVPQSLLAWQRVRVASMMANNGKQWAEVFSKYNSGTYNNQYMVLDLKKV
NLNHSLDEGTLYIVEQIPTYVEYSEQTAVLRRGYWPSYNIPFHEKVYNWSGYPILVKKLG
LDYSYDLASRAKIFRRDQGKVTDMESMKYIMRYNNYKQDPYSKGDPCNTVCCREDLNSHS
PSPGGCYDTKVADIYLASKYKAYAISGPTVQGGLPVFHWSRFNKTLHEGMPEAYNFDFIT
MKPIL
>sp|Q3TCN2|PLBL2_MOUSE Putative phospholipase B-like 2 OS=Mus musculus OX=10090 GN=Plbd2 PE=1 SV=2
MAAPVDGSSGGWAARALRRALALTSLTTLALLASLTGLLLSGPAGALPTLGPGWQRQNPD
PPVSRTRSLLLDAASGQLRLEDGFHPDAVAWANLTNAIRETGWAYLDLSTNGRYNDSLQA
YAAGVVEASVSEELIYMHWMNTVVNYCGPFEYEVGYCEKLKNFLEANLEWMQREMELNPD
SPYWHQVRLTLLQLKGLEDSYEGRLTFPTGRFTIKPLGFLLLQISGDLEDLEPALNKTNT
KPSLGSGSCSALIKLLPGGHDLLVAHNTWNSYQNMLRIIKKYRLQFREGPQEEYPLVAGN
NLVFSSYPGTIFSGDDFYILGSGLVTLETTIGNKNPALWKYVQPQGCVLEWIRNVVANRL
ALDGATWADVFKRFNSGTYNNQWMIVDYKAFLPNGPSPGSRVLTILEQIPGMVVVADKTA
ELYKTTYWASYNIPYFETVFNASGLQALVAQYGDWFSYTKNPRAKIFQRDQSLVEDMDAM
VRLMRYNDFLHDPLSLCEACNPKPNAENAISARSDLNPANGSYPFQALHQRAHGGIDVKV
TSFTLAKYMSMLAASGPTWDQCPPFQWSKSPFHSMLHMGQPDLWMFSPIRVPWD
>sp|Q8VCI0|PLBL1_MOUSE Phospholipase B-like 1 OS=Mus musculus OX=10090 GN=Plbd1 PE=1 SV=1
MCHRSPGRSLRPPSPLLLLLPLLLQPPWAAGAASQSDPTGVHCATAYWSPESKKVEIKTV
LDKNGDAYGYYNDSIKTTGWGILEIRAGYGSQVLSNEIIMFLAGYLEGYLTALHMYDHFT
NLYPQLIKNPSIVKKVQDFMEKQEMWTRQNIKAQKDDPFWRHTGYVVTQLDGLYLGAQKR
ASEEKIKPMTMFQIQFLNAVGDLLDLIPSLSPTKSSSMMKFKIWEMGHCSALIKVLPGFE
NIYFAHSSWYTYAAMLRIYKHWDFNIKDKYTLSKRLSFSSYPGFLESLDDFYILSSGLIL
LQTTNSVYNKTLLKQVVPKTLLAWQRVRVANMMAEGGKEWAQIFSKHNSGTYNNQYMVLD
LKKVTINRSLDKGTLYIVEQIPTYVEYSDQTNVLRKGYWASYNIPFHKTIYNWSGYPLLV
HKLGLDYSYDLAPRAKIFRRDQGNVTDMASMKYIMRYNNYKEDPYSKGDPCSTICCREDL
NGASPSPGGCYDTKVADIFLASQYKAYAISGPTVQDGLPPFNWNRFNETLHRGMPEVFDF
NFVTMKPILS
>sp|Q9VRK8|PLBL_DROME Putative phospholipase B-like lamina ancestor OS=Drosophila melanogaster OX=7227 GN=lama PE=2 SV=3
MLKVVGASWQKTRIGTYILIGAGLLVIGAFFIGYMERPEYDGTYCATALWTKQVGFQIEN
WKQQNDLVNIPTGVGRICYKDSVYENGWAQIEVETQRTYPDWVQAYAAGMLEGSLTWRNI
YNQWSNTISSSCERDESTQKFCGWLRDLLTTNYHRLKRQTEKAENDHYWHQLHLFITQLE
GLETGYKRGASRARSDLEEEIPFSDFLLMNAAADIQDLKIYYENYELQNSTEHTEEPGTD
QPKNFFLPSATMLTKIVQEEESPQVLQLLFGHSTAGSYSSMLRIQKRYKFHYHFSSKLRS
NTVPGVDITFTGYPGILGSTDDFYTIKGRHLHAIVGGVGIKNENLQLWKTVDPKKMVPLV
ARVMAANRISQNRQTWASAMSRHPFTGAKQWITVDLNKMKVQDNLYNVLEGDDKHDDAPV
VLNEKDRTAIQQRHDQLRDMVWIAEQLPGMMTKKDVTQGFLVPGNTSWLANGVPYFKNVL
ELSGVNYSEDQQLTVADEEELTSLASVDKYLRTHGFRGDLLGSQESIAYGNIDLKLFSYN
ARLGISDFHAFAGPVFLRFQHTQPRTLEDEGQDGGVPPAASMGDERLSVSIEDADSLAEM
ELITERRSVRNDMRAIAMRKIGSGPFKWSEMSPVEEGGGHEGHPDEWNFDKVSPKWAW
>sp|Q5U2V4|PLBL1_RAT Phospholipase B-like 1 OS=Rattus norvegicus OX=10116 GN=Plbd1 PE=2 SV=1
MCHRSHGRSLRPPSPLLLLLPLLLQSPWAAGAAEKHNSAGVHYATAYWLPDTKAVEIKMV
LDKKGDAYGFYNDSIQTTGWGVLEIKAGYGSQILSNEIIMFLAGYLEGYLTALHMYDHFT
NLYPQLIKNPSIVKKVQDFMEKQELWTRKNIKDQKDDPFWRHTGYVVSQLDGMYLGAQKR
ASEEEMKPMTMFQIQFLNAVGDLLDLIPSLSPTKSSSLKKFKIWEMGHCSALIKVLPGFE
NIYFAHSSWYTYAAMLRIYKHWDFNIKDKYTASNRLSFSSYPGFLESLDDFYILSSGLIL
LQTTNSVYNKTLLKLVVPESLLAWQRVRVANMMAQGGKEWSQLFSMYNSGTYNNQYMVLD
LKKVTLKKSIDRGALYVVEQIPTYVEYSDQTNILRKGYWASYNIPFHKTVYNWSGYPLLV
HKLGLDYSYDLAPRAKIFRRDQGTVTDMASMKHIMRYNNYKVDPYSKGDPCSTICCREDL
NEASPSPGGCYDTKVADIFLASQYKAYAISGPTVQNGLPPFNWNRFNDTLHQGMPDVFDF
DFVTMKPILT
>sp|Q4QQW8|PLBL2_RAT Putative phospholipase B-like 2 OS=Rattus norvegicus OX=10116 GN=Plbd2 PE=1 SV=2
MAAPMDRTHGGRAARALRRALALASLAGLLLSGLAGALPTLGPGWRRQNPEPPASRTRSL
LLDAASGQLRLEYGFHPDAVAWANLTNAIRETGWAYLDLGTNGSYNDSLQAYAAGVVEAS
VSEELIYMHWMNTVVNYCGPFEYEVGYCEKLKSFLEANLEWMQREMELSPDSPYWHQVRL
TLLQLKGLEDSYEGRLTFPTGRFNIKPLGFLLLQISGDLEDLEPALNKTNTKPSVGSGSC
SALIKLLPGSHDLLVAHNTWNSYQNMLRIIKKYRLQFREGPQEEYPLIAGNNLIFSSYPG
TIFSGDDFYILGSGLVTLETTIGNKNPALWKYVQPQGCVLEWIRNIVANRLALDGATWAD
VFRRFNSGTYNNQWMIVDYKAFIPNGPSPGSRVLTILEQIPGMVVVADKTAELYKTTYWA
SYNIPYFESVFNASGLQALVAQYGDWFSYTRNPRAKIFQRDQSLVEDVDTMVRLMRYNDF
LHDPLSLCEACSPKPNAENAISARSDLNPANGSYPFQALRQRAHGGIDVKVTSVALAKYM
SMLAASGPTWDQLPPFQWSKSPFHNMLHMGQPDLWMFSPVKVPWD
>sp|Q550U9|PLBLA_DICDI Phospholipase B-like protein A OS=Dictyostelium discoideum OX=44689 GN=plbA PE=1 SV=1
MRVIRSLLLLTIAIIGSVLSQSSIDDGYTVFYSQPDNYYVKPGTFSNGVAQAIFSNEMMT
TGWSFMSISSSEGLYPNDIIAAGAGYLEGYISQEMIYQNWMNMYNNEYHNVIGSDVENWI
QENLQYLQTMIDSAPSNDLYWQNVETVLTQITYMQRGYNQSVIDNGVDASQSLGITEFFL
MNMDGDMIDLGPALNLTNGKQVTSPATATSPKQAFKEFMRRTGHCSALIKMTDDLSDLFS
GHTTWSSYYEMVRMFKVYNLKYLFNGQPPASKVTMFSGYPGTLSSIDDFYLLDTKIVVIE
TTNGLMNNNLYHLITSESVLSWIRVIVANRLATGGESWCQTFSLYNSGTYNNQWIIVDYN
KFIKGYGALDGTLYILEQVPDYVEYGDQTAILRTGYWPSFNIPFYENIYGLTGFNETYAQ
FGNWFSYQASPRSMIFKRDANNIHSLTQFQAMLRYNNWQNDPFSQGNAGNQISSRFDLVT
ADDPNNQYLDPDAFGGIDSKVVSADMVAALLVNAQSGPSHDNETPFTWNSQWNQKYTYAG
QPTTWNFDWMTMSLQSMKPASPSSDSSSDSTTFN
>sp|Q2KIY5|PLBL2_BOVIN Putative phospholipase B-like 2 OS=Bos taurus OX=9913 GN=PLBD2 PE=2 SV=1
MVAPMYGSPGGRLARAVTRALALALVLALLVGLFLSGLTGAIPTPRGQRGRGMPVPPASR
CRSLLLDPETGQLRLVDGRHPDAVAWANLTNAIRETGWAFLELHTNGRFNDSLQAYAAGV
VEAAVSEELIYMYWMNTVVNYCGPFEYEVGYCERLKNFLEANLEWMQKEMELNNGSAYWH
QVRLTLLQLKGLEDSYEGSVAFPTGKFTVKPLGFLLLQISGDLEDLEVALNKTKTNHAMG
SGSCSALIKLLPGQRDLLVAHNTWHSYQYMLRIMKKYWFQFREGPQAESTRAPGNKVIFS
SYPGTIFSCDDFYILGSGLVTLETTIGNKNPALWKYVQPTGCVLEWMRNVVANRLALDGD
SWADIFKRFNSGTYNNQWMIVDYKAFVPGGPSPGRRVLTVLEQIPGMVVVADRTSELYQK
TYWASYNIPSFESVFNASGLPALVARYGPWFSYDGSPRAQIFRRNHSLVHDLDSMMRLMR
YNDFLHDPLSLCKACTPKPNGENAISARSDLNPANGSYPFQALHQRSHGGIDVKVTSTAL
AKALRLLAVSGPTWDQLPPFQWSTSPFSGMLHMGQPDLRKFSPIEVSWD
>sp|O62146|PLBL2_CAEEL Putative phospholipase B-like 2 OS=Caenorhabditis elegans OX=6239 GN=F09B12.3 PE=1 SV=2
MTRLIRSKKQFLIRSLHSVFYYLGSLLHSTFEMNVFIGLLLATVVASQSSEGRDESYTYK
QLCIVDDKPQVLDGFDCRNQVAVARWQNAVNTTGWTFLEVETKENYCPQLQAYSAGYLEG
LLSKTVLTYHLKNAQEDYCKNFTGYCSRLSDFLTENQKWIQSSLETVAPDDLYWGAVNRT
YHQVSGLIDAYEGREFKPRITYELHPILYLNLNGDFYDLEKKLNKTRDPAFEQTGGKCSG
LIKVAPGNADLFISQVTMSGFQNMLRVIKLYKFGYDRQFYPGYASSFSSYPGLLYSSDDF
ALQTSGLAVIETTISVFNTSLFENTKPVGQLPTWIRAIVSNQLARDAREWCKLYSLYNSG
TYNNQWAVLDYKKFKPNQPLPKNGLFYVLEQMPGKIVYSDLTWFVEKYSYFPSYNIPFFK
EITEISGFIGQAAKMGDWFKWGASPRAKIFERDHGNVHDLDSLTALMRYNDYKNDEFSKC
KCNPPYSAEAGISARGDLNPANGTYEFPGQGHVNHGALDYKGTNVELMKKLQFVAQGGPT
WGKVPSFKWSEFDFKDKVNHVGHPDEWKFNTLVHKWETEINA
>sp|Q9XWV2|PLBL1_CAEEL Putative phospholipase B-like 1 OS=Caenorhabditis elegans OX=6239 GN=Y37D8A.2 PE=1 SV=1
MNWIFIFLAAAVAIGCEARQERTYTVCQKPEGDLHYFKEGRKTDEELCAKRLATAYFHDE
VNQTGWAFLEVDVISPKIPHYLQGYAAGFAEGRATRHLIDLHIINTVNGYCDGAKHFCDE
LGEFMVDNLKWMEQEIRENPEDEYWQQVNLTVNQLFGLIHGYENQLGAEIDFKQIAVHPI
FMIQIAGDLEDLAMKFKKPENPKKVFSGPGHCSALVKLLPKNEDILFSHVTWSSYGTMLR
INKKYSFKTGDPGQIYSFSSYPASITSTDDFVLTSAKLAILETTIGNYNEKSLDLITPNT
VLTWIRAEIAHRTASSGLQWAEAFGRHNSGTYNNEWVVVDYKQFHRGKEVQPETGIIHVV
EQMPGHIVHSDKTAHLFRETYWPGYNQPYYKQIIRFSDTDKMVEKFGDWYSYDKTPRALI
FKRDHNTVTDMSSMIALMRSNNYTKDPLSKCDCNPPYSAENAIACRSDLNPLNGTYPFKS
LGFRDHGAIDVKVTNSKLINSLQFTAVSGPPGGVTKDVPIFDWKTSPLREKVPHFGQPDR
WNFAPVTYKWRKDAHRHYHLYQKLHKELSSL
>sp|Q9BL07|PLBL3_CAEEL Putative phospholipase B-like 3 OS=Caenorhabditis elegans OX=6239 GN=Y54F10AM.8 PE=1 SV=1
MKLLFFLFGLIFAVEQEKPYLDNNRVPVEQILNDHSSAKFDYTYVSVCVNSTDETLLDIV
YAKECKNAASRVALGKYSNQVNTTGWGILEIETFASHSYDVQAYGAGVAEGELTRLQIYY
HYRNTIETMCNNHTLFCKRLYIYLQQNLDWMRSQVQANPPTDPFWRQVNLTFAQLTGIYD
AYSKRNLTPEIGFDLHPIYMMQLAGDMFDLNKLLNKTADPMEYPEGGRCSGFVKLAPGNK
DMFMAHVSMSSLSWMQRVLKIYKFGYDVNEVPGHIVTFSGYPGVLISTDDYTITSAGLTS
IETTIAIFNQTLYTDKFMKPEGQVHCWIRSMISNLLSRTGKQWVDMFGRYNSGTYNNQWT
VLDWKQFTPEKELPDKDVLWISEQTPGYYETRDMTWYLKKYTYFASYNIPFLPKVSEISG
FDNKARQFAWFDWGGSPRARIFDRDHSKVTDIDSLTKLMRYNDYTHEEFARCKCTPNPYT
GEGGISARGDLNTPGGTYEVESMGFRDHAGLDFKGTNYEMFKKMRFRAWGGPPYDPLPVF
DWNHTNLTNVRHFGQPDVWNFTYVDLEWQLAAQVQLTPYDN
>sp|Q55FN1|PLBLG_DICDI Phospholipase B-like protein G OS=Dictyostelium discoideum OX=44689 GN=plbG PE=3 SV=1
MIKSYYLFFIILIFLIFINNFILCENNNNNKYNNNNNYPFINVDKIIYTNSSNSIYLVWS
NEQFNLILQSSYNEEFDDIVMIGEYFDKIETTGWGELNITFNSNSATIQISDNEQAYFTG
FIESVLTGERINQMYNNFAASEFTNSDHTPSPKLIDFLNTQMEFVRDQVFENNGSSQYWY
STGLIMSQFDGLVNGYQQSPFPQLSEIQLYILTSAGDLETLVTLFPSSSSSSSSTTNENK
NKNIKISSIKPNFKDELTDCSGFIRILPDYSDVYFGHTTWRYYYALLRIYKFINLQFNFQ
DTPMEYKVSFSSSPGFISSKDDFYITGNKLAIMETTNNIYNESLYQYTIPQSVLVWQRAM
IANMIATNSSDWVKIFSEFNSGTYQNQWMVFDYKLFIPNKQQSSSSLPPNTFWIAEQIPG
QVKTADLTNILNEQGYWKSYNIPYFESIYNISGYSEKTDLPPSYQYSYEKCPRSLIFSRN
ASDVLNFEDMKSLMQFNNYKTDPLSYSSPLNSISSRGDLLTIENGNRSAVAFGGVDSKIT
SFNQVLTLSCTAISGPSTNGGTLPPFTWSQSPLFQNITHIGVPETFNFDWQEMGPYPN
>sp|F8J2D3|PLB_DRYCN Phospholipase-B 81 OS=Drysdalia coronoides OX=66186 PE=1 SV=1
MVRFGSAASSDNRRRRCWSWYWGGLLLLWAVAETRADLHYATVYWLEAEKSFQVKDLLDK
NGDAYGYYNDTVQSTGWGILEIKAGYGSQLVSNEILMYAAGFLEGYLTASRMSDHVANLY
HQMIKNVITEQKVKDFMQKQDEWTRQQIKNNKDDPFWRNAGYIIAQLDGLYMGNLEWAKR
QKRTPLTKFEISFLNALGDLLDLIPALSPESRNNGFLSMSEISKMYEWDMGHCSALIKVL
PGYENIYFAHSSWFTYAATLRIYKHLDFRIIDPQTKTGRASFSSYPGLLASLDDFYILGS
GLIMLQTTNSVFNISLLQQVVPESLFAWERVRIANMMADSGKTWAQTFKKQNSGTYNNQY
MILDTKKIKLRRSIEDGTLYIIEQVPNLVEYSDQTTILRKGYWPSYNIPFHKVIYNMSGY
REYVQKYGLDFSYEMAPRAKIFRRDQGKVIDIESMKRIMRYNNYKKDPYTKHNPCNTICC
RQDLYYMTPVPAGCYDSKVADINMAAKFTAYAINGPPVEKGLPIFSWVHFNETTHQGLPE
SYNFDFVTMKPVL
>sp|Q54M94|PLBLC_DICDI Phospholipase B-like protein C OS=Dictyostelium discoideum OX=44689 GN=plbC PE=3 SV=1
MNKIIILISLFLNFLFGYVVCLNENNQKSQNLIIPTYSIKLKSDGEYLVYSGNDTLSIAQ
ASYTNEMMSIGWGYISITTNPKYNDSLQIEAAGYLEGYLSYEMIWQNWNNMMVNQNANNS
FGNDIISWAKENILYMNQQIQLNQNDPYWINVNLVLQQLNGLTNGYSDANQNPDRQLSLM
DFILLNMNVEIYDIMNSLKNNSSSFYQQPNNNSFDNNQHCSALIKLTDDLTELYTGHTTW
SDYYQMVRMIKSYNFRFSKLVAAKSNTTMFSGYPGVLMSVDDFYMLDSKLVVLETTNGIK
DNDSELFKLIKPQSVLTWIRIIVTNRIAHSGKSWCEIFEKENSGTYNNQWMIVDYNKFIK
GVRVQDGTLYVFEQLPGYVEYADVTNILRTGYWPSFNVPYFETISNMSGFNYQSSSSDSS
SSSGSIAYEQYPRSQIFRRDSNKVYSISDFQAFMRYNDFQNDPLAYGDPGNQISSRFDLI
TPQNNASAAGGIDSKVTSLELINQFLMIAQSGPTHDQEPPFSWSSENWKNKYPTIGQPDT
FDFEWVTFSTTSFGSFPSASNEKNY
>sp|Q54PS7|PLBLD_DICDI Phospholipase B-like protein D OS=Dictyostelium discoideum OX=44689 GN=plbD PE=3 SV=1
MIIFKNLLKLLIILLTIKLYFCIEIKREEHLTILNELNENSDVIQYSILPGNNEEYEIVK
GIQEDAIVYGYYMSNVEVNGWAYLSLVSNDKYNDSTQSRAFGYLEGYLTKDLIWNSKVNY
YKNAFNSSEIPNKLDDWLTENIESIHTFIVNNRKSRYWNQITLVMDQINGMLDGYNEANT
NSSETLSLHDFFVLNMFGDLFDLMPALNLDKEYKYFQKDLNDIQDWFKRSQHCSALIKVS
SDYSELYSGHTTWSGYYTMLRIFKSYNQQFSSDVSGTLSKRNIFSSYPGALISVDDFYLL
GDTRMVVIETTNSLVTNDLYHLIRPTTVLSWMRVIVSNRMSTNGKEWCENFQRYNSGTYN
NQWMIVSYNLFVPYNELKDGALYVLEQIPGYIEFSDQTQALRQGWWNSYNIPFYETIYDA
SGYNNYTANNYSDSTIYYMSYQTCPRAEIFRNFAGYVESLEDFQSLLRYNDFEYDPLSHK
LPFYAIASRYDLSKKNPSPFGATDTKVTCNSMIDQNTIVAISGPTTSNGQPIFEWNSKID
FMESTSHLGCPEKYNFPWVSFSDTTFRNL
>sp|Q55BJ6|PLBLB_DICDI Phospholipase B-like protein B OS=Dictyostelium discoideum OX=44689 GN=plbB PE=3 SV=1
MNKLKSNFILNIVILFTILIFNINFINCENQKQQQHQQQQQQQQQQSSSTTTTLPIYSIK
FSSETGFTIYSGNDSTSIAQSGFSNEMMTMGWAYLTITTNSQFEDSLQAEAAGYIEGYLT
FEMIWQCWYNILVNEYQNQTIPNQVLNWANENIAYMKQQVATNENDPYWINIGLVLTQLS
GMVDGYNAANQDPSRQLSFLDFILINMDADLGDISSTFNQSTSFSEISNFKKSMDHIKKT
DHCSGLIKLTDDLTELYSAHTSWSSYINMLRIFKSYNFKFSSITNIKSKLTLFSGYPATI
ASLDDFYLLDTKLVVLETTNGLNNNDLYYLIKPESVLTWMRVIIANRLANGGQSWCETFE
RENSGTYNNQWMIVDYNKFVPGVKVRDGTLFVLEQVPGYIEFADVTNVLRTGYWPSYNIP
YFETIFNMSGFNDELTDSSDYEAYEEDARSQIFRRDANKVYSLTDFQAIMRYNNFQNDPL
SHGDAANQISSRFDLNSPDSQDYDAFGGVDSKVTSFSLVNQLLVIAQSGPTHDQEPPFQW
SSANWSNIYPSIGMPNLYDFGWVNFTDISYNY
>sp|Q554H5|PLBLF_DICDI Phospholipase B-like protein F OS=Dictyostelium discoideum OX=44689 GN=plbF PE=3 SV=1
MKIINSFVFIFVLLFVFNTNAIKLSEDEKYSIEEKPEWYSIDSNFAVSPGKISDALGWGY
YKNEILKDGWGKLYVEMNKFMTPENSSIYYEATGYLEGYLTWSTTWNYSQAYFQNYMNGT
NESDIPTPLVEFLKINYDWMTSTFSNRDESVYDTQVSNVIYQFEGFARGYQQAADSDKQL
TTLQLLLLQYAGDLEDVAGYLEYEMAQNKTEYINRVKSLKEIETLFAVKGRCSGLVRITP
DYGELFISHTTWGSYFTAGYRIFKRIIIPDPTVPGNEILFASYAGVLTSDDDFFMIPSTE
MVIIETTNDILNTSLYQYVTPNSLLYFVRSIIANRLSNTAQEWTNNFIQYNSGTYSNQWM
IVDYKLFTPYQPLQPNTFWIIEQLPGGFMSADMTEVLALGNWPSFNRPFFPEIYDAMGYS
YYEKLYGDIISYDLNPRSKMFRRDVPNVMSLDGMQQIMTQNNYKSDPFSGGFPGNAIAAR
YDLGGGPAEPLSWSFIGLHGAIDSKITSYSLLQQNQAIAINGMTVTPDCPPFTWNSNWST
VSAHYGSPETFDFDWISITITDK
>sp|Q54ZI6|PLBLE_DICDI Phospholipase B-like protein E OS=Dictyostelium discoideum OX=44689 GN=plbE PE=3 SV=1
MKLFILLIVIVFLISNSYSLSSSDSSSDSGSDVQYYSLTSQFQVVQGKQIPGSIAWGYFK
DEMNKDGWGKLSIETVSTVSDNIAFKAAGYLEGYLTWEYIYKFSGNYFNSFFNTSNIKEI
PTETLTFVSDNWEYMMERVNSSSTTDPYWIQIRNAMSQQIGLYEGYNAAAGEDYQKTFIE
IYMINLYGDMGDIVTLTTTPNNEFIPMDRKEVEQLMATTGHCTSIIKLTNNCSDLMSAHT
SWADFSVMIRIYKRINIPVASTPYGSETLFSSYPGLLVSIDDFYQIRPSKLHLTETLNTI
LNQTLYQQINAQSFMYWVRNLVANRLANNGFQWVSIFVENNSGTNNIQFVVLDYKLFTPY
STELQSDLLWIVEQYPGGYQAADVTLTLWEQGYWPSYNRPYFEEVFDILGYPYYVEKFGD
LFTYEYNPRANIFRRDHSKLETLQDMMNIIDYNQYKTDPFSMGYPGNSINARFDIKGGSL
PSGNPIYSWFYHGTHGGIDGKAINYDMVNSFTAVARNGPTVTSDCPPFNWNDWSLISHQY
MPQIYNFTWISINI
>sp|F8S101|PLB_CROAD Phospholipase B OS=Crotalus adamanteus OX=8729 PE=1 SV=1
MIRFGNPSSSDKRRQRCRSWYWGGLLLLWAVAETRADIHYATVYWLEAEKSFQIKDVLDK
NGDAYGYYNDAIQSTGWGILEIKAGYGNQPISNEILMYAAGFLEGYLTASHMSDHFANLF
PLMIKNVIIEQKVKDFIQKQDEWTRQQIKNNKDDPFWRNAGYVIAQLDGLYMGNVEWAKR
QKRTPLTDFEISFLNAIGDLLDLIPALHSELRKSDFRSMPDVSRIYQWDMGHCSALIKVL
PGYENIYFAHSSWFTYAATLRIYKHLDFRITDPQTKTGRASFSSYPGLFGSLDDFYILGS
GLIMLQTTNSVFNLSLLKKVVPESLFAWERVRIANMMADSGKTWAETFEKQNSGTYNNQY
MILDTKKIKLQRSLEDGTLYIIEQVPKLVKYSDQTKVLRNGYWPSYNIPFDKEIYNMSGY
GEYVQRHGLEFSYEMAPRAKIFRRDQGKVTDMESMKFIMRYNNYKEDPYAKHNPCNTICC
RQDLDRRTPVPAGCYDSKVADISMAAKFTAYAINGPPVEKGLPVFSWVHFNKTKHQGLPE
SYNFDFVTMKPVL
