# Supplementary material for: Transcriptomic Insights into the Diversity and Evolution of Myxozoa (Cnidaria, Endocnidozoa) Toxin-like Proteins
Source: Mar Drugs. 2022 Apr 26;20(5):291. doi: 10.3390/md20050291 (PMC9144971; doi:10.3390/md20050291)
Supplement: Supplementary file 1 [file marinedrugs-20-00291-s001.zip › Supplementary File 1/pdve.fasta]

>sp|P67861|TXVE_DABRR Snake venom vascular endothelial growth factor toxin VR-1 OS=Daboia russelii OX=8707 PE=1 SV=2
MAAYLLAVAILFCIQGWPSGTVQGQVRPFLDVYERSACQTRETLVSILQEHPDEISDIFR
PSCVAVLRCSGCCTDESMKCTPVGKHTADIQIMRMNPRTHSSKMEVMKFMEHTACECRPR
WKQGEPEGPKEPRRGGVRAKFPFD
>sp|P67863|TXVE_VIPAA Snake venom vascular endothelial growth factor toxin vammin OS=Vipera ammodytes ammodytes OX=8705 PE=1 SV=2
MAAYLLAVAILFCIQGWPSGTVQGQVRPFLEVHERSACQARETLVPILQEYPDEISDIFR
PSCVAVLRCSGCCTDESLKCTPVGKHTVDLQIMRVNPRTQSSKMEVMKFTEHTACECRPR
RKQGEPDGPKEKPRRGGVRARFPFV
>sp|P67860|VEGFA_PROFL Vascular endothelial growth factor A OS=Protobothrops flavoviridis OX=88087 PE=1 SV=1
MNFLLTWIHWGLAALLYFHNAKVLQAAPAQGDGDRQQSEVIPFMTVYERSVCRPIETMVD
IFQDYPDEVEYILKPPCVALMRCGGCCNDEALECVPTELYNVTMEIMKLKPYQSQHIHPM
SFQQHSKCECRPKKETRIIQEKKSKREKGKGQKRKRKRGRYKPQNFHCEPCSERRKHLYK
QDPLTCKCSCKFTDSRCKSKQLELNERTCRCEKPRR
>sp|P82475|TXVE2_MACLB Snake venom vascular endothelial growth factor toxin ICPP OS=Macrovipera lebetina OX=8709 PE=1 SV=2
QVRPFPDVYQRSACQARETLVSILQEYPDEISDIFRPSCVAVLRCSGCCTDESLKCTPVG
KHTVDMQIMRVNPRTQSSKMEVMKFTEHTACECRPRRKQGEPDGPKEKPR
>sp|P83942|TXVE_VIPAP Snake venom vascular endothelial growth factor toxin HF OS=Vipera aspis aspis OX=194601 PE=1 SV=1
QVRPFLEVHERSACQARETLVSILQEYPDEISDIFRPSCVAVLRCSGCCTDESLKCTPVG
KHTVDLQIMRVNPRTQSSKMEVMKFTEHTACECRPRRKQGEPDGPKEKPR
>sp|Q330K6|TXVE2_PROMU Snake venom vascular endothelial growth factor toxin OS=Protobothrops mucrosquamatus OX=103944 PE=1 SV=1
MAVYLLAVAILFCIQGWPSGTVQGEVMPFMEVYDRSACQTREMLVPILKEYPNEVSHLFK
PSCVPVLRCGGCCSDESLTCTATGKRSVGREVMRVDPHKGTSKIEVMQFKEHTACECRPR
SPGDVNDGRNPKEGEPRARFPFV
>sp|P67862|TXVE_PROFL Snake venom vascular endothelial growth factor toxin OS=Protobothrops flavoviridis OX=88087 PE=1 SV=1
MAAYLLAVAILFCIQGWPSGTVQGQVMPFMEVYSRSACQTRETLVPILKEYPDEVSHLFK
PSCVPVLRCGGCCSDESLTCTATGKHSVGREIMRVDPHKGTSKMEVMQFKEHTACECRPR
SPGDVNNGKDKRNPEEGGPRARFPFV
>sp|C0K3N1|TXVE_BITAR Snake venom vascular endothelial growth factor toxin barietin OS=Bitis arietans OX=8692 PE=1 SV=1
MAAYLLAVAILFCIQGWPSGTVQGEVRPFMEVYQRSVCQPRETLVSILEEYPDKISKIFR
PSCVAVLRCGGCCSDESLTCTSVGERTVELQVMQVTPKTLSSKIKVMKFREHTACECRPR
SGSRVNIGKHKRSPEEGEREPSSPLTPGSL
>sp|P83906|VEGFA_BITGA Vascular endothelial growth factor A OS=Bitis gabonica OX=8694 PE=1 SV=1
MNFLLTWIHWGLAALLYFHNAKVLQAAPAQGDGERQQGEVIPFLKVYERSICRPVETMVD
IFQEYPDEVEYIFKPSCVALMRCGGCCNDEALECVPTEMYNVTMEVMKLKPFQSQHIHPV
SFQQHSKCECRPKKDIRNKDNHCEPCSERRKHLYKQDPLTCKCSCKAPDLRCKSKQLELN
ERTCRCERPRR
>sp|Q90X24|TXVE_BOTIN Snake venom vascular endothelial growth factor toxin OS=Bothrops insularis OX=8723 PE=1 SV=1
MAAYLLAVAILFCIQGWPLGTVQGQVMPFMEVYRHSVCQTRETLVSILEEHPDEVSHIFR
PSCVTALRCGGCCTDESLKCTATGKRSVGREIMRVDPHKGTSKTEVMQFTEHTDCECRPR
SASGVNSRKHKRNPEEGEPRAKFPFV
>sp|P0CJ33|TXVE1_MACLB Snake venom vascular endothelial growth factor toxin IC1 (Fragment) OS=Macrovipera lebetina OX=8709 PE=1 SV=1
EVRPFPEVYERIA
>sp|C0K3N5|VEGFA_VIPAA Vascular endothelial growth factor A OS=Vipera ammodytes ammodytes OX=8705 PE=2 SV=1
MNFLLSWIHWGLAALLYFHNAKVLQAAPAQGDGDRQQGEVISFLTVYERSACRPVETMVD
IFQEYPDEVEYIFKPSCVALMRCGGCCNDEALECVPTEVYNVTMEIMKLKPFQSQHIHPM
SFQQHSKCECRPKKEVRIRQENHCEPCSERRKHLYKQDPLTCKCSCKFTDSRCKSKQLEL
NERTCRCEKPRR
>sp|C0K3N4|VEGFA_AGKPI Vascular endothelial growth factor A OS=Agkistrodon piscivorus piscivorus OX=8716 PE=2 SV=1
MNFLLTWIHWGLAALLYFHNAKVLQAAPAHGDGDRQQSEVIPFMTVYERSVCRPIETMVD
IFQEYPDEVEYILKPPCVALMRCGGCCNDEALECVPTELYNVTMEIMKLKPYQSQHIHPM
SFQQHSKCECRPKKETRIIQENHCEPCSERRKHLYKQDPLTCKCSCKFTDSRCKSKQLEL
NERTCRCEKPRR
>sp|P0DL42|TXVE_DABSI Snake venom vascular endothelial growth factor toxin VR-1' OS=Daboia siamensis OX=343250 PE=1 SV=1
EVRPFLDVYQRSACQTRETLVSILQEHPDEISDIFRPSCVAVLRCSGCCTDESMKCTPVG
KHTADIQIMRMNPRTHSSKMEVMKFMEHTACECRPRWKQGEPEGPKEPR
>sp|Q90X23|TXVE_BOTJA Snake venom vascular endothelial growth factor toxin OS=Bothrops jararaca OX=8724 PE=1 SV=1
MAVYLLAVAILFCIQGWPLGTVQGQVMPFMEVYRHSVCQPRETLVSILEEYPGEISHIFR
PSCVTALRCGGCCTDESLECTATGKRSVGREIMRLSPHKGTSEKEVMQFTEHTDCECRPR
SASGVNSRKHKRNPEEGEPRAKFPFV
>sp|B0VXV3|TXVE1_SISCA Snake venom vascular endothelial growth factor toxin 1 OS=Sistrurus catenatus edwardsii OX=8762 PE=2 SV=1
MAAYLLAVAILFCIQGWPSGTVQGQAMPFMEVFERSVCQTREMLVSILDEHPDEVAHLFR
PSCVTVLRCGGCCTDESLMCTATGKRSVGREIMRVDPRKETSKIQVMQFTEHTKCECRPR
SGRVNSGKRKRNPEEGGAESQVPLGLTSF
>sp|C0K3N3|TXVE_CROAT Snake venom vascular endothelial growth factor toxin cratrin OS=Crotalus atrox OX=8730 PE=2 SV=1
MAVYLLAVAILFCIQGWPSGTVQGQAMSFMEVYERSVCQTREMLVSILDEYPSEVAHLFR
PSCVTVLRCGGCCTDESLTCTATGKRSVGREIMRVDPRKGTSKIEVMQFTEHTECECRPR
STVNNGKRKKNPKEGEPRAKFPLV
>sp|B0VXV4|TXVE_SISCA Snake venom vascular endothelial growth factor toxin 2 OS=Sistrurus catenatus edwardsii OX=8762 PE=2 SV=1
MAAYLLAVAILFCIQGWPSGTVQGQAMPFMEVFERSVCQTREMLVSILDEHPDEVAHLFR
PSCVTVLRCGGCCTDESLMCTATGKRSVGREIMRVDPRKETSKIEVMQFTEHTECECRPR
SGRVNSGKRKRNPEEGGAESQVPLGLTSF
>sp|Q6J936|TXVE_BOTER Snake venom vascular endothelial growth factor toxin OS=Bothrops erythromelas OX=44710 PE=2 SV=1
MAAYLLAVAILFCIQGWPLGTVQGQVMPFMEVYRHSVCQPRETLVSILEEYPGEIAHIFR
PSCVTALRCGGCCTDESLECTATGKRSVGREIMRLSPHKGTSEKEVMQFTEHTDCECRPR
SASGVNSRKHKRNPEEGEQRAKFPFV
>sp|C0K3N2|TXVE_AGKPI Snake venom vascular endothelial growth factor toxin apiscin OS=Agkistrodon piscivorus piscivorus OX=8716 PE=2 SV=1
MAAYLLAVAILFCIQGWPSGTVQGQAMPFMEVYTRSACQTRETLVSILEEHPHEISHLFK
PSCVTVLRCGGCCSDESLTCTSTGKRSVGREIMRVDPHKETSKIEVMQFTEHTDCECRPQ
SASG
