# Supplementary material for: Transcriptomic Insights into the Diversity and Evolution of Myxozoa (Cnidaria, Endocnidozoa) Toxin-like Proteins
Source: Mar Drugs. 2022 Apr 26;20(5):291. doi: 10.3390/md20050291 (PMC9144971; doi:10.3390/md20050291)
Supplement: Supplementary file 1 [file marinedrugs-20-00291-s001.zip › Supplementary File 1/Phospholipase_A2.fasta]

>sp|P86453|PA2HB_BOTAL Basic phospholipase A2 homolog BaTX OS=Bothrops alternatus OX=64174 PE=1 SV=1
SLFELGKMILQETGKNPAKSYGAYYCYCGWGGQGQPKDATDRCCYVHKCCYKKLTGCNPK
KDRYSYSWKDKTIVCGENNSCLKELCECDKAVAICLRENLNTYNKKYRYYLKPLCKKADA
C
>sp|Q5G291|PA2A5_NAJSG Acidic phospholipase A2 5 (Fragment) OS=Naja sagittifera OX=195058 PE=1 SV=1
SNRPMPLNTYQFRNMIQCTVPSRSWWDFADYGCYCGCGSGTPVDDLDRCCQVHCNCYRQA
GEISGCRPKFKTYTYECSGGTLTCKGDNNACAASSCDCDRLAAICFAGAPYNDNNYNIDL
KARCN
>sp|P00625|PA2A1_OVOOK Acidic phospholipase A2 DE-I OS=Ovophis okinavensis OX=8769 PE=1 SV=2
MRTLWIMAVLLLGVEGHLMQFETLIMKIAGRSGVWWYGSYGCYCGAGGQGRPQDPSDRCC
FVHDCCYGKVTGCNTKDEFYTYSEENGAITCGGENPCLKEVCECDLAAAICFRDNLDTYN
SKKYWMFPAKNCLEESEPC
>sp|P0DJJ9|PA2B2_PROFL Basic phospholipase A2 BP-II OS=Protobothrops flavoviridis OX=88087 PE=1 SV=1
MRTLWIMAVLLVGVDGSLVQLWKMIFQETGKEAAKNYGLYGCNCGVGRRGKPKDATDSCC
YVHKCCYKKVTGCNPKMDSYSYSWKNKAIVCGEKNPPCLKQVCECDKAVAICLRENLGTY
NKKYTIYPKPFCKKADTC
>sp|P59071|PA2B8_DABRR Basic phospholipase A2 VRV-PL-VIIIa OS=Daboia russelii OX=8707 PE=1 SV=1
SLLEFGKMILEETGKLAIPSYSSYGCYCGWGGKGTPKDATDRCCFVHDCCYGNLPDCNPK
SDRYKYKRVNGAIVCEKGTSCENRICECDKAAAICFRQNLNTYSKKYMLYPDFLCKGELK
C
>sp|Q71QE8|PA2BN_CROVV Basic phospholipase A2 Cvv-N6 OS=Crotalus viridis viridis OX=8742 PE=1 SV=1
MRTFWIVALLLVGVEGNLLQFNKMIKMMTKKNAFPFYTSYGCYCGWGGRGRPKDATDRCC
FVHDCCYEKLTNCSPKTDIYSYSWKRGVIICGKGTPCEKQICECDRAAAVCFRENLPTYK
KRYMFYLDFLCTDPSEKC
>sp|P24605|PA2H2_BOTAS Basic phospholipase A2 homolog 2 OS=Bothrops asper OX=8722 PE=1 SV=3
MRTLWIMAVLLVGVEGSLFELGKMILQETGKNPAKSYGAYGCNCGVLGRGKPKDATDRCC
YVHKCCYKKLTGCNPKKDRYSYSWKDKTIVCGENNSCLKELCECDKAVAICLRENLNTYN
KKYRYYLKPLCKKADAC
>sp|P08878|PA2H_CRODU Phospholipase A2 homolog crotoxin acid subunit CA OS=Crotalus durissus terrificus OX=8732 PE=1 SV=1
MRALWIVAVLLVGVEGSLVEFETLMMKIAGRSGISYYSSYGCYCGAGGQGWPQDASDRCC
FEHDCCYAKLTGCDPTTDVYTYRQEDGEIVCGEDDPCGTQICECDKAAAICFRNSMDTYD
YKYLQFSPENCQGESQPC
>sp|P31100|PA2A7_DABSI Acidic phospholipase A2 RV-7 OS=Daboia siamensis OX=343250 PE=1 SV=1
MRTLWIVAVCLIGVEGNLFQFGEMILEKTGKEVVHSYAIYGCYCGWGGQGRAQDATDRCC
FVHDCCYGTVNDCNPKTATYSYSFENGDIVCGDNDLCLRTVCECDRAAAICLGQNVNTYD
KNYEYYSISHCTEESEQC
>sp|Q7ZTA7|PA2AD_CROOA Acidic phospholipase A2 CoaPLA2 OS=Crotalus oreganus abyssus OX=128077 PE=1 SV=1
MRTLWIVAVLLLGVEGSLVQFEMLIMKVAKRSGLFSYSAYGCYCGWGGHGRPQDATDHCC
FVHDCCYGKVTDCNPKTASYTYSEENGEIVCGGDDPCKKQVCECDRVAAICFRDNIPTYD
NKYWRFPPENCQEEPEPC
>sp|Q8AXY1|PA2A_BOTJR Acidic phospholipase A2 BthA-1 OS=Bothrops jararacussu OX=8726 PE=1 SV=1
MRTLWIMAVLLVGVEGSLWQFGKMINYVMGESGVLQYLSYGCYCGLGGQGQPTDATDRCC
FVHDCCYGKVTGCDPKIDSYTYSKKNGDVVCGGDDPCKKQICECDRVATTCFRDNKDTYD
IKYWFYGAKNCQEKSEPC
>sp|P0DKU2|PA2_PANIM Phospholipase A2 phospholipin OS=Pandinus imperator OX=55084 PE=1 SV=1
MVDLARRCSGSTEGRFLMWECTKWCGPGNNAKCESDLGPLEADKCCRTHDHCDYIASGET
KYGITNYAFFTKLNCKCEEAFDRCLTEAYNKEEKESAKSSTKRLQNFYFGTYSPECYVVT
CNSKRSGRDAGCENGVATWKKSYKD
>sp|P0CG56|PA2BB_CRODU Phospholipase A2 crotoxin basic subunit CBb OS=Crotalus durissus terrificus OX=8732 PE=1 SV=1
HLLQFNKMIKFETRKNAVPFYAFYGCYCGWGGQGRPKDATDRCCFVHDCCYGKLAKCNTK
WDIYRYSLKSGYITCGKGTWCEEQICECDRVAAECLRRSLSTYKNGYMFYPDSRCRGPSE
TC
>sp|P86805|PA2B9_CRODM Basic phospholipase A2 9 OS=Crotalus durissus cumanensis OX=184542 PE=1 SV=1
SLVQFNKMIKFETRKSGLPFYAAYGCYCGWGGQRPKDATDRCCFVHDCCYGKVAKCNTKW
DIYSYSLKSGYITCGKGTWCKEQICECDRVAAECLRRSLSTYKNEYMFYPDSRCREPPEY
TC
>sp|Q1RP78|PA2B2_VIPBN Basic phospholipase A2 chain HDP-2P OS=Vipera berus nikolskii OX=1808362 PE=1 SV=1
MRILWIVAVCLIGVEGNLFQFAKMINGKLGAFSVWNYISYGCYCGWGGQGTPKDATDRCC
FVHDCCYGRVRGCNPKLAIYAYSFKKGNIVCGKNNGCLRDICECDRVAANCFHQNKNTYN
KNYRFLSSSRCRQTSEQC
>sp|Q1RP79|PA2B1_VIPBN Basic phospholipase A2 chain HDP-1P OS=Vipera berus nikolskii OX=1808362 PE=1 SV=1
MRILWIVAVCLIGVEGNLFQFAKMINGKLGAFSVWNYISYGCYCGWGGQGTPKDATDRCC
FVHDCCYGRVRGCNPKLAIYAYSFKKGNIVCGKNNGCLRDICECDRVAANCFHQNQNTYN
KNYKFLSSSRCRQTSEQC
>sp|P20474|PA2B3_BOTAS Basic phospholipase A2 myotoxin I OS=Bothrops asper OX=8722 PE=1 SV=2
MRTLWIMAVLLVGVEGSLIEFAKMILEETKRLPFPYYTTYGCYCGWGGQGQPKDATDRCC
FVHDCCYGKLSNCKPKTDRYSYSRKSGVIICGEGTPCEKQICECDKAAAVCFRENLRTYK
KRYMAYPDLLCKKPAEKC
>sp|P86169|PA2BA_CRODR Basic phospholipase A2 A OS=Crotalus durissus ruruima OX=221570 PE=1 SV=1
HLLQFNKMIKFETRKNAIPFYAFYGCYCGWGGRGRPKDATDRCCFVHDCCYGKLAKCNTK
WDIYPYSLKSGYITCGKGTWCEEQICECDRVAAECLRRSLSTYKYGYMFYPDSRCRGPSE
TC
>sp|Q7T2R1|PA2AA_DABSI Acidic phospholipase A2 daboiatoxin A chain OS=Daboia siamensis OX=343250 PE=1 SV=1
MRTLWIMAVCLIGVEGNFFQFAEMIVKMTGKEAVHSYAIYGCYCGWGGQGKPQDATDRCC
FVHDCCYGTVNDCNPKMATYSYSFENGDIVCGDNNLCLKTVCECDRAAAICLGQNVNTYD
KNYENYAISHCTEESEQC
>sp|P00627|PA2B6_BUNFA Basic phospholipase A2 6 (Fragment) OS=Bungarus fasciatus OX=8613 PE=1 SV=3
AVCVSLLGAANIPPQSLNLYQFKNMIECAGTRTWLAYVKYGCYCGPGGTGTPLDELDRCC
QTHDHCYDNAKKFGNCIPYLKTYVYTCNKPDITCTGAKGSCGRNVCDCDRAAAICFAAAP
YNLANFGIDKEKHCQ
>sp|P80966|PA2A1_OPHHA Acidic phospholipase A2 1 OS=Ophiophagus hannah OX=8665 PE=1 SV=2
MNPAHLLVLSAVCVSLLGASSIPPQPLHLIQFGNMIQCTVPGFLSWIKYADYGCYCGAGG
SGTPVDKLDRCCQVHDNCYTQAQKLPACSSIMDSPYVKIYSYDCSERTVTCKADNDECAA
FICNCDRVAAHCFAASPYNNNNYNIDTTTRC
>sp|Q90W39|PA2BT_PROMU Basic phospholipase A2 trimucrotoxin OS=Protobothrops mucrosquamatus OX=103944 PE=1 SV=1
MRTLWIVAVLLLGVEGNLLQFNKMIKIMTKKNAIPFYSSYGCYCGWGGQGKPKDATDRCC
FVHDCCYGKLTDCSPKSDIYSYSWKTGIIICGEGTECEKKICECDRAAAVCLGHNLRTYK
KRYMFYPDFLCTDPSEKC
>sp|P00617|PA2B1_BUNMU Basic phospholipase A2 beta-bungarotoxin A1 chain OS=Bungarus multicinctus OX=8616 PE=1 SV=2
MNPAHLLVLSAVCVSLLGAANIPPHPLNLINFMEMIRYTIPCEKTWGEYADYGCYCGAGG
SGRPIDALDRCCYVHDNCYGDAEKKHKCNPKTQSYSYKLTKRTIICYGAAGTCGRIVCDC
DRTAALCFGNSEYIEGHKNIDTARFCQ
>sp|P51972|PA2B1_AGKPI Basic phospholipase A2 APP-D49 OS=Agkistrodon piscivorus piscivorus OX=8716 PE=1 SV=2
NLFQFEKLIKKMTGKSGMLWYSAYGCYCGWGGQGRPKDATDRCCFVHDCCYGKVTGCNPK
MDIYTYSVDNGNIVCGGTNPCKKQICECDRAAAICFRDNLKTYDSKTYWKYPKKNCKEES
EPC
>sp|A8E2V8|PA2A_TRIGS Acidic phospholipase A2 Tgc-E6 OS=Trimeresurus gracilis OX=109781 PE=1 SV=1
MRTLWIMAVLLLGVEGSLMQFEMLIMKLAKSSGMFWYSAYGCYCGWGGQGRPQDATDRCC
FVHDCCYGKATGCDPKKDVYTYSEENGDIVCGGDDPCRKEVCECDKAAAICFRDNMDTYN
SKTYWMFPAKNCQEESEPC
>sp|P11407|PA2BC_VIPAA Basic phospholipase A2 ammodytoxin C OS=Vipera ammodytes ammodytes OX=8705 PE=1 SV=1
MRTLWIVAVCLIGVEGSLLEFGMMILGETGKNPLTSYSFYGCYCGVGGKGTPKDATDRCC
FVHDCCYGNLPDCSPKTDRYKYHRENGAIVCGKGTSCENRICECDRAAAICFRKNLKTYN
YIYRNYPDILCKEESEKC
>sp|Q7T3T5|PA2AB_DABSI Acidic phospholipase A2 daboiatoxin B chain (Fragment) OS=Daboia siamensis OX=343250 PE=1 SV=1
MCLIGVEGNLFQFARLIDAKQEAFSFFKYISYGCYCGWGGQGTPKDATDRCCFVHDCCYA
RVKGCNPKLVEYSYSYRTGKIVCGGDDPCLRAVCECDRVAAICFRENMNTYDKKYMLYSI
FDCKEESDQC
>sp|Q02471|PA2B4_DABSI Basic phospholipase A2 RV-4 OS=Daboia siamensis OX=343250 PE=1 SV=1
MRTLWIVAVCLIGVEGNLFQFARMINGKLGAFSVWNYISYGCYCGWGGQGTPKDATDRCC
FVHDCCYGGVKGCNPKLAIYSYSFQRGNIVCGRNNGCLRTICECDRVAANCFHQNKNTYN
KEYKFLSSSKCRQRSEQC
>sp|P86806|PA2BA_CRODM Basic phospholipase A2 10 OS=Crotalus durissus cumanensis OX=184542 PE=1 SV=1
SLLQFNKMIKFETRKSGVPFYAAYGCYCGWGGRRPKDPTDRCCFVHDCCYGKLTKCNTKW
DIYSYSLKSGYITCGKGTWCKEQICECDRVAAECLRRSLNTYKNEYMFYPDSRCRGPPEY
TC
>sp|Q6SLM1|PA2B5_BUNCE Basic phospholipase A2 2 (Fragment) OS=Bungarus caeruleus OX=132961 PE=1 SV=1
LVAVCVSLLGAANIPPQPLNLKQFKNMIQCAGTRTWTSYIGYGCYCGYGGSGTPVDELDR
CCYTHDHCYNKAANIPGCNPLIKTYSYTCTKPNITCNDTSDSCARFICDCDRTAAICFAS
APYNINNIMISASTSCQ
>sp|P00626|PA2BA_VIPAA Basic phospholipase A2 ammodytoxin A OS=Vipera ammodytes ammodytes OX=8705 PE=1 SV=2
MRTLWIVAVCLIGVEGSLLEFGMMILGETGKNPLTSYSFYGCYCGVGGKGTPKDATDRCC
FVHDCCYGNLPDCSPKTDRYKYHRENGAIVCGKGTSCENRICECDRAAAICFRKNLKTYN
YIYRNYPDFLCKKESEKC
>sp|P62022|PA2BC_CRODU Phospholipase A2 crotoxin basic subunit CBc OS=Crotalus durissus terrificus OX=8732 PE=1 SV=1
MRALWIVAVLLVGVEGHLLQFNKMIKFETRKNAIPFYAFYGCYCGWGGRGRPKDATDRCC
FVHDCCYGKLAKCNTKWDIYPYSLKSGYITCGKGTWCEEQICECDRVAAECLRRSLSTYK
YGYMFYPDSRCRGPSETC
>sp|A0A411EZW9|PA21_AGKPL Acidic phospholipase A2 AplTX-I OS=Agkistrodon piscivorus leucostoma OX=459671 PE=1 SV=1
MRTLWIMAVLLLGVEGDLMQFETLIMKIAKRSGMFWYSAYGCYCGWGGQGRPQDATDRCC
FVHDCCYGKVTGCDPKLDSYTYSVENGDVVCGGNDPCKKEICECDRAAAICFRDNKVTYD
NKYWRFPPQNCKEESEPC
>sp|Q6PXP0|PA2_ANUPH Phospholipase A2 phaiodactylipin OS=Anuroctonus phaiodactylus OX=246982 PE=1 SV=2
MVKRVSKEEMDALERSCSQPFEEERFLIVSGTKWCGNNNIAANYSDLGFLEADKCCRDHD
HCDHIASGETKYGLENKGLFTILNCDCDEAFDHCLKEISNNVTTDIRQKGGAENVWRFYF
QWYNANCYRLYCKDEKSARDEACTNQYAVVKKNFTVQ
>sp|P00598|PA2A1_NAJAT Acidic phospholipase A2 1 OS=Naja atra OX=8656 PE=1 SV=2
MTPAHLLILAAVCVSPLGASSNRPMPLNLYQFKNMIQCTVPSRSWWDFADYGCYCGRGGS
GTPVDDLDRCCQVHDNCYNEAEKISGCWPYFKTYSYECSQGTLTCKGGNNACAAAVCDCD
RLAAICFAGAPYNNNNYNIDLKARCQ
>sp|Q90249|PA2H1_BOTJR Basic phospholipase A2 homolog bothropstoxin-I OS=Bothrops jararacussu OX=8726 PE=1 SV=3
MRTLWIMAVLLVGVEGSLFELGKMILQETGKNPAKSYGAYGCNCGVLGRGKPKDATDRCC
YVHKCCYKKLTGCDPKKDRYSYSWKDKTIVCGENNPCLKELCECDKAVAICLRENLGTYN
KKYRYHLKPFCKKADPC
>sp|P00630|PA2_APIME Phospholipase A2 OS=Apis mellifera OX=7460 PE=1 SV=3
MQVVLGSLFLLLLSTSHGWQIRDRIGDNELEERIIYPGTLWCGHGNKSSGPNELGRFKHT
DACCRTHDMCPDVMSAGESKHGLTNTASHTRLSCDCDDKFYDCLKNSADTISSYFVGKMY
FNLIDTKCYKLEHPVTGCGERTEGRCLHYTVDKSKPKVYQWFDLRKY
>sp|P24027|PA2BA_CRODU Phospholipase A2 crotoxin basic chain CBa2 OS=Crotalus durissus terrificus OX=8732 PE=1 SV=1
MRALWIVAVLLVGVEGSLLQFNKMIKFETRKNAVPFYAFYGCYCGWGGQGRPKDATDRCC
FVHDCCYGKLAKCNTKWDIYRYSLKSGYITCGKGTWCKEQICECDRVAAECLRRSLSTYK
NEYMFYPDSRCREPSETC
>sp|P14420|PA2B_VIPAE Basic phospholipase A2 vipoxin B chain OS=Vipera ammodytes meridionalis OX=73841 PE=1 SV=1
NLFQFAKMINGKLGAFSVWNYISYGCYCGWGGQGTPKDATDRCCFVHDCCYGRVRGCNPK
LAIYSYSFKKGNIVCGKNNGCLRDICECDRVAANCFHQNKNTYNKNYKFLSSSRCRQTSE
QC
>sp|Q7T3S7|PA2A1_ECHCA Acidic phospholipase A2 EC-I OS=Echis carinatus OX=40353 PE=1 SV=1
MKTLWIVAVWLIAVEGNLYQFGRMIWNRTGKLPILSYGSYGCYCGWGGQGPPKDATDRCC
LVHDCCYTRVGDCSPKMTLYSYRFENGDIICDNKDPCKRAVCECDREAAICLGENVNTYD
KKYKSYEDCTEEVQEC
>sp|P14418|PA2A_GLOHA Acidic phospholipase A2 OS=Gloydius halys OX=8714 PE=1 SV=1
SLIQFETLIMKVAKKSGMFWYSNYGCYCGWGGQGRPQDATDRCCFVHDCCYGKVTGCDPK
MDVYSFSEENGDIVCGGDDPCKKEICECDRAAAICFRDNLTLYNDKKYWAFGAKNCPQEE
SEPC
>sp|P00614|PA2TA_OXYSC Basic phospholipase A2 taipoxin alpha chain OS=Oxyuranus scutellatus scutellatus OX=8667 PE=1 SV=1
NLLQFGFMIRCANRRSRPVWHYMDYGCYCGKGGSGTPVDDLDRCCQVHDECYGEAVRRFG
CAPYWTLYSWKCYGKAPTCNTKTRCQRFVCRCDAKAAECFARSPYQNSNWNINTKARCR
>sp|P00619|PA2A3_BUNMU Acidic phospholipase A2 beta-bungarotoxin A3 chain OS=Bungarus multicinctus OX=8616 PE=1 SV=2
MYPAHLLVLSAVCVSLLGAANIPPHPLNLINFMEMIRYTIPCEKTWGEYTNYGCYCGAGG
SGRPIDALDRCCYVHDNCYGDAANIRDCNPKTQSYSYKLTKRTIICYGAAGTCARVVCDC
DRTAALCFGDSEYIEGHKNIDTARFCQ
>sp|D2X8K2|PA2_CONGI Phospholipase A2 A2-actitoxin-Cgg2a OS=Condylactis gigantea OX=47073 PE=1 SV=1
GVWQFAYMIAKYTGRNPLDYWGYGCWCGLGGKGNPVDAVDRCCYVHDVCYNSITQGPRPT
CSRIAPYHKNYYFTGKKCSTGWLTSKCGRAICACDIAAVKCFRRNHFNKKYRLYKKNIC
>sp|Q45Z47|PA22_OXYSC Phospholipase A2 OS2 OS=Oxyuranus scutellatus scutellatus OX=8667 PE=1 SV=2
MHPAHLLVLLAVCVSLLGASDIPPLPLNLAQFGFMIRCANGGSRSPLDYTDYGCYCGKGG
RGTPVDDLDRCCQVHDECYGEAEKRLGCSPFVTLYSWKCYGKAPSCNTKTDCQRFVCNCD
AKAAECFARSPYQKKNWNINTKARCK
>sp|P00628|PA2BV_BUNFA Basic phospholipase A2 KBf-VA (Fragment) OS=Bungarus fasciatus OX=8613 PE=1 SV=3
AVCVSLLGAANIPPQPLNLLQFKNMIQCAGSRLWVAYVKYGCYCGPGGTGTPLDQLDRCC
QTHDHCYDNAKKFGNCIPYFKSYEYTCNKPDLTCTDAKGSCARNVCDCDRAAAICFAAAP
YNLANFGINKETHCQ
>sp|C0HJL8|PA2B_BOTNI Phospholipase A2 nigroviriditoxin basic subunit B OS=Bothriechis nigroviridis OX=88079 PE=1 SV=1
NLLQFNRMIKLETKKNAVPFYAFYGCYCGWGGQGQPKDATDRCCFEHDCCYGKLTKCNTK
SDLYSYSSKYGFLLCGKGTWCEEQICECDRIAATCLRRSLDTYKLKYMFYLDSYCKGPSE
KC
>sp|P0DM51|PA2B1_BOTPA Basic phospholipase A2 BnpTX-1 (Fragment) OS=Bothrops pauloensis OX=1042543 PE=1 SV=1
DLWQFGKMILKVAGKLPFPYYGAYGCYCGWGGRGKPKDPTDRCCFVHDCC
>sp|P14424|PA2BB_VIPAA Basic phospholipase A2 ammodytoxin B OS=Vipera ammodytes ammodytes OX=8705 PE=1 SV=2
MRTLWIVAVCLIGVEGSLLEFGMMILGETGKNPLTSYSFYGCYCGVGGKGTPKDATDRCC
FVHDCCYGNLPDCSPKTDRYKYHRENGAIVCGKGTSCENRICECDRAAAICFRKNLKTYN
HIYMYYPDFLCKKESEKC
>sp|C0HLF7|PA2B_OPHSH Basic phospholipase A2 sphenotoxin subunit B (Fragments) OS=Ophryacus sphenophrys OX=2340898 PE=1 SV=1
HLLQFNKMIKEETGKNAIPFYAFYGCYCGWGGSGKPKDATDRCCFEHDCCYGKLTNCNTK
WDIYSYSLKDGYITCGKGTWCEKEVCECDKCLRRNLRTYKYGYMFYL
>sp|P00624|PA2A_CROAT Acidic phospholipase A2 OS=Crotalus atrox OX=8730 PE=1 SV=2
MRTLWIVAVLLLGVEGSLVQFETLIMKIAGRSGLLWYSAYGCYCGWGGHGLPQDATDRCC
FVHDCCYGKATDCNPKTVSYTYSEENGEIICGGDDPCGTQICECDKAAAICFRDNIPSYD
NKYWLFPPKNCREEPEPC
>sp|Q6SLM2|PA2A1_BUNCE Acidic phospholipase A2 1 (Fragment) OS=Bungarus caeruleus OX=132961 PE=1 SV=1
LVAVCVSLLGAANIPPQPLNLYQLMNMIQCANTRTWPSYTNYGCYCGKGGSGTPVDDLDR
CCYTHDHCYNDAKNIDGCNPVTKTYSYTCTEPTITCNDSKDKCARFVCDCDRTAAICFAK
APYNTSNVMIRSTNSCQ
>sp|P00608|PA2B_NOTSC Basic phospholipase A2 notexin OS=Notechis scutatus scutatus OX=70142 PE=1 SV=1
NLVQFSYLIQCANHGKRPTWHYMDYGCYCGAGGSGTPVDELDRCCKIHDDCYDEAGKKGC
FPKMSAYDYYCGENGPYCRNIKKKCLRFVCDCDVEAAFCFAKAPYNNANWNIDTKKRCQ
>sp|P06859|PA2A1_PROFL Acidic phospholipase A2 1 OS=Protobothrops flavoviridis OX=88087 PE=1 SV=2
MRTLWIMAVLLVGVDGGLWQFENMIIKVVKKSGILSYSAYGCYCGWGGRGKPKDATDRCC
FVHDCCYGKVTGCNPKLGKYTYSWNNGDIVCEGDGPCKEVCECDRAAAICFRDNLDTYDR
NKYWRYPASNCQEDSEPC
>sp|P86803|PA2B1_BOTMA Basic phospholipase A2 BmjeTX-I OS=Bothrops marajoensis OX=157554 PE=1 SV=1
DLWQFGQMILKETGKIPFPYYGAYGCYCGWGGRGGKPKAGTDRCCYVHDCCYGKLTSCPK
TDDRYSYSWLDGTIVCGEDDPCKELCECDKKIAVCFRENLGTYNKKYRYHLKSCKKADKP
C
>sp|A0A5C2A2T2|COP1_CONPU Conodipine-P1 OS=Conus purpurascens OX=41690 PE=1 SV=1
MKLLAPVLWAMAALGVTWLVAVDSKESCTKHSNGCSTPLRLPCQEYFRPACDIHDNCYHC
GTIFGISRKECDDAFLKDMNTLCKKLGSNSATCPARGKREVTSHRATSIAHSRLWKTALD
QKSFLNRKARQAILLTPNSCLYWANNFYMAVHVFGARSYSRTTDPKDCQGLKHCLPNH
>sp|P86907|PA2A_BOTAM Acidic phospholipase A2 OS=Bothrops ammodytoides OX=169857 PE=1 SV=1
HLMQFETLIKKIAGRSGVWFYGFYGCYCGSGGRGKPKDATDRCCFVHDCCYGKVTGCDPK
MDFYTYSEENGVVVCGGDDPCKKQICECDRVAATCFRDNKTYDNNKYWFYPAKNCQEESE
PC
>sp|P0CAS2|PA2B6_CRODO Phospholipase A2 crotoxin basic chain OS=Crotalus durissus collilineatus OX=221569 PE=1 SV=1
HLLQFNKMIKFETRRNAIPPYAFYGCYCGWGGRGRPKDATDRCCFVHDCCYGKLAKCNTK
WDFYRYSLKSGYITCGKGTWCEEQICECDRVAAECLRRSLSTYRYGYMIYPDSRCRGPSE
TC
>sp|P0C942|PA2B1_LACMU Basic phospholipase A2 LmTX-I OS=Lachesis muta muta OX=8753 PE=1 SV=1
HLLKFNKMIKFETRKNAIPFYAFYGCYCGWGGRXXXXXXXXXCCFVHDCCYGKXXXXXXX
WDLYRYSLKSGYLTCGKGTWCEEQICECDRVAAECLRRSLSTYKYGYMFYPDSRCRGPSE
TC
>sp|P59888|IPTXI_PANIM Phospholipase A2 imperatoxin-1 OS=Pandinus imperator OX=55084 PE=1 SV=1
MHTPKHAIQRISKEEMEFFEGRCERMGEADETMWGTKWCGSGNEATDISELGYWSNLDSC
CRTHDHCDNIPSGQTKYGLTNEGKYTMMNCKCETAFEQCLRNVTGGMEGPAAGFVRKTYF
DLYGNGCYNVQCPSQRRLARSEECPDGVATYTGEAGYGAWAINKLNG
>sp|P0DQD1|PLA2_WALAE Non-toxic phospholiapse A2 (Fragment) OS=Walterinnesia aegyptia OX=64182 PE=1 SV=1
NLYQFKNMVQCVGTQLCVAYVKYGCYCGPG
>sp|P45881|PA2B2_BOTJR Basic phospholipase A2 homolog bothropstoxin-II OS=Bothrops jararacussu OX=8726 PE=1 SV=1
MRTLWIMAVLLVGVEGDLWQFGQMILKETGKLPFPYYTTYGCYCGWGGQGQPKDATDRCC
FVHDCCYGKLTNCKPKTDRYSYSRENGVIICGEGTPCEKQICECDKAAAVCFRENLRTYK
KRYMAYPDVLCKKPAEKC
>sp|F8QN53|PA2A2_VIPRE Acidic phospholipase A2 Vur-PL2B OS=Vipera renardi OX=927686 PE=1 SV=1
MRILWIVAVCLIGVEGNLYQFGKMIRYKTGKSALLSYSDYGCYCGWGGQGKPKDATDRCC
FVHDCCYGRVNGCDPKLTIYSYSFENGDIVCGGDDSCKRAVCECDRVAAICFGENLNTYD
KKYKNYPSSQCTETEQC
>sp|P0CAS7|PA2BG_CRODU Basic phospholipase A2 F17 OS=Crotalus durissus terrificus OX=8732 PE=1 SV=1
HLLQFNKMLKFETRKNAVPFYAFGCYCGWGGQRRPKDATDRCCFVHDCCYEKVTKCNTKW
DFYRYSLKSGYITCGKGTWCKEQICECDRVAAECLRRSLSTYKNEYMFYPDSRCREPSET
C
>sp|C0HK05|PA2BC_CROOL Basic phospholipase A2 ColTx-1 (Fragment) OS=Crotalus oreganus lutosus OX=332626 PE=1 SV=1
HLLQFNKMIKFETRKNAIPFYAFYGCYCGWGGRGRPKDATDRCCFVH
>sp|P0CAS5|PA2BE_CRODU Basic phospholipase A2 F15 OS=Crotalus durissus terrificus OX=8732 PE=1 SV=1
HLLQFNKMIKFETRKNAVPFYAFYGCYCGWGGQRRPKDATDRCCFVHDCCYGKLTKCNTK
WDIYRYSLKSGYITCGKGTWCKEQICECDRVAAECLRRSLSTYKNEYMFYPKSRCRRPSE
TC
>sp|P00615|PA2HB_OXYSC Neutral phospholipase A2 homolog taipoxin beta chain 1 OS=Oxyuranus scutellatus scutellatus OX=8667 PE=1 SV=2
MHPAHLLVLLAVCVSLLGASDIPPLPLNLVQFGKMIECAIRNRRPALDFMNYGCYCGKGG
SGTPVDDLDRCCQVHDECYAEAEKHGCYPSLTTYTWECRQVGPYCNSKTQCEVFVCACDF
AAAKCFAQEDYNPAHSNINTGERCK
>sp|P62023|PA2B1_CROSS Basic phospholipase A2 Mtx-b OS=Crotalus scutulatus scutulatus OX=8738 PE=1 SV=1
MRALWIVAVLLVGVEGHLLQFNKMIKFETRKNAIPFYAFYGCYCGWGGRGRPKDATDRCC
FVHDCCYGKLAKCNTKWDIYPYSLKSGYITCGKGTWCEEQICECDRVAAECLRRSLSTYK
YGYMFYPDSRCRGPSETC
>sp|Q9IAT9|PA2H_BOTPA Basic phospholipase A2 homolog BnSP-7 OS=Bothrops pauloensis OX=1042543 PE=1 SV=3
SLFELGKMILQETGKNPAKSYGAYGCNCGVLGRGQPKDATDRCCYVHKCCYKKLTGCDPK
KDRYSYSWKDKTIVCGENNPCLKELCECDKAVAICLRENLGTYNKKYRYHLKPFCKKADP
C
>sp|Q5G290|PA2A6_NAJSG Acidic phospholipase A2 6 (Fragment) OS=Naja sagittifera OX=195058 PE=1 SV=1
SNRPMPLNIKQFNNMIQCTVPARSWWDFADYGCYCGSGSGSPVDDLDRCCQVHDNCYNAG
GGVTGCAPKSKTYTYECSQGTLTCSGENSACAATVCDCDRLAAICFAGAPYNDNNYNIDL
KSRCQ
>sp|Q6EER2|PA2BB_SISTE Basic phospholipase A2 sistruxin B OS=Sistrurus tergeminus OX=8757 PE=1 SV=1
MRALWIVAVLLVGVEGNLLQFNKMIKFETNKNAIPFYAFYGCYCGWGGRGRPKDATDRCC
FVHDCCYGKLPNCDTKWDIYSYSLKSGFITCGKGTWCEEQICECDRVAAECLRRSLSTYK
YGYMFYLDSRCKGPSEQC
>sp|P86804|PA2B2_BOTMA Basic phospholipase A2 BmjeTX-II OS=Bothrops marajoensis OX=157554 PE=1 SV=1
DLWQWGQMILKETGKIPFSYYGAYGCYCGWGGRGGKPKAGTDRCCYVHDCCYGKLTSCPK
TDDRYSYSRLDLTIVCGEDDPCKELCECDKKIAVCFRENLGTYNKKYRYHLKSCKKADKP
C
>sp|P00616|PA2HG_OXYSC Acidic phospholipase A2 homolog taipoxin gamma chain OS=Oxyuranus scutellatus scutellatus OX=8667 PE=1 SV=2
MHPAHLLVLLAVCVSLLGSSEIPQPSLDFEQFSNMIQCTIPCGESCLAYMDYGCYCGPGG
SGTPIDDLDRCCKTHDECYAEAGKLSACKSVLSEPNNDTYSYECNEGQLTCNDDNDECKA
FICNCDRTAVTCFAGAPYNDLNYNIGMIEHCK
>sp|P23026|PA2BA_PSETE Basic phospholipase A2 textilotoxin A chain OS=Pseudonaja textilis OX=8673 PE=1 SV=3
MHPAHLLVLLGVCVSLLGASDIPPLPLNLVQFSYLIRCANKYKRPGWHYANYGCYCGSGG
RGTPVDDVDRCCQAHDKCYEDAEKLGCYPKWTTYYYYCGANGPYCKTRTKCQRFVCNCDV
VAADCFASYPYNRRYWFYSNKKRCR
>sp|P00618|PA2B2_BUNMU Basic phospholipase A2 beta-bungarotoxin A2 chain OS=Bungarus multicinctus OX=8616 PE=1 SV=2
MLIFLWCGAVCVSLLGAANIPPHPLNLINFMEMIRYTIPCEKTWGEYADYGCYCGAGGSG
RPIDALDRCCYVHDNCYGDAEKKHKCNPKTQSYSYKLTKRTIICYGAAGTCARIVCDCDR
TAALCFGNSEYIERHKNIDTKRHCR
>sp|A0A1L4BJ46|HEMI1_HEMLE Phospholipase A2 hemilipin OS=Hemiscorpius lepturus OX=520031 PE=1 SV=1
MTFLILTILATVTPSLYSHVVQRELRVNFEPLAGQRDSWPVARAAMVTFDARSEKAREFS
ECRMINSMHELSRELMDSPEHTVKRASKEEMDDLVQRCSGSAEGRSWFIWPDTKWCGPGT
DAKNESDLGPLEADKCCRTHDHCDYIGAGETKYGLTNKSFFTKLNCKCEAAFDQCLKESI
DRAEGSAKSSMEGLHSFYFNTYSPECYEVKCSRKRDAECTNGIAIWKDSYKS
>sp|P58399|PA2H1_BOTPI Basic phospholipase A2 homolog piratoxin-1 OS=Bothrops pirajai OX=113192 PE=1 SV=2
SLFELGKMILQETGKNPAKSYGAYGCNCGVLGRGKPKDATDRCCYVHKCCYKKLTGCNPK
KDRYSYSWKDKTIVCGENNPCLKELCECDKAVAICLRENLGTYNKLYRYHLKPFCKKADD
C
>sp|P0CAR9|PA2A1_CERCE Acidic phospholipase A2 CC-PLA2-1 OS=Cerastes cerastes OX=8697 PE=1 SV=2
MRTLWIVAVWLMGVEGNLYQFGKMIKHKTGKSALLSYSAYGCYCGWGGQGKPQDATDHCC
FVHDCCYGEVSGCYPKTAFTLKFENQDIICGDEDPCNRAVCECDRVAAICFGENVNTSDK
KYLFYSSSYCEEESEQC
>sp|Q805A2|PA2BN_PROFL Basic phospholipase A2 PLA-N OS=Protobothrops flavoviridis OX=88087 PE=1 SV=2
MRTLWIMAVLLVGVEGNLLQFNKMIKIMTKKNGFPFYTSYGCYCGWGGRGKPKDATDRCC
FVHDCCYEKLTDCSPKSDIYSYSWKTGVIICGEGTECEKQICECDRAAAVCFGQNLRTYK
KKYMFYPDFLCTDPTEKC
>sp|P0CAS0|PA2A2_CERCE Acidic phospholipase A2 CC-PLA2-2 OS=Cerastes cerastes OX=8697 PE=1 SV=2
MRTLWIVAVWLMGVEGNLFQFGKMIKHKTGKSALLSYSGNPCYCGWGGQGPPQDATDHCC
FVHDCCYGEENACYPKTAFTLKFENQIIICDEDPCNYAVCMCDRVAAICGGENVATSDAK
YLFYRSMGCEEESVQC
>sp|P82114|PA2H1_BOTMO Basic phospholipase A2 homolog 1 OS=Bothrops moojeni OX=98334 PE=1 SV=1
SLVELGKMILQETGKNPAKSYGAYGCNCGVLGRGKPKDATDRCCYVHKCCYKKLTNCDPK
KDRYSYDWKNKTIVCGEENPCLKQLCECDKAVAICLRENKGTYNKKRDVYLKPFCDKGRD
C
>sp|Q6T179|PA2A4_NAJSG Acidic phospholipase A2 4 (Fragment) OS=Naja sagittifera OX=195058 PE=1 SV=1
SNRPMPLNIYQFKNMIQCTVPSRSWWDFADYGCYCGRGGSGTPVDDLDRCCQVHDNCYNQ
AQEITGCRPKWKTYTYECSQGTLTCKGRNNACAATVCDCDRLAAICFAGAPYNDNNYNID
LKARCQ
>sp|Q9DF52|PA2B_BUNCE Basic phospholipase A2 KPA2 OS=Bungarus caeruleus OX=132961 PE=1 SV=1
MYPAHLLVLVAVCVSLLGAANIPPQPLNLIQFKNMIQCAGTRPWTAYVNYGCYCGKGGSG
TPVDELDRCCYTHDNCYNEAEKIPGCNPNIKTYSYTCTEPNLTCTDTADTCARFLCDCDR
TAAICFASAPYNSNNVMISSSTNCQ
>sp|Q7SID6|PA2A_DEIAC Acidic phospholipase A2 OS=Deinagkistrodon acutus OX=36307 PE=1 SV=2
SLIQFETLIMKVVKKSGMFWYSAYGCYCGWGGHGRPQDATDRCCFVHDCCYGKVTGCDPK
MDSYTYSEENGDIVCGGDDPCKREICECDRVAAVCFRDNLDTYNSDTYWRYPTKNCQEEP
DPC
>sp|Q90WA8|PA2B2_BUNFA Basic phospholipase A2 2 OS=Bungarus fasciatus OX=8613 PE=1 SV=2
MNPAHLLVLLAVCVSLLAAANIPPQSLNLLQFKNMIECAGTRTWMAYVKYGCYCGPGGTG
TPLDELDRCCQTHDQCYDNAKKFGNCIPYFKTYVYTCNKPDITCTGAKGSCGRTVCDCDR
AAALCFAAAPYNLANFGINKETHCQ
>sp|P86780|PA2_BUNCI Phospholipase A2 (Fragment) OS=Bunodosoma caissarum OX=31165 PE=1 SV=1
GATIMPGTLWCGKGNSAADYLQLGVWKDTAHCCRDHDGC
>sp|Q9TWL9|COMA_CONMA Conodipine-M alpha chain OS=Conus magus OX=6492 PE=1 SV=2
QXPSTAELCKINSNACSVPFSXIPCQKXFLAACDRHDTCYHCGKHFGFKQDDCDDAFFRD
MTALCAHGTDDEGXCPX
>sp|P17935|PA2HL_VIPAA Basic phospholipase A2 homolog ammodytin L OS=Vipera ammodytes ammodytes OX=8705 PE=1 SV=1
MRILWIVAVCLIGVEGSVIEFGKMIQEETDKNPLTSYSFYGCHCGLGNKGKPKDATDRCC
FVHSCCYAKLPDCSPKTNRYEYHRENGAIVCGSSTPCKKQICECDRAAAICFRENLKTYN
KKYKVYLRFKCKGVSEKC
>sp|P04084|PA2HA_VIPAE Acidic phospholipase A2 homolog vipoxin A chain OS=Vipera ammodytes meridionalis OX=73841 PE=1 SV=3
NLFQFGDMILQKTGKEAVHSYAIYGCYCGWGGQGRAQDATDRCCFAQDCCYGRVNDCNPK
TATYTYSFENGDIVCGDNDLCLRAVCECDRAAAICLGENVNTYDKNYEYYSISHCTEESE
QC
>sp|P00596|PA2A1_NAJKA Acidic phospholipase A2 CM-II OS=Naja kaouthia OX=8649 PE=1 SV=2
MNPAHLLILAAVCVSPLGAFSNRPMPLNLYQFKNMIQCTVPNRSWWDFADYGCYCGRGGS
GTPVDDLDRCCQVHDNCYNEAEKISRCWPYFKTYSYECSQGTLTCKGDNDACAAAVCDCD
RLAAICFAGAPYNNNNYNIDLKARCQ
>sp|Q2YHJ2|PA2B_TRIBO Basic phospholipase A2 Tbo-G6D49 OS=Trimeresurus borneensis OX=109778 PE=1 SV=1
MRTLWIMAVLLVGVEGSLLEFGRMIKEETGKNPLFSYISYGCYCGWGGQGQPKDATDRCC
FVHDCCYGKLWSCSPKTDIYFYYRKNGAIVCARGTWCEKQICECDKAAAICFRENLGTYK
DEYQSYGKSRCTEKSLKC
>sp|Q2YHJ7|PA2B_TRIPE Basic phospholipase A2 Tpu-G6D49 OS=Trimeresurus puniceus OX=197218 PE=1 SV=1
MRTLWIMAVLLVGVEGSLLEFGRMIKEETGKNPLFSYISYGCYCGWGGQGQPKDATDRCC
FVHDCCYGKLWSCSPKTDIYFYYRKNGAIVCARGTWCEKQICECDKAAAICFRENLGTYK
AEYESYGKSRCTEKSLKC
>sp|P80963|PA2H_BOTSC Basic phospholipase A2 homolog Bsc-K49 OS=Bothriechis schlegelii OX=44725 PE=1 SV=2
MRTLWIVAVLLVGVEGSMYELGKMILLETGKNAATSYIAYGCNCGVGRRGQPLDATDRCC
YVHKCCYKKLTGCNPLTDRYSHSLKNKTIVCGENKPCLKEMCECDKALAICLGKNVNTYN
KNYKITMKMFCKKPDAC
>sp|Q6EER4|PA2B_BOTSC Basic phospholipase A2 Bs-N6 OS=Bothriechis schlegelii OX=44725 PE=1 SV=1
MRTLWIVAVLLVGVEGNLLQFNKMIKIMTRKNGIPYYSSYGCYCGWGGQGQPLDATDRCC
FVHDCCYEKLTDCSPKTDIYSYSWKSGVIICGEGTPCEKQICECDRVAAVCFGANLGTYK
KSYMFYPDFLCTEPSEKC
>sp|Q2YHJ3|PA2A_TRIBO Acidic phospholipase A2 Tbo-E6 OS=Trimeresurus borneensis OX=109778 PE=1 SV=1
MRTLWILAVLLLGVKGNLLQFEMMINKMAGRSGIRWYSDYGCYCGKGGHGQPQDATDRCC
FVHDCCYGKVSGCDPKMAFYKYSSDKNDIVCGGNNPCLKEICECDRAAAICFRDNLSTYD
NKYWNVPSETCQVESEPC
>sp|Q2YHJ6|PA2AA_TRIPE Acidic phospholipase A2 Tpu-E6a OS=Trimeresurus puniceus OX=197218 PE=1 SV=1
MRTLWIMAVLLLGVKGNLLQFELMIKKMSGRSGIRWYSDYGCYCGKGGHGQPQDATDRCC
FVHDCCYGKVSGCDPKMAFYKYSSDNNDIVCGGNNPCLKEICECDRAAAICFRDNLSTYD
NKYWNVPSETCQVESEPC
>sp|B3EWP6|PA2_LACMR Phospholipase A2 (Fragment) OS=Lachesis muta rhombeata OX=60219 PE=1 SV=1
HLLQFGDLINKIARRNGILYYSFYGCYCGLGGRGRPQDATDRCCFVHDCCYGKVTGCDPK
>sp|C0HJU3|PA2A1_BOTPA Acidic phospholipase A2 (Fragment) OS=Bothrops pauloensis OX=1042543 PE=1 SV=1
NLVQFKTLIMKIAGRSVVYKYFYYGCYCGWGGIGQPRDATDRCCFVHD
>sp|P00611|PA2A1_LATSE Acidic phospholipase A2 1 OS=Laticauda semifasciata OX=8631 PE=1 SV=3
MYPAHLLVLLAVCVSLLGATAIPPLPLNLVQFSNLIQCVNKGSRASYHYADYGCYCGAGG
SGTPVDELDRCCKIHDDCYGEAEKMGCYPKWTLYTYDCSTEEPNCSTKTGCQGFVCACDL
EAAKCFARSPYNNKNYNIDTSKRCK
>sp|Q9PVF4|PA2HD_CALRH Basic phospholipase A2 homolog W6D49 OS=Calloselasma rhodostoma OX=8717 PE=1 SV=1
MRTLWILAVLLVSVDGSMFNLWKMIMVMTGKEATKNYGMYGCNCGPMKRGKPKDATDQCC
ADHDCCYKKLTDCDPKKESYSYKFEKGEILCGETNPCLNQACECDKAVATCFRDNLDTYN
KKQQFNTGIFCSKAKAC
>sp|I6L8L6|PA2H1_BOTBZ Basic phospholipase A2 homolog 2 OS=Bothrops brazili OX=157546 PE=1 SV=2
SLFQLGKMILQETGKNPAASYGAYGCNCGVLGRGKPKDATDRCCYVHKCCKKKLTGCDPK
KDRYSYSWKDKTIVCGENNPCLKELCECDKAVAICLRENLNTYNKKYRYHLKPFCKKADP
C
>sp|P84674|PA2B5_DABRR Basic phospholipase A2 VRV-PL-V OS=Daboia russelii OX=8707 PE=1 SV=1
SLLEFGMMILEETGKLAVPFYSSYGCYCGWGGKGTPKDATDRCCFVHDCCYGNLPDCTPK
PDRYKYKRVNGAIVCEQGTSCENRICECDKAAAICFTKNLNTYSKIYMLYPDFLCKGELK
C
>sp|P84736|PA2_TRILM Phospholipase A2 trimorphin (Fragment) OS=Trimorphodon lambda OX=356346 PE=1 SV=1
NLYQFSNMIQCTIPGSDPLSDYGNYGCYCGYGGSGTPVDELLRCCQVHDD
>sp|B3A0N3|PA2B3_BOTMA Basic phospholipase A2 Bmaj-9 (Fragment) OS=Bothrops marajoensis OX=157554 PE=1 SV=1
DLWQWGQMILKETGKLPFSYYTAYGCYCGWGGRGGKPKADTDRCCFVHDC
>sp|Q92084|PA2NA_NAJSP Neutral phospholipase A2 muscarinic inhibitor OS=Naja sputatrix OX=33626 PE=1 SV=1
MNPAHLLILAAVCVSPLGASSNRPMPLNLYQFKNMIQCTVPNRSWWHFADYGCYCGRGGS
GTPVDDLDRCCQIHDNCYNEAEKISRCWPYFKTYSYECSQGTLTCKGGNNACAAAVCDCD
RLAAICFAGAPYNDNNYNIDLKARCQ
>sp|O57385|PA2H_DEIAC Basic phospholipase A2 homolog acutohaemolysin OS=Deinagkistrodon acutus OX=36307 PE=1 SV=1
MRALWIVAVLLVGVEGSLFELGKMIWQETGKNPVKNYGLYGCNCGVGGRGEPLDATDRCC
FVHKCCYKKLTDCDSKKDRYSYKWKNKAIVCGKNQPCMQEMCECDKAFAICLRENLDTYN
KSFRYHLKPSCKKTSEQC
>sp|P0DPS4|PA2B_CERCE Basic phospholipase A2 Cc2-PLA2 OS=Cerastes cerastes OX=8697 PE=1 SV=1
NLYQFGKMINHMVGKSPIFSYGDYGCYCGWGGKGTPVDATDRCCFVHDCCYGRANGCDPK
LSTYSYNFQNGNIVCGNKYGCLRHICECDRVAAICFGENVNTYDKKFLSSSRCRQTSEQC
>sp|P15445|PA2A2_NAJNA Acidic phospholipase A2 2 OS=Naja naja OX=35670 PE=1 SV=1
NLYQFKNMIKCTVPSRSWWDFADYGCYCGRGGSGTPVDDLDRCCQVHDNCYNEAEKISGC
WPYFKTYSYECSQGTLTCKGDNNACAASVCDCDRLAAICFAGAPYNDNNYNIDLKARCQ
>sp|P49121|PA2H1_AGKCL Basic phospholipase A2 homolog MT1 OS=Agkistrodon contortrix laticinctus OX=37195 PE=1 SV=1
MRTLWIVALLLVGVEGSLLELGKMILQETGKNAITSYGSYGCNCGWGHRGQPKDATDRCC
FVHKCCYKKLTDCNHKTDRYSYSWKNKAIICEEKNPCLKEMCECDKAVAICLRENLDTYN
KKYKAYFKFKCKKPETC
>sp|P04361|PA2HB_AGKPI Basic phospholipase A2 homolog AppP2 OS=Agkistrodon piscivorus piscivorus OX=8716 PE=1 SV=1
SVLELGKMILQETGKNAITSYGSYGCNCGWGHRGQPKDATDRCCFVHKCCYKKLTDCNHK
TDRYSYSWKNKAIICEEKNPCLKEMCECDKAVAICLRENLDTYNKKYKAYFKLKCKKPDT
C
>sp|A4VBF0|PA2H_VIPBN Acidic phospholipase A2 inhibitor chain HPD-1I OS=Vipera berus nikolskii OX=1808362 PE=1 SV=1
MRTLWIVAVCLIGVEGNLFQFGDMILQKTGKEAVHSYAIYGCYCGWGGQGRAQDATDRCC
FAQDCCYGRVNDCNPKTATYTYSFENGDIVCGDNDLCLRAVCECDRAAAICLGENVNTYD
KNYEYYSISHCTEESEQC
>sp|Q6H3D0|PA2AA_TRIST Acidic phospholipase A2 Ts-A1 OS=Trimeresurus stejnegeri OX=39682 PE=1 SV=1
MRTLWIMAVLQVGVEGHLMQFETLIMKVAGRSGVWYYGSYGCFCGAGGQGRPQDASDRCC
FVHDCCYGKVNGCDPKKDFYTYSEENGAIVCGGDDPCKKEICECDKDAAICFRDNKDTYD
NKYWFFPAKNCQEESEPC
>sp|A8CG86|PA2A1_DABRR Acidic phospholipase A2 Drk-a1 OS=Daboia russelii OX=8707 PE=1 SV=1
MRTLWIVAVCLIGVEGNLFQFAEMIVKMTGKEAVHSYAIYGCYCGWGGQGKPQDATDRCC
FVHDCCYGTVNDCNPKMATYSYSFENGDIVCGDNNLCLKTVCECDRAAAICLGQNVNTYD
KNYENYAISHCTEESEQC
>sp|P0C8M1|PA2B1_BOTMO Basic phospholipase A2 BmTX-I OS=Bothrops moojeni OX=98334 PE=1 SV=1
DLWQFNKMIKKEVGKLPFPFYGAYGCYCGWGGRGEKPKDGTDRCCFVHDCCYKKLTGCPK
WDDRYSYSWKDITIVCGEDLPCEEICECDRAAAVCFYENLGTYNKKYMKHLKPCKKADYP
C
>sp|P86523|PA2AA_ACAAN Phospholipase A2 P-elapitoxin-Aa1a alpha chain (Fragment) OS=Acanthophis antarcticus OX=8605 PE=1 SV=1
NLLQFGFMIRCANKRRRPVWPYEESGC
>sp|P60043|PA2B1_NAJSG Basic phospholipase A2 1 (Fragment) OS=Naja sagittifera OX=195058 PE=1 SV=2
SNRPMPLNTYQFKNMIQCTVPKRSWWDFADYGCYCGRGGSGTPIDDLDRCCQVHDNCYNS
AREQGGCRPKQKTYSYECKAGTLSCSGSNNSCAATVCDCDRLAAICFAGAPYNDNNYNID
LKARCQ
>sp|P60044|PA2A2_NAJSG Acidic phospholipase A2 2 (Fragment) OS=Naja sagittifera OX=195058 PE=1 SV=1
SNRPMPLNRWQFKNMISCTVPSRSWWDFADYGCYCGRGGSGTPVDDLDRCCQVHDNCYNE
AEKISGCNPRFRTYSYECTAGTLTCTGRNNACAASVCDCDRLAAICFAGAPYNDNNYNID
LQARCN
>sp|Q3C2C2|PA21_ACAPL Phospholipase A2 AP-PLA2-I OS=Acanthaster planci OX=133434 PE=1 SV=1
MNFLVVIVTTVSLAGAASAGEIQNLYQFGKMVMCLGNLNVLEGLEYNGYGCYCGRGGKGT
PLDDTDRCCKQHDECYERATDEMGCWSIETYATTYDYTKSKVSGKCTIKCKLESDYSRFT
IRKKCKAFICECDRIGAQCFADKRSTFNRSLISYTKDKC
>sp|P00629|PA2B3_BUNFA Basic phospholipase A2 Vb-2 (Fragment) OS=Bungarus fasciatus OX=8613 PE=1 SV=3
AVCVSLLGAANIPPQPLNLLQFKNMIQCAGSRLWVAYVKYGCYCGPGGTGTPLDQLDRCC
QTHDHCYDNAKKFGNCIPYFKTYEYTCNKPDITCTDAKGSCGRTVCDCDRAAAICFAAAP
YNLANFGIDKEKHCQ
>sp|P00597|PA2A2_NAJKA Acidic phospholipase A2 2 OS=Naja kaouthia OX=8649 PE=1 SV=3
MNPAHLLILAAVCVSSLGASSNRPMPLNLYQFKNMIQCTVPSRSWWDFADYGCYCGRGGS
GTPVDDLDRCCQVHDNCYNEAEKISGCWPYFKTYSYECSQGTLTCKGGNNACAAAVCDCD
RLAAICFAGAPYNNNNYNIDLKARCQ
>sp|B6CQR5|PA2A2_MACLB Acidic phospholipase A2 2 OS=Macrovipera lebetina OX=8709 PE=1 SV=1
MRTLWIVAVWLTGVEGDLSQFGDMINKKTGTFGLFSYIYYGCYCGWGGKGKPQDATDRCC
FVHDCCYGSVNGCDPKLSTYSYSFQNGDIVCGDDDPCLRAVCECDRVAAICSGENMNTYD
KKYMLYSLFDCKEESEKC
>sp|C3W4R6|PA2A1_MACLB Acidic phospholipase A2 1 OS=Macrovipera lebetina OX=8709 PE=1 SV=1
MRTLWIVAVWLMGVEGDLSQFGDMINKKTGTFGLFSYIYYGCYCGWGGKGKPQDATDRCC
FVHDCCYGSVNGCDPKLSTYSYSFQNGDIVCGDDDPCLRAVCECDRVAAICFGENMNTYD
KKYMLYSLFDCKEESEKC
>sp|Q3C2C1|PA22_ACAPL Phospholipase A2 AP-PLA2-II OS=Acanthaster planci OX=133434 PE=1 SV=1
MKTFLILAMAVALAKAQSTDEITNLVQFGKLVMCLGNIGYTEGLEYDGYGCFCGKGGKGT
PVDATDRCCEVHDNCYGQAVEEGKCWSVETYGTTYWYDQSTSGSCSIRCWEEGDYNSLVP
RKACKAAICECDRKAAQCFADNRPTFNRKYLNYAKDTC
>sp|Q6H3C8|PA2AF_TRIST Acidic phospholipase A2 Ts-A6 OS=Trimeresurus stejnegeri OX=39682 PE=1 SV=1
MRALWIMAVLLLGVEGHLMQFENMIKKVTGRSGIWWYGSYGCYCGKGGQGLPQDASDRCC
FVHDCCYGKVNGCDPKDDFYVYSSENRDIVCGEDNPCTKEICECDKAAAICFRDNMDTYQ
NKYWFYPSSNCNEESEPC
>sp|C0HKC4|PA2B1_AGKPC Basic phospholipase A2 APC-D49 OS=Agkistrodon piscivorus conanti OX=1928342 PE=1 SV=1
NLFQFEKLIKKMTGKSGMLWYSAYGCYCGWGGQGRPKDATDRCCFVHDCCYGKVTGCNPK
MDIYTYSVDNGNIVCGGTNPCKKQICECDRAAAICFRDNLKTYDSKTYWKYPKKNCKEES
EPC
>sp|P0DUN2|PA21_BOTHY Basic phospholipase A2 Ph-TX1 OS=Bothrocophias hyoprora OX=230469 PE=1 SV=1
DLWEFGKMILKETGKNPFPYYGAYGCYCGWGGRGKPKDKTDDRCCFVHDCCRYKKLTGCP
KTNDRYSYSWKDLTIVCGEDDPCKELCECDKAAAVCFRENLGTYNKKYRYHLRSLCKKAD
KPC
>sp|Q6JK69|PA2H1_BOTAT Phospholipase A2 homolog 1 OS=Bothrops atrox OX=8725 PE=1 SV=1
MRTLWIMAVLLVGVEGSLVELGKMILQETGKNPLTSYGAYGCNCGVGGRGKPKDATDRCC
YVHKCCYKKMTDCDPKKDRYSYSWKDKTIVCGEKNSCLKELCECDKAVAICLRENLDTYN
KKYKNNYLKPFCKKADAC
>sp|P14421|PA2N_GLOHA Neutral phospholipase A2 agkistrodotoxin OS=Gloydius halys OX=8714 PE=1 SV=1
NLLQFNKMIKEETGKNAIPFYAFYGCYCGGGGQGKPKDGTDRCCFVHDCCYGRLVNCNTK
SDIYSYSLKEGYITCGKGTNCEEQICECDRVAAECFRRNLDTYNNGYMFYRDSKCTETSE
EC
>sp|F8QN54|PA2B_VIPRE Basic phospholipase A2 vurtoxin OS=Vipera renardi OX=927686 PE=1 SV=1
MRTLWIVAVCLIGVEGSLLEFGMMILEETGKNPLTSYSFYGCYCGVGGKGTPKDATDRCC
FVHDCCYGNLPDCNPKIDRYKYHRKNGAIVCGKGTSCENRICECDRAAAICFRKNLKTYN
HIYKYYPDFLCKKESEKC
>sp|A6MEY4|PA2B_BUNFA Basic phospholipase A2 BFPA OS=Bungarus fasciatus OX=8613 PE=1 SV=1
MNPAHLLVLLAVCVSLLGAANIPPQSLNLYQFKNMIQCAGTQLCVAYVKYGCYCGPGGTG
TPLDQLDRCCQTHDHCYDNAKKFGNCIPYFKTYEYTCNKPDLTCTDAKGSCARNVCDCDR
AAAICFAAAPYNLANFGINKETHCQ
>sp|P0CG57|PA2HC_OXYSC Neutral phospholipase A2 homolog taipoxin beta chain 2 OS=Oxyuranus scutellatus scutellatus OX=8667 PE=1 SV=1
NLVQFGFMIECAIRNRRPALDFMNYGCYCGTVGRGTPVDDLDRCCQVHDECYATAEKHGC
YPSLTTYQWECRQVGNECNSKTQCEVFVCACDLAAAKCLAQEDYNPAHFNINTGERCK
>sp|C0HLF0|PA2_POROP Basic phospholipase A2 OS=Porthidium ophryomegas OX=44717 PE=1 SV=1
NLFQFRKMIKKMTKKEPVVYYAFYGCYCGKGGRGKPKDATDRCCFVHDCCYEKVTGCNPK
WGYYTYSMNKQIVCGGDDPCKKQVCECDKAAAICFRDNLKTYKKKYMSFPNFFCTDPSEK
C
>sp|P0DKT7|PA2CA_OXYSA Basic phospholipase A2 cannitoxin alpha chain (Fragment) OS=Oxyuranus scutellatus canni OX=183720 PE=1 SV=1
NLLQFGYMIRCANGRSRPVW
>sp|P00623|PA2A_CROAD Acidic phospholipase A2 beta OS=Crotalus adamanteus OX=8729 PE=1 SV=2
MRTLWIVAVLLLGVEGSLVQFETLIMKVAKRSGLLWYSAYGCYCGWGGHGRPQDATDRCC
FVHDCCYGKATDCNPKTVSYTYSEENGEIVCGGDDPCGTQICECDKAAAICFRDNIPSYD
NKYWLFPPKNCREEPEPC
>sp|Q9W7J4|PA2A1_PSETE Acidic phospholipase A2 1 OS=Pseudonaja textilis OX=8673 PE=1 SV=1
MHPAHLLVLLGVCVSLLGAARIPPLPLSLDDFSNLITCANRGSRSWLDYAHYGCFCGSGG
SGTPVDDLDRCCQVHDNCFGDAEKLPACNYLFSGPYWNPYSYKCNEGEITCTDDNDECAA
FICNCDRTAAICFAGATYNDENFMVTIKKKNICQ
>sp|Q9W7J3|PA2A2_PSETE Acidic phospholipase A2 2 OS=Pseudonaja textilis OX=8673 PE=1 SV=1
MHPAHLLVPLGVCVSLLGAARIPPLPLSLVEFRILIKCANHNSRNVLDYADYGCYCGKGG
SGTPVDELDRCCQAHDYCYDDAEKLPACNYRFSGPYWNPYSYKCNEGEVTCTDDNDECKA
FICNCDRTAAICFAGAPYNDENFMITIKKKNICQ
>sp|Q4VRI5|PA21_OXYSC Phospholipase A2 OS1 OS=Oxyuranus scutellatus scutellatus OX=8667 PE=1 SV=1
MHPAHLLVLLAVCVSLLGAARIPPLPLSLLNFANLIECANHGTRSALAYADYGCYCGKGG
RGTPLDDLDRCCHVHDDCYGEAEKLPACNYLMSSPYFNSYSYKCNEGKVTCTDDNDECKA
FICNCDRTAAICFAGATYNDENFMISKKRNDICQ
>sp|Q9I834|PA2H2_BOTMO Basic phospholipase A2 homolog myotoxin II OS=Bothrops moojeni OX=98334 PE=1 SV=2
SLFELGKMILQETGKNPAKSYGVYGCNCGVGGRGKPKDATDRCCYVHKCCYKKLTGCDPK
KDRYSYSWKDKTIVCGENNSCLKELCECDKAVAICLRENLDTYNKKYRYNYLKPFCKKAD
PC
>sp|Q7T1R0|PA2B1_BUNFL Basic phospholipase A2 beta-bungarotoxin A1 chain OS=Bungarus flaviceps flaviceps OX=8615 PE=1 SV=1
MNPAHLLVLPAVCVSFLGASIIPPQSLNLIQFKDMIRCTIPCERTWGEYADYGCYCGKGG
SGRPVDALDRCCYVHDNCYGEAQKRNCNPYMKSYSFKCAKRTLFCYDAPGSCARFVCDCD
RTAALCFGDSEYIGRHKNIDTKRHCQ
>sp|Q9PVF0|PA2AB_CALRH Acidic phospholipase A2 S1E6-b (Fragment) OS=Calloselasma rhodostoma OX=8717 PE=1 SV=1
VEGSLVQFETLIMKLAKRSGFFWYSFYGCYCGWGGHGLPQDPTDRCCFVHDCCYGKVTNC
NPKTATYSYTEENDGIVCGGDDPCKKQVCECDRVAAMCFRDNKDTYDSDKYWKLPPQKCQ
EDPEPC
>sp|Q800C4|PA2AA_CROVV Acidic phospholipase A2 Cvv-E6a OS=Crotalus viridis viridis OX=8742 PE=1 SV=1
MRTLWIVAVLLLGVEGSLVQFETLIMKIAGRSGLLWYSAYGCYCGWGGHGLPQDATDRCC
FVHDCCYGKATDCNPKTVSYTYSEENGEIVCGGDNPCGTQICECDKAAAICFRDNIPSYS
NKYWLFLPKNCRGDPEPC
>sp|P81165|PA2H2_CERGO Basic phospholipase A2 homolog GodMT-II OS=Cerrophidion godmani OX=44722 PE=1 SV=1
SMYQLWKMILQETGKNAVPSYGLYGCNCGVGSRGKPKDATDRCCFVHKCCYKKLTDCSPK
TDSYSYSWKDKTIVCGDNNPCLQEMCECDKAVAICLRENLDTYNKNYKIYPKPLCKKADA
C
>sp|A8CG78|PA2A2_DABSI Acidic phospholipase A2 DsM-a2/DsM-a2' OS=Daboia siamensis OX=343250 PE=1 SV=1
MRTLWIVAVCLIGVEGNLYQFGEMINQKTGNFGLLSYVYYGCYCGWGGKGKPQDATDRCC
FVHDCCYGRVKGCDPKTATYSYSFENGDIVCGGDDPCLRAVCECDRVAAICFRENMNTYD
KKYMLYSIFDCKEESDQC
>sp|Q9PVF2|PA2AE_CALRH Acidic phospholipase A2 H1E6 OS=Calloselasma rhodostoma OX=8717 PE=1 SV=1
MRTLWILAVLQVGVEGHLLQFETMIIKMTKQTGLFSYSFYGCYCGWGGHGRPQDPTDRCC
FVHDCCYGKVTNCDPKAAAYSYTIENGGIVCGGDDPCKKQICECDRAAAMCFRDNLDTYN
YAKYWKFSAKDCQEESDPC
>sp|Q9PVF1|PA2AA_CALRH Acidic phospholipase A2 S1E6-a (Fragment) OS=Calloselasma rhodostoma OX=8717 PE=1 SV=1
VEGSLVQFETMIMKLAKRSGFFWYSFYGCYCGWGGHGLPQDPTDRCCFVHDCCYGKVTNC
NPKTATYSYTEENDGIVCGGDDPCKKQVCECDRVAAMCFRDNKDTYDSDKYWKLPPQKCQ
EDPEPC
>sp|A8CG82|PA2B1_DABSI Basic phospholipase A2 DsM-b1/DsM-b1' OS=Daboia siamensis OX=343250 PE=1 SV=1
MRTLWIVAMCLIGVEGNLFQFARLIDAKQEAFSFFKYISYGCYCGWGGQGTPKDATDRCC
FVHDCCYARVKGCNPKLVEYSYGYRTGKIVCENYNRCKRAVCECDRVAAICLGQNVNTYN
KGYMFLSSYYCRQKSEQC
>sp|C0HKB9|PA2B1_MICMP Basic phospholipase A2 OS=Micrurus mipartitus OX=430902 PE=1 SV=1
NLIHFSSMIKCTIPGSKPVPDYSDYGCYCGKGGSGTPVDALDRCCQVHDKCYGDAESIYG
CTPFLTYYSYECSERQDLCRGNGTKCKAFVCNCDRLAALCFAKAPYNKKNYNINLNRCK
>sp|P0DJJ7|PA2A_OVOMO Acidic phospholipase A2 Omo-E6 (Fragment) OS=Ovophis monticola OX=103941 PE=1 SV=1
DLMQFETLIMKIAGRSGVWIYGSYGCYCG
>sp|Q7LZG2|PA2T_OXYSC Phospholipase A2 taicatoxin (Fragment) OS=Oxyuranus scutellatus scutellatus OX=8667 PE=1 SV=1
NLAQFGFMIRCANGGSRSALDYADYGC
>sp|P0DUG4|PA2TI_NAJHH phospholipase A2 TI-Nh (Fragments) OS=Naja haje haje OX=8642 PE=1 SV=1
NVYQYRKMLQCAMPNGGPFECCQTHDNCYGEAEKLKACTSTHSSPYFK
>sp|O42187|PA2BB_GLOHA Basic phospholipase A2 B OS=Gloydius halys OX=8714 PE=1 SV=2
MRALWIVAVLLLGVEGSLLQFRKMIKKMTGKEPVVSYAFYGCYCGSGGRGKPKDATDRCC
FVHDCCYEKLTGCDPKWDDYTYSWKNGTIVCGGDDPCKKEVCECDKAAAICFRDNLKTYK
KRYMTYPNILCSSKSEKC
>sp|Q8QG87|PA2A_BOTIN Acidic phospholipase A2 BITP01A OS=Bothrops insularis OX=8723 PE=1 SV=1
MRTLWIMAVLLVGVEGNLWQFGKMMNYVMGQSVVYKYFYYGCYCGWGGIGQPRDATDRCC
FVHDCCYGKVTGCDPKTDSYTYSKENGDVVCGGDDPCKKQICECDRVAATCFRDNKDTYD
MKYWLYGAKNCQEESEPC
>sp|Q9PTA1|PA2BA_BUNMU Basic phospholipase A2 beta-bungarotoxin A-AL1 chain (Fragment) OS=Bungarus multicinctus OX=8616 PE=1 SV=1
LAVCVSLLGAANIPPHPLNLINFMEMIRYTIPCEKTWGEYADYGCYCGAGGSGRPIDALD
RYCYVHGNCYGDAEKKHKCNPKTQSYSYKLTKRTIICYGAAGTCGRIVCDCDRTAALCFG
NSEYIEGHKNIDTARFCQ
>sp|Q7ZTA6|PA2AB_CROVV Acidic phospholipase A2 Cvv-E6b OS=Crotalus viridis viridis OX=8742 PE=1 SV=1
MRTLWILAVLLLGVEGNLVQFELLIMKVAKRSGLLSYSAYGCYCGWGGYGRPQDATDRCC
FVHDCCYGKVTDCNPKTASYTYSEENGEIVCGGDDPCKKQVCECDRVAAICFRDNIPSYD
NKYIQFPAKNCQEKPEPC
>sp|Q7ZTA8|PA2AE_CROVV Acidic phospholipase A2 Cvv-E6e OS=Crotalus viridis viridis OX=8742 PE=1 SV=1
MRTLWILAVLLLGVEGNLVQFELLIMKVAKRSGLLSYSAYGCYCGWGGHGRPQDATDRCC
FVHDCCYGKVTDCNPKTASYTYSEENGEIVCGGDDPCKKQVCECDRVAAICFRDNIPSYD
NKYIQFPAKNCQEKPEPC
>sp|P0CAR8|PA2B_BOTJR Basic phospholipase A2 BjIV (Fragment) OS=Bothrops jararacussu OX=8726 PE=1 SV=1
DLWSWGQMIQETGLLPSYTTY
>sp|C0HKC3|PA2B1_AGKPL Basic phospholipase A2 APL-D49 OS=Agkistrodon piscivorus leucostoma OX=459671 PE=1 SV=1
MRTLWIMAVLLLGVEGNLFQFEKLIKKMTGKSGMLWYSAYGCYCGWGGQGRPKDATDRCC
FVHDCCYGKVTGCNPKMDIYTYSVENGNIVCGGTNPCKKQICECDRAAAICFRDNLKTYD
SKTYWKYPKKNCKEESEPC
>sp|P0DMI6|PA2_HETLA Phospholipase A2 heteromtoxin OS=Heterometrus laoticus OX=217256 PE=1 SV=1
MHTPKHAIRRMSKGEMEFFEGRCQRMGEAERTVWGTKWCGSGNEATSGIDLGYFKNLDSC
CRTHDHCDNIPAGETKYGLTNEGIYTMMNCKCESVFKQCLKDVTGVFEGPAAAAVRKIYF
DLYGNGCYSVQCPAGGRSARTGGCPNGVATYTGETGYGAWLLNKANG
>sp|A0A5C1ZW08|COP3_CONPU Conodipine-P3 OS=Conus purpurascens OX=41690 PE=1 SV=1
MKLLAPVLWAMAALGVTWLVAVDSKESCTKHSNGCSTPLRLPCQEYFRPACDIHDNCYHC
GKTFGISREECDKAFLKDMNTLCKKLGSNSATCPARGKREVTSHRATSIAHSRLWKTALD
QKSFLNRKARQVFFLLPTTCQGWAKNYHLAVKLAGANSYSVTTDLETCQGLEHCLPNH
>sp|Q9DF33|PA2A2_OPHHA Acidic phospholipase A2 2 OS=Ophiophagus hannah OX=8665 PE=1 SV=1
MNPAHLLVLSAVCVSLLGASSIPPQPLHLVQFNGMIRCTIPGSIPWWDYSDYGCYCGSGG
SGTPVDELDRCCQVHDNCYTQAQQLTECSPYSKRYSYDCSEGTLTCKADNDECAAFVCDC
DRVAAICFAGAPYNKENINIDTTTRC
>sp|P31854|PA2B_VIPBB Basic phospholipase A2 Pla2Vb OS=Vipera berus berus OX=31156 PE=1 SV=2
MRTLWIVAVWLMGVEGNLFQFGNMINHMVGKHAVWSYLSYGCYCGWGGQGKPQDATDRCC
FVHDCCYGRANGCDPKLSTYSYNFQNGNIVCGNKYGCLRHICECDRVAAICFQKNMNTYN
KKYKNYSSSNCQENSDKC
>sp|P00610|PA2B_HYDSC Basic phospholipase A2 OS=Hydrophis schistosus OX=8682 PE=1 SV=1
NLVQFSYVITCANHNRRSSLDYADYGCYCGAGGSGTPVDELDRCCKIHDDCYGEAEKQGC
YPKMLMYDYYCGSNGPYCRNVKKKCNRKVCDCDVAAAECFARNAYNNANYNIDTKKRCK
>sp|Q6SLM0|PA2B3_BUNCE Basic phospholipase A2 3 (Fragment) OS=Bungarus caeruleus OX=132961 PE=1 SV=1
LVAVCVSLLGAANIPPQPLNLQQFKNMIQCAGTRTWTAYINYGCYCGKGGSGTPVDKLDR
CCYTHDHCYNQADSIPGCNPNIKTYSYTCTQPNITCTRTADACAKFLCDCDRTAAICFAS
APYNINNIMISASNSCQ
>sp|Q2HZ28|PA2A_BOTER Acidic phospholipase A2 BE-I-PLA2 OS=Bothrops erythromelas OX=44710 PE=1 SV=1
MRTLWIMAVLLVGVEGSLVQFETLIMKIAGRSGVWYYGSYGCYCGSGGQGRPQDASDRCC
FVHDCCYGKVTDCDPKADVYTYSEENGVVVCGGDDPCKKQICECDRVAATCFRDNKDTYD
NKYWFFPAKNCQEESEPC
>sp|C0HKB8|PA2A1_MICDM Acidic phospholipase A2 OS=Micrurus dumerilii OX=1337871 PE=1 SV=1
NLIDFKNMIKCTTKRSVLDFADYGCYCGSGGSGTPVDDLDRCCKVHDDCYGEAEKVHGCW
PKWTLYSYDCSNGQLTCKDNNTKCKDFVCNCDRTAAICFAKAPYDDNNFMINNPRCQ
>sp|P84776|PA2H_PROMB Basic phospholipase A2 homolog zhaoermiatoxin OS=Protobothrops mangshanensis OX=242058 PE=1 SV=1
SLIELTKMVFQETGKNPVTYYTLYGCNCGVGRRGKPKDATDRCCFVHRCCYKKLTGCDPK
KDRYSYSWENKAIVCGEKNPCLKELCECDKAVAICLRKNLGTYDKNYRFTMKFLCDKPEK
C
>sp|A8CG90|PA2B2_DABRR Basic phospholipase A2 Drk-b2 OS=Daboia russelii OX=8707 PE=1 SV=1
MRTLWIVAVCLIGVEGNLLQFGRMIFRMTAKNPLSSYSNYGCYCGWGGKGKPQDATDRCC
FVHDCCYEKVNDCNPKTATYSYSFENGGIVCGDRDPCKRAVCECDRVAATCFRDNLNTYD
KKYRKYPPSQCTGTEQC
>sp|P81458|PA2B_DABRR Basic phospholipase A2 RVV-VD OS=Daboia russelii OX=8707 PE=1 SV=1
NLFQFAEMIVKMTGKNPLSSYSDYGCYCGWGGKGKPQDATDRCCFVHDCCYEKVKSCKPK
LSLYSYSFQNGGIVCGDNHSCKRAVCECDRVAATCFRDNLNTYDKKYHNYPPSQCTGTEQ
C
>sp|B5U6Z2|PA2A_MACLN Acidic phospholipase A2 MVL-PLA2 OS=Macrovipera lebetina transmediterranea OX=384075 PE=1 SV=1
MRTLWIVAVCLMGVEGHLTQFGDMINKKTGTFGLLSYVYYGCYCGLGGKGKPQDATDRCC
FVHDCCYGTVNGCDPKLSTYSYSFQNGDIVCGDDDPCLRAVCECDRVAAICFGENMNTYD
KKYMLYSLFDCMEESEKC
>sp|Q8JIY9|PA2A_PROJR Acidic phospholipase A2 jerdoxin OS=Protobothrops jerdonii OX=242841 PE=1 SV=1
MRTLWIMAVLLVGVEGHLWQFREMIKEATGKEPLTTYLFYACYCGWGGRGEPKDATDRCC
FVHDCCYGKLTACSPKLDIYSYSQKNEDIVCGGGTECEKQICECDKAAAICFLDNLGTYN
KEYNNYSKSRCIEESPKC
>sp|A8CG89|PA2B1_DABRR Basic phospholipase A2 Drk-b1 OS=Daboia russelii OX=8707 PE=1 SV=1
MRTLWIVAMCLIGVEGNLFQFARMIDAKQEAFSFFKYISYGCYCGWGGQGTPKDASDRCC
FVHDCCYARVKGCNPKLVEYSYSYRTGKIVCETYNRCKRAVCECDRVAAICLGQNVNTYN
KGYMFLSSYYCRQKSEQC
>sp|P00622|PA2B_BITCA Basic phospholipase A2 caudoxin OS=Bitis caudalis OX=8693 PE=1 SV=1
NLIQFGNMISAMTGKSSLAYASYGCYCGWGGKGQPKDDTDRCCFVHDCCYGKADKCSPKM
ILYSYKFHNGNIVCGDKNACKKKVCECDRVAAICFAASKHSYNKNLWRYPSSKCTGTAEK
C
>sp|P21789|PA2A_CERCE Acidic phospholipase A2 Cc1-PLA2 OS=Cerastes cerastes OX=8697 PE=1 SV=1
NLYQFGKMIFKMTGKSPIFSYGDYGCYCGWGGKGTPVDATDRCCFVHDCCYGRVNSCNPK
RSTYSYSFQNGGIVCDDQNLCKRAVCECDRVAAICFGENVNTYDKKYKDYPTSQCTETEQ
>sp|P0DKT6|PA2B_BITAR Phospholipase A2 bitanarin (Fragments) OS=Bitis arietans OX=8692 PE=1 SV=1
SLIEFGKMITEETNRPVFPYEATIVVCDCGNGNGS
>sp|Q6EER5|PA2B_CERGO Basic phospholipase A2 Ceg-N6 OS=Cerrophidion godmani OX=44722 PE=1 SV=1
NLLQFNKMIKIMTKKNAVPFYTSYGCYCGWGGRGKPKDATDRCCFEHDCCYEKLTDCSPK
TDIYSYSWKSGVIICGEGTPCEKQICECDRVAAVCFGTNLRTYKKRYMFYPDFLCTDPSE
KC
>sp|P14411|PA2BA_BUNFA Basic phospholipase A2 10 (Fragment) OS=Bungarus fasciatus OX=8613 PE=1 SV=2
AVCVSLLGAANIPPQPLNLYQFKNMIQCAGTQLWVAYVNYGCYCGKGGSGTPVDQLDRCC
QTHDHCYHNAKRFGKCNPYFKTYEYTCNKPNLTCRGAKGSCGRNVCDCDRAAAICFAAAP
YNLSNFGINKKTHCK
>sp|A7LCJ2|PA2_URTCR Phospholipase A2 A2-actitoxin-Ucs2a OS=Urticina crassicornis OX=45621 PE=1 SV=1
MKNNIILVILLGISVFVDCLPLNDQEEDKSLNAQESEVSAVQKRDILQFSGMIRCATGRS
AWKYFNYGNWCGWGGSGTAVDGVDSCCRSHDWCYKRHDSCYPKIIPYIASTSGSHPSCSI
TCHSANNRCQRDVCNCDKVAAECFARNTYHPNNKH
>sp|Q2YHJ5|PA2AB_TRIPE Acidic phospholipase A2 Tpu-E6b OS=Trimeresurus puniceus OX=197218 PE=1 SV=1
SLMQFETMIMKVAGRSGVWWYGSYGCYCGKGGQGQPQDASDRCCFVHDCCYGKVNGCDPK
DDFYTYSSENGDVVCEEDNPCTKEICECDKAAAICFRDNMDTYQNKYWFYPTKYCKEESE
PC
>sp|P0DUN1|PA22_BOTHY Basic myotoxic phospholipase A2 PhTX-II OS=Bothrocophias hyoprora OX=230469 PE=1 SV=1
NLLQFNKMILKETGKNAIPFYAFYGCYCGWGGRGKPKDKTDDRCCFVHDCCYGKLTGCPK
WDIYPYSLKSGYITCGKGTWCEEQICECDRAAAICFRENLDTYNKYGYMFYPDSRCKGPS
EQC
>sp|P0DJP4|PA2AC_TRIPE Acidic phospholipase A2 Tpu-E6c (Fragments) OS=Trimeresurus puniceus OX=197218 PE=1 SV=1
NLLQFEMMILKMAGRSGIRWYSDYGCYCGKGGHGQPQDATDRCCFVHDCCYGKVSGCDPK
DEFYKYSSDNNDIVCGGNNPCLKEICECDRDAAICFRDNLSTYNNKYWNVPSETCQVESE
PC
>sp|P0DKR3|PA2AA_PSEFE Acidic phospholipase A2 CbIalpha OS=Pseudocerastes fieldi OX=1355908 PE=1 SV=1
NLFQFGEMIFEKTGKEAVHSYAIYGCYCGWGGQGRAMDATDRCCFVHDCCYGRVNGCNPK
MATYSTSFQNGDIVCGDNDLCLRAVCECDRAAAICLGQNVNTYNKNYEHYSISHCMEESE
QC
>sp|P0DKR5|PA2B2_PSEFE Basic phospholipase A2 CbII OS=Pseudocerastes fieldi OX=1355908 PE=1 SV=1
NLFQFTKMINGKLGAFAVLNYISTGCYCGWGGQGTPKDATDRCCFVHDCCYGRVKGCNPK
LAIYSYSFQKGNIVCGKNNGCLRDICECDRVAANCFHQNKNTYNRNYRFLSSSRCRQTSE
QC
>sp|P0DMK1|PA23_BOTMT Basic phospholipase A2 BmatTX-III (Fragment) OS=Bothrops matogrossensis OX=1171125 PE=1 SV=1
DLWELAKMILKETGKNPLPSYGAYGCYCGWGG
>sp|P23028|PA2HD_PSETE Acidic phospholipase A2 homolog textilotoxin D chain OS=Pseudonaja textilis OX=8673 PE=1 SV=2
MHPAHLLVLLGVCVSLLGAASIPRPSLNIMLFGNMIQCTIPCEQSWLGYLDYGCYCGSGS
SGIPVDDVDKCCKTHDECYYKAGQIPGCSVQPNEVFNVDYSYECNEGQLTCNESNNECEM
AVCNCDRAAAICFARFPYNKNYWSINTEIHCR
>sp|Q2PWA3|PA2HP_PROMU Basic phospholipase A2 homolog promutoxin OS=Protobothrops mucrosquamatus OX=103944 PE=1 SV=1
MRTLWIMAVLLLGVEGSVIELGKMVFQETGKNPVKNYGLYGCNCGVGKRGKPVDATDSCC
FVHRCCYKKVTGCDPKKDRYSYSWENKAIVCGEKNPPCLKQVCECDKAVAICLRENLGTY
DKKHRVTMKFLCKAPESC
>sp|P0DJJ8|PA2B1_PROFL Basic phospholipase A2 BP-I OS=Protobothrops flavoviridis OX=88087 PE=1 SV=1
MRTLWIMAVLLLGVDGSLVQLWKMIFQETGKEAAKNYGLYGCNCGVGRRGKPKDATDSCC
YVHKCCYKKVTGCDPKMDSYSYSWKNKAIVCGEKNPPCLKQVCECDKAVAICLRENLGTY
NKKYTIYPKPFCKKADTC
>sp|G3DT18|PA2A_BOTMO Acidic phospholipase A2 BmooPLA2 OS=Bothrops moojeni OX=98334 PE=1 SV=1
MRTLWIVAVLLLGVEGNLWQFEMLIMKIAKTSGFLFYSSYGCYCGWGGHGRPQDATDRCC
FVHDCCYGKVTGCNPKTDSYTYSEENGDVVCGGDDPCKKQICECDRVAATCFRDNKDTYD
NKYWFYPAKNCQEESEPC
>sp|G9I930|PA2HB_MICTN Basic phospholipase A2 homolog MitTx-beta OS=Micrurus tener tener OX=1114302 PE=1 SV=1
MDKMNPAHLLVLAAVCVSLLGASSIPPQALNLNQFRLMIKCTNDRVWADFVDYGCYCVAR
DSNTPVDDLDRCCQAQKQCYDEAVKVHGCKPLVMFYSFECRYLASDLDCSGNNTKCRNFV
CNCDRTATLCILTATYNRNNHKIDPSRCQ
>sp|C0HK16|PA2BD_DABRR Basic phospholipase A2 daboxin P OS=Daboia russelii OX=8707 PE=1 SV=1
SLLEFGKMILEETGKLAIPSYSSYGCYCGWGGKGTPKDATDRCCFVHDCCYGNLPDCNNK
SKRYRYKKVNGAIVCEKGTSCENRICECDKAAAICFRQNLNTYSKKYMLYPDFLCKGELV
C
>sp|C0HJC1|PA2_BOTLA Acidic phospholipase A2 BlatPLA2 OS=Bothriechis lateralis OX=44727 PE=1 SV=1
SLLQFREMITKMTGKEPIFFYAFYGCYCGLGGRGKPQDATDRCCFVHDCCYGKVTGCDPK
KDIYTYSEENGAFVCGGDDPCKKEICECDKNAAICFRNDLDTYDYKYLLYSPENCQEESE
PC
>sp|P0DSN5|HEMI2_HEMLE Phospholipase A2 hemilipin-2 (Fragments) OS=Hemiscorpius lepturus OX=520031 PE=1 SV=1
DSLSEDNWKFVVSSSCETILEILDIGGCAKGVAEYT
>sp|Q10755|PA2B_VIPAZ Basic phospholipase A2 B chain OS=Vipera aspis zinnikeri OX=55427 PE=1 SV=1
NLFQFAKMINGKLGAFSVWNYISYGCYCGWGGQGTPKDATDRCCFVHDCCYGRVRGCNPK
LAIYSYSFKNGNIVCGKNLGCLRDICECDRVAANCFHQNKNTYNKNYRFKSSSRCRQTSE
QC
>sp|P00609|PA2B5_NOTSC Basic phospholipase A2 notechis II-5 OS=Notechis scutatus scutatus OX=70142 PE=1 SV=1
NLVQFSYLIQCANHGRRPTRHYMDYGCYCGWGGSGTPVDELDRCCKIHDDCYSDAEKKGC
SPKMSAYDYYCGENGPYCRNIKKKCLRFVCDCDVEAAFCFAKAPYNNANWNIDTKKRCQ
>sp|Q2YHJ4|PA2HB_TRIBO Basic phospholipase A2 homolog Tbo-K49 OS=Trimeresurus borneensis OX=109778 PE=1 SV=1
MRTLWIMAVLLVGVEGSVIELGKMILQETGKNPVTYYSAYGCNCGPLGRRKPLDATDRCC
FMHKCCYKKLTDSNPIKDSYSYSWENKAIVCKEKNPRLKEMCECDKAVAICFRENMGTYN
KKERINTKIFCKKTSEPC
>sp|Q2YHJ8|PA2HB_TRIPE Basic phospholipase A2 homolog Tpu-K49b OS=Trimeresurus puniceus OX=197218 PE=1 SV=1
MRTLWIMAVLLVGVEGSVIQLGKMILQETGKNPVKYYGAYGCNCGPLGRRKPLDATDRCC
YMHKCCYKKLTDSNPIKDSYSYSWENKAIVCKEKNPRLKEMCECDKAVAICFRENMDTYN
KKERINTKIFCKKTPEPC
>sp|Q2YHJ9|PA2HA_TRIPE Basic phospholipase A2 homolog Tpu-K49a OS=Trimeresurus puniceus OX=197218 PE=1 SV=1
MRTLWIMAVLLVGVEGSVIQLGKMILQETGKNPVKYYGAYGCNCGPLGRRKPLDATDRCC
YMHKCCYKKLTDSNPIKDRYSYSWENKAIVCKEKNPRLKEMCECDKAVAICFRENMRTYN
KKERINTKIFCKKTPEPC
>sp|P0CAS1|PA2B6_CRODM Phospholipase A2 crotoxin basic chain (Fragment) OS=Crotalus durissus cumanensis OX=184542 PE=1 SV=1
SLVQFEKMIKEVAGKNGVPWY
>sp|P20249|PA2A_GLOBL Acidic phospholipase A2 OS=Gloydius blomhoffii OX=242054 PE=1 SV=1
SLMQFETLIMKIAGRSGIWYYGSYGCYCGAGGQGRPQDASDRCCFVHDCCYGKVTGCDPK
LDVYTYTEENGAIVCGGDDPCKKQICECDKDAAICFRDNIDTYDNKYWFFPAKNCQEESE
PC
>sp|P85060|PA22_ACASS Phospholipase A2 acanmyotoxin-2 (Fragment) OS=Acanthophis sp. (strain Seram) OX=412080 PE=1 SV=1
NLYQFGGMIGCANKGTRSWLSYVNYGCYCG
>sp|P85062|PA21_ACASE Phospholipase A2 acanmyotoxin-1 (Fragment) OS=Acanthophis rugosus OX=239748 PE=1 SV=1
NLLQIGIMKRCANKRRRPVFHYRDYGCYC
>sp|P14615|PA2N3_BUNFA Neutral phospholipase A2 3 OS=Bungarus fasciatus OX=8613 PE=1 SV=2
NLFQFKNMIQCAGTRSWTDYVSYGCYCGKGGSGTPVDQLDRCCKVHDDCYGDAEKIPKCK
PYYKTYSYDCSEGKLTCKADNDECAAFICNCDRVAAICFAGAPYNDNNFMIDSKTRCNDI
>sp|Q6H3C9|PA2AC_TRIST Acidic phospholipase A2 Ts-A3 OS=Trimeresurus stejnegeri OX=39682 PE=1 SV=1
MRTLWIMAVLLLGVEGSLIQFETLIMKVAKKSGMFSYSAYGCYCGWGGQGQPQDATDRCC
FVHDCCYGKVTGCDPKMDIYTYSEENGDIVCGGDDPCRKAVCECDKAAAICFRDNKDTYD
WKKYWRFPTKNCQESVPC
>sp|P00605|PA2B4_NAJNG Phospholipase A2 'basic' OS=Naja nigricollis OX=8654 PE=1 SV=1
NLYQFKNMIHCTVPSRPWWHFADYGCYCGRGGKGTPVDDLDRCCQVHDNCYEKAGKMGCW
PYLTLYKYKCSQGKLTCSGGNSKCGAAVCNCDLVAANCFAGARYIDANYNINFKKRCQ
>sp|Q7T1R1|PA2B2_BUNFL Basic phospholipase A2 beta-bungarotoxin A2 chain OS=Bungarus flaviceps flaviceps OX=8615 PE=1 SV=1
MNPAHLLVLSAVCVSLLGASNIPPQSLNLLQFKDMIRCTIPCERTWGEYADYGCYCGAGG
SGRPIDALDRCCYVHDNCYGDAEKRNCNPKVVSYSSKCDKRTLFCYDAPGSCARFVCDCD
RTAALCFGDSEYIGRHKNIDTKRYCQ
>sp|P0CAS6|PA2BF_CRODU Basic phospholipase A2 F16 OS=Crotalus durissus terrificus OX=8732 PE=1 SV=1
SLLQFNKMIKFETRKNAVPFYAFYGCYCGWGGRRRPKDATDRCCFVHDCCYEKVTKCNTK
WDIYRYSLKSGYITCGKGTWCKEQICECDRVAAECLRRSLSTYKNGYMFYPDSRCRGPSE
TC
>sp|I7GQA7|PA2_XYLAI Phospholipase A(2) OS=Xylocopa appendiculata circumvolans OX=135722 GN=PLA2 PE=1 SV=1
MHALRSSVLALWLCLHVSVRAWMTYRSANGLDEYEPEDRIIFVGTKWCGNGNVAEGPEDL
GSLKETDACCREHDMCPDLIEAGQSKHGLTNTASYTRLNCACDEKFYNCLKNSSETGSGA
VRFTYFTLLGTMCYRNEHPLICVKKGWFSCSKYELDQSQPKRYQWFDVSSNFAFPRMLT
>sp|P60045|PA2A3_NAJSG Acidic phospholipase A2 3 (Fragment) OS=Naja sagittifera OX=195058 PE=1 SV=1
SNRPMPLNLYQFKNMIQCTVPSRSWQDFADYGCYCGKGGSGTPVDDLDRCCQVHDNCYNE
AENISGCRPYFKTYSYECTQGTLTCKGDNNACAASVCDCDRLAAICFAGAPYNDANYNID
LKARCN
>sp|P18998|PA2HA_CROSS Phospholipase A2 homolog mojave toxin acidic chain OS=Crotalus scutulatus scutulatus OX=8738 PE=1 SV=2
MRALWIVAVLLVGVEGSLVEFETLIMKIAGRSGISYYSSYGCYCGAGGQGWPQDASDRCC
FEHDCCYAKLTGCDPTTDVYTYRQEDGEIVCGGDDPCGTQICECDKAAAICFRDSMNTYD
YKYLRFSPENCQGESQPC
>sp|Q800C3|PA2AF_CROVV Acidic phospholipase A2 Cvv-E6f OS=Crotalus viridis viridis OX=8742 PE=1 SV=1
MRTLWIVAVLLLGVEGSLVQFEMMIIKVAKRSGLFWYGAYGCYCGWGGQGRPQDATDRCC
FVHDCCYGKATDCNPKTVSYTYSVKNGEIICEDDDPCKKQVCECDRVAAVCFRDNIPSYN
NNYKRFPAENCREEPEPC
>sp|P0DPT7|PA21_SCODE Phospholipase A2 SSD387 OS=Scolopendra dehaani OX=2609776 PE=1 SV=1
MSPKFLLFSIIAVWSCAAAIEALFIQPRSLANFLSMTLTAAKRSPQEYDGYGNYCGWGGE
GTPVDSIDRCCQVHDNCYGTVNENECGHYIRNVKLIDYDWHMEGTEIVCDPKDDACGRAL
CKCDKDIIDCFNENDKDYNPEYNKVIG
>sp|P0C932|PA2A1_LACMU Acidic phospholipase A2 1 (Fragment) OS=Lachesis muta muta OX=8753 PE=1 SV=1
HLLQFGDLIDKIAGRSGFWYYGFYGCYCGLGGRGRPQDATDRCCFVHDCC
>sp|A0A5C1ZXT8|COP2_CONPU Conodipine-P2 OS=Conus purpurascens OX=41690 PE=1 SV=1
MKLLAPVLWAMAALGVTWLVAVDSKESCTKHSNGCSTPLRLPCQEYFRPACDIHDNCYHC
GTIFGISRKECDDAFLKDMNTLCKKLGSNSATCPARGKREVTSHRATSIAHSRLWKTALD
QKSFLNRKARQVFFLLPTTCQGWAKNYHLAVKLAGANSYSVTTDLETCQGLEHCLPNH
>sp|P00595|PA2B1_HEMHA Basic phospholipase A2 DE-1 OS=Hemachatus haemachatus OX=8626 PE=1 SV=1
NLYQFKNMIKCTVPSRSWWHFANYGCYCGRGGSGTPVDDLDRCCQTHDNCYSDAEKISGC
RPYFKTYSYDCTKGKLTCKEGNNECAAFVCKCDRLAAICFAGAHYNDNNNYIDLARHCQ
>sp|P17934|PA2A4_BUNMU Acidic phospholipase A2 beta-bungarotoxin A4 chain OS=Bungarus multicinctus OX=8616 PE=2 SV=1
MNPAHLLVLSAVCVSLLGAANIPPQHLDLYQFKEMIRYTIPCEKTWGEYADYGCYCGAGG
SGTPIDALDRCCYVHDNCYGDAANIRDCDPKTQSYSYKLTKRTIICYGAAGTCARVVCDC
DRTAALCFGNSEYIEGHKNIDTARFCQ
>sp|F5CPF1|PA235_MICAT Phospholipase A2 MALT0035C OS=Micrurus altirostris OX=129457 PE=1 SV=1
MNPAHLLVLAAVCISLSGASSIAPQPLNLIQFGNMIQCTIPGSSPLLDYADYGCYCGRGG
SGTPVDKLDRCCQAHDKCYTDAYRFYRCWPFLTLYSHTCSNRKVICRGNTTKCKAFVCNC
DRVAANCFAKAPYNKRNYNNCK
>sp|C9DPL5|PA2A1_BOTPI Acidic phospholipase A2 BpirPLA2-I OS=Bothrops pirajai OX=113192 PE=1 SV=1
NLWQFGKLIMKIAGESGVFKYLSYGCYCGLGGQGQPTDATDRCCFVHDCCYGKVTGCDPK
IDSYTYSKENGDVVCGGDDPCKKQICECDRVAATCFRDNKDTYDIKYWFYGAKNCQEESE
PC
>sp|P0DJ62|PA2A_BOTLC Acidic phospholipase A2 (Fragment) OS=Bothrops leucurus OX=157295 PE=1 SV=1
SLWQFGKMINYVMGESGVLQYLSYGCYCGLGGQGQPTDATDRCCFVHDCCYGKVTGCDPK
>sp|Q6T178|PA2_HOTTA Phospholipase A2 OS=Hottentotta tamulus OX=34647 PE=1 SV=1
MHTPKHAIRRMSKGEMEFFEGRCQRMGEAKRTMWGTKWCGSGNEAINYTDLGYFSNLDSC
CRTHDHCDSIPAGETKYGLTNEGKYTMMNCKCESAFEKCLRDVRGILEGKAAAAVRKTYF
DLYGNGCFNVKCPSGARSARSEECTNGMATYTGETGYGAWAINKLNG
>sp|P0DM52|PA2B2_BOTPA Basic phospholipase A2 BnpTX-2 (Fragment) OS=Bothrops pauloensis OX=1042543 PE=1 SV=1
SLWEFAQMILEETKRLPFPYYGAYGCYCGWGGQGQ
>sp|C0HJP9|PLA23_BOTDP Phospholipase A2 3 (Fragments) OS=Bothrops diporus OX=1107943 PE=1 SV=1
NLWQFGRVFVYPDVLCKGCYCGWGGRMDIYTYSRCCFVHDCCYGK
>sp|P00604|PA2B3_NAJMO Basic phospholipase A2 CM-III OS=Naja mossambica OX=8644 PE=1 SV=1
NLYQFKNMIHCTVPSRPWWHFADYGCYCGRGGKGTPVDDLDRCCQVHDNCYEKAGKMGCW
PYFTLYKYKCSQGKLTCSGGNSKCGAAVCNCDLVAANCFAGARYIDANYNINFKKRCQ
>sp|C1IC46|PA2A1_WALAE Acidic phospholipase A2 PL-I (Fragment) OS=Walterinnesia aegyptia OX=64182 PE=1 SV=1
AVCVSLLGASSIRPLPLHLGQFNNMIKCTIPGSTPWWDFSDYGCYCGYGGSGTPVDQLDR
CCQTHDNCYTEAQKFSGCSPYTRKYSYECSEGTLTCKSDNDECAAFVCNCDRSAAICFAR
APYNSNNVDIDLEAHCQ
>sp|Q1ZY03|PA2B_DEIAC Basic phospholipase A2 DAV-N6 OS=Deinagkistrodon acutus OX=36307 PE=1 SV=1
MRTLWIVAVLLVSVEGHLLQFNKMIKIMTRKNAFPFYTSYGCYCGWGGRGWPKDATDSCC
FVHDCCYQKLTGCSPKWDIYPYSWKTGVIICGEGTPCEKEICECDRAAAVCLGENLRTYK
TKYMFYPDFLCKKPSKQC
>sp|P20476|PA2A1_TRIGA Acidic phospholipase A2 1 OS=Trimeresurus gramineus OX=8767 PE=1 SV=3
MRTLWIMAVLLVGVEGHLMQFETLIMKVAGRSGVWYYGSYGCFCGAGGQGRPQDASDRCC
FVHDCCYGKVNGCDPKKDFYTYSEENGAIVCGGDDPCKKEICECDKDAAICFRDNKDTYD
NKYWFFPAKNCQEESEPC
>sp|P82896|PA2A5_TRIST Acidic phospholipase A2 5 OS=Trimeresurus stejnegeri OX=39682 PE=1 SV=1
NLMQFELLIMKVAGRSGIVWYSDYGCFCGKGGHGRPQDATDRCCFVHDCCYGKVTECDPK
MDFYRYSSNNGDIVCEANNPCTKEICECDKAAAICFRDNKDTYDNKYWNIPMEGCQEESE
PC
>sp|Q45Z42|PA2PA_OXYMI Basic phospholipase A2 paradoxin-like alpha chain OS=Oxyuranus microlepidotus OX=111177 PE=1 SV=1
MHPAHLLVLLAVCVSLLGASDIPPLPLNLAQFGFMIKCANHRSRPVSHYMDYGCYCGKGG
SGTPVDELDRCCQVHDECYGEAEKRFKCVPYMTLYSWKCYGTAPSCNTKTDCQRFVCNCD
AKAAECFARSPYQNKNWNINTKARCK
>sp|Q6H3C7|PA2AD_TRIST Acidic phospholipase A2 Ts-A4 OS=Trimeresurus stejnegeri OX=39682 PE=1 SV=1
MRTLWILAVLLVGVEGHLLQFETMIIKMTKQTGLFSYSFYGCYCGWGGHGRPQDPTDRCC
FVHDCCYGKVTNCDPKAAAYSYTIENGGIVCGGDDPCKKQICECDRAAAMCFRDNLDTYN
YAKYWKFSAKDCQEESDPC
>sp|C1IC45|PA2A2_WALAE Acidic phospholipase A2 PL-II (Fragment) OS=Walterinnesia aegyptia OX=64182 PE=1 SV=1
AVCVSLLGASSIRPLPLHLGQFNNMIKCTIPGSTPWWDFSDYGCYCGYGGSGTPVDQLDR
CCQTHDNCYTEAQKFSGCSPYRRKYSYECSEGTLTCKSDNDECAAFVCNCDRLAAICFAG
APYNSNNVDIDLEARCQ
>sp|P48650|PA2HS_ECHCA Basic phospholipase A2 homolog ecarpholin S OS=Echis carinatus OX=40353 PE=1 SV=1
SVVELGKMIIQETGKSPFPSYTSYGCFCGGGERGPPLDATDRCCLAHSCCYDTLPDCSPK
TDRYKYKRENGEIICENSTSCKKRICECDKAVAVCLRKNLNTYNKKYTYYPNFWCKGDIE
KC
>sp|A0A1S5XW05|PA2HP_BOTMO Basic phospholipase A2 homolog BomoTx OS=Bothrops moojeni OX=98334 PE=1 SV=1
MRTLWIMAVLLVGVEGSLVELGKMILQETGKNPVTSYGAYGCNCGVLGRGKPKDATDRCC
YVHKCCYKKLTDCNPKKDRYSYSWKDKTIVCGENNSCLKELCECDKAVAICLRENLDTYN
KKYKNNYLKPFCKKADPC
>sp|Q6H3C5|PA2BB_TRIST Basic phospholipase A2 Ts-G6D49 OS=Trimeresurus stejnegeri OX=39682 PE=1 SV=2
SLLEFGRMIKEETGKNPLSSYISYGCYCGWGGQGEPKDDTDRCCFVHDCCYGKLWGCSPK
TDIYFYFRKNGAIVCGRGTWCEKQICECDKAAAICFRENLATYKEEYHSYGKSGCTEKSP
KC
>sp|B5U6Y4|PA2HS_ECHOC Phospholipase A2 homolog OS=Echis ocellatus OX=99586 PE=1 SV=1
MRALWIVAVWLIGVEGSVVELGKMIIQETGKSPFPSYTSYGCFCGGGEKGTPKDATDRCC
FVHSCCYDKLPDCSPKTDRYKYQRENGEIICENSTSCKKRICECDKAVAVCLRENLQTYN
KKYTYYPNFLCKGEPEKC
>sp|P0C943|PA2B2_LACMU Basic phospholipase A2 LmTX-II OS=Lachesis muta muta OX=8753 PE=1 SV=1
HLLKFNKMIKFETRKNAIPFYAFYGCYCGWGGRXXXXXXXXXCCFVHDCCYGKXXXXXXX
WDLYPYXXXSGYLTCGKGTWCEEQICECDRVAAECLRRSLSTYKYGYMFYPDSRCRGPSE
TC
>sp|P0DKU1|PA2H_GLOUS Basic phospholipase A2 homolog Gln49-PLA2 OS=Gloydius ussuriensis OX=35671 PE=1 SV=1
SLLQFRKMIKKMTGKEPVVSYAFYGCYCGSGGRGKPKDATDRCCFVHQCCYEKVTGCDPK
WDDYTYSWKDGDIVCGGDDPCKKEVCECDRAAAICFRDNLKTYKKIYMAYPDIFCSSKSE
KC
>sp|P82971|PA2_BOMTE Phospholipase A2 OS=Bombus terrestris OX=30195 PE=1 SV=1
IIFPGTLWCGNGNLANGTNQLGSWKETDSCCRTHDMCPDLIEAHGSKHGLTNAADYTRLS
CECDEEFRRCLHNSGDTVSAGFVGRTYFTVLHTQCFRLDYPIVKCKVKSTILHRSKCYDF
ETFAPKKYQWFDVLQY
>sp|P30811|PA2HC_PSETE Acidic phospholipase A2 homolog textilotoxin C chain OS=Pseudonaja textilis OX=8673 PE=1 SV=2
MHPAHLLVLLGVYVSLLGAARIPPLPLNLIQFSNMIKCTIPGSQPLLDYANYGCYCGPGN
NGTPVDDVDRCCQAHDECYDEASNHGCYPELTLYDYYCDTGVPYCKARTQCQVFVCGCDL
AVAKCLAGATYNDENKNINTGERCQ
>sp|P10116|PA2B2_LATCO Basic phospholipase A2 2 OS=Laticauda colubrina OX=8628 PE=1 SV=1
NLIQFSELIQCANKGKRATYYYMDYGCYCGKGGSGTPVDDLDRCCKTHDDCYGQAEKKGC
FPFLTLYNFICFPGGPTCDRGTTCQRFVCDCDIQAAFCFARSPYNNKNYNINISKRCK
>sp|Q98996|PA2A_DABPA Acidic phospholipase A2 VpaPLA2 OS=Daboia palaestinae OX=1170828 PE=1 SV=1
MRTLWIVAVCLMGVEGHLTQFGDMINKKTGTFGLLSYVYYGCYCGLGGKGKPQDATDRCC
FVHDCCYGTVNGCDPKLSTYSYSFQNGDIVCGDDDPCLRAVCECDRVAAICFGENMNTYD
KKYMLYSFFDCMEESEKC
>sp|P20252|PA2B_PSEAU Basic phospholipase A2 PA-5 OS=Pseudechis australis OX=8670 PE=1 SV=1
NLIQFSNMIQCANKGSRPSLDYADYGCYCGWGGSGTPVDELDRCCKVHDDCYAEAGKKGC
YPKLTLYSWDCTGNVPICNPKTECKDFTCACDAEAAKCFAKAPYKKENWNIDTKTRCK
>sp|P81237|PA2B2_ACAAN Basic phospholipase A2 acanthin-2 OS=Acanthophis antarcticus OX=8605 PE=1 SV=1
NLYQFGGMIQCANKGARSWLSYVNYGCYCGWGGSGTPVDELDRCCQIHDNCYGEAEKKRC
GPKMTLYSWECANDVPVCNSKSACEGFVCDCDAAAAKCFAKAPYNKNNIGIGSKTRCQ
>sp|P0DJN6|PA2BB_CROHD Basic phospholipase A2 canebraxin B (Fragment) OS=Crotalus horridus OX=35024 PE=1 SV=1
HLLQFNKMIKFETRKNAIPFYAF
>sp|P81236|PA2B1_ACAAN Basic phospholipase A2 acanthin-1 OS=Acanthophis antarcticus OX=8605 PE=1 SV=1
DLFQFGGMIGCANKGARSWLSYVNYGCYCGWGGSGTPVDELDRCCQIHDNCYGEAEKKQC
GPKMTSYSWKCANDVPVCNDSKSACKGFVCDCDAAAAKCFAKAPYNKNNIGIGSKTRCQ
>sp|C0HKC1|PA2HB_AGKPC Basic phospholipase A2 homolog APC-K49 OS=Agkistrodon piscivorus conanti OX=1928342 PE=1 SV=1
SVLELGKMILQETGKNAITSYGSYGCNCGWGHRGQPKDATDRCCFVHKCCYKKLTDCNHK
TDRYSYSWKNKAIICEEKNPCLKEMCECDKAVAICLRENLDTYNKKYKAYFKLKCKKPDT
C
>sp|P0C933|PA22_LACMU Phospholipase A2 2 (Fragment) OS=Lachesis muta muta OX=8753 PE=1 SV=1
HLLQFEQLIRKIAGRGFRYYGFYGCYCGLGGQGRPQDATDRCCFVHDCC
>sp|Q45Z29|PA2A2_TROCA Acidic phospholipase A2 2 OS=Tropidechis carinatus OX=100989 PE=1 SV=1
MYPAHLLVLLAVCVSLLGAASIPARPLNLYQFGNMIQCANHGRRPTRHYMDYGCYCGKGG
SGTPVDELDRCCQTHDDCYGEAEKLPACNYMMSGPYYNTYSYECNDGELTCKDNNDECKA
FICNCDRTAAICFARAPYNDANWNIDTKTRC
>sp|P08873|PA2B2_NOTSC Basic phospholipase A2 notechis 11'2 OS=Notechis scutatus scutatus OX=70142 PE=1 SV=1
MYPAHLLVLLTVCVSLLEASSIPARPLNLYQFGNMIQCANHGRRPTLAYADYGCYCGAGG
SGTPVDELDRCCKAHDDCYGEAGKKGCYPTLTLYSWQCIEKTPTCNSKTGCERSVCDCDA
TAAKCFAKAPYNKKNYNIDTEKRCQ
>sp|P85061|PA23_ACASS Phospholipase A2 acanmyotoxin-3 (Fragment) OS=Acanthophis sp. (strain Seram) OX=412080 PE=1 SV=1
NLLQFAFMIRQANKRRRPVIPYEEYGLYYM
>sp|P00606|PA2A_BUNMU Acidic phospholipase A2 OS=Bungarus multicinctus OX=8616 PE=1 SV=2
MNPAHLLILSAVCVSLLGAANVPPQHLNLYQFKNMIVCAGTRPWIGYVNYGCYCGAGGSG
TPVDELDRCCYVHDNCYGEAEKIPGCNPKTKTYSYTCTKPNLTCTDAAGTCARIVCDCDR
TAAICFAAAPYNINNFMISSSTHCQ
>sp|A4FS04|PA2A_NAJAT Acidic phospholipase A2 natratoxin OS=Naja atra OX=8656 PE=1 SV=2
NLYQFKNMIQCTVPSRSWWDFADYGCYCGKGGSGTPVDDLDRCCQVHDNCYNEAEKISGC
WPYFKTYSYECSQGTLTCKGGNNACAAAVCDCDRLAAICFAGAPYTDANYNIDLKARCQ
>sp|Q8UVZ7|PA2H_CROAT Basic phospholipase A2 homolog Cax-K49 OS=Crotalus atrox OX=8730 PE=1 SV=1
MRTFWIVAMLLVGVEGSLVELGKMILQETGKNPITSYGIYGCNCGVGSRHKPKDGTDRCC
FVHKCCYKKLTDCDPKMDGYTYSFKDKTIICDVNNPCLKEMCECDKAVAICLRENLDTYN
KKYKIYPKFLCKKPDTC
>sp|Q6H3D4|PA2HE_TRIST Basic phospholipase A2 homolog Ts-K49a OS=Trimeresurus stejnegeri OX=39682 PE=1 SV=1
MRTLWIMAVLLLGVEGSVIELGKMIFQETGKNPATSYGLYGCNCGPGGRRKPKDATDRCC
YVHKCCYKKLTDCDPIKDRYSYSWVNKAIVCGEDNPCLKEMCECDKAVAICFRENLDTYD
KKKKINLKLFCKKTSEQC
>sp|F8QN50|PA2HS_VIPRE Basic phospholipase A2 homolog Vur-S49 OS=Vipera renardi OX=927686 PE=2 SV=1
MRALWIVAVCLIGVEGSMIEFGKMIQEETEKNPITSYSLYGCHCGLGSKGKPKDATDRCC
FVHSCCYAKLSDCSPKTNRYEYHRENGTIVCGSSTFCKKQICECDRAAAICFRENLKTYN
KKYKVYLRFKCKGVPEKC
>sp|P0DM50|PA2X2_BOTPA Phospholipase A2 neuwieditoxin-2 (Fragment) OS=Bothrops pauloensis OX=1042543 PE=1 SV=1
SLFEFAKMILEETKRLPFPYYGAYGCYCGWGGQGQPKDAT
>sp|P43318|PA2_RHONO Toxic phospholipase A2 (Fragment) OS=Rhopilema nomadica OX=42738 PE=1 SV=1
GLIKPGTLWCGMGNNAETYDQLGPFADVDSCK
>sp|P59264|PA2BA_PROFL Basic phospholipase A2 PLA-A OS=Protobothrops flavoviridis OX=88087 PE=1 SV=1
HLLQFRKMIKKMTGKEPIVSYAFYGCYCGKGGRGKPKDATDRCCFVHDCCYEKVTGCDPK
WSYYTYSLEDGDIVCEGDPYCTKVKCECDKKAAICFRDNLKTYKNRYMTFPDIFCTDPTE
GC
>sp|P0DMK0|PA2H2_BOTMT Basic phospholipase A2 homolog BmatTX-II (Fragment) OS=Bothrops matogrossensis OX=1171125 PE=1 SV=1
SLFELGKMILQETGKNPAQSYGAYGCNC
>sp|P0DJP9|PA2AH_TRIST Acidic phospholipase A2 CTs-A2 (Fragment) OS=Trimeresurus stejnegeri OX=39682 PE=1 SV=1
NLMQFELLIMKVAGRSGIVWYSD
>sp|P59171|PA2A5_ECHOC Acidic phospholipase A2 5 OS=Echis ocellatus OX=99586 PE=2 SV=1
MRTLWIVAVWLIGVEGSVIEFGTMIIEETGRSPFPFYTSYGCYCGLGGKGKPKDDTDRCC
FVHDCCYGSMPDCSPKTDIYRYHRENGEIICESGTSCEKRICECDKAAAVCFRENLKTYK
NKYMVYPDSLCKEESEKC
>sp|Q92086|PA2AC_NAJSP Acidic phospholipase A2 C OS=Naja sputatrix OX=33626 PE=2 SV=1
MNPAHLLILAAVCVSPLGASSNRPMPLNLYQFKNMVQCTVPNRSWWDFADYGCYCGRGGS
GTPVDDLDRCCQVHDNCYGEAEKISRCWPYFKTYSYECSQGTLTCKGGNNACAAAVCDCD
RLAAICFAGAPYNDNNYNIDLKARCQ
>sp|P86456|PA2A4_BOTAL Acidic phospholipase A2 SpII RP4 OS=Bothrops alternatus OX=64174 PE=1 SV=1
NLVQFKTLIMKIAGRSVVYKYFYGCYCGWGGIGQPRDATDRCCFVHDCCYGKVTNCNPKT
ATYSYTEENGALVCGGDDPCKKQVCECDRVAAMCFRDNKDTYDNKYWFLPPKNCQEDSEP
C
>sp|P00599|PA2B1_NAJME Basic phospholipase A2 1 OS=Naja melanoleuca OX=8643 PE=1 SV=1
NLYQFKNMIHCTVPNRPWWHFANYGCYCGRGGKGTPVDDLDRCCQIHDKCYDEAEKISGC
WPYIKTYTYESCQGTLTCKDGGKCAASVCDCDRVAANCFARATYNDKNYNIDFNARCQ
>sp|P22640|PA2H_PROMU Basic phospholipase A2 homolog OS=Protobothrops mucrosquamatus OX=103944 PE=1 SV=1
SLIELGKMIFQETGKNPVKNYGLYLCNCGVGNRGKPVDATDRCCFVHKCCYKKVTGCDPK
KDRYSYSWENKAIVCGEKNPPCLKQVCECDKAVAICLRENLQTYDKKHRVTVKFLCKAPE
SC
>sp|P14556|PA2B_NAJPA Basic phospholipase A2 nigexine OS=Naja pallida OX=8658 PE=1 SV=1
NLYQFKNMIHCTVPSRPWWHFADYGCYCGRGGKGTPIDDLDRCCQVHDNCYEKAGKMGCW
PYFTLYKYKCSKGTLTCNGRNGKCAAAVCNCDLVAANCFAGAPYINANYNIDFKKRCQ
>sp|P0CAT0|PA2D5_MICPY Phospholipase A2 D5 (Fragment) OS=Micrurus pyrrhocryptus OX=129468 PE=1 SV=1
NLYQFGNMIQCTIPGSNPLL
>sp|P0CAS8|PA2H1_MICPY Phospholipase A2 homolog A1 (Fragment) OS=Micrurus pyrrhocryptus OX=129468 PE=1 SV=1
NFKQIIKMIQCTNTRPWXNFLDYGCY
>sp|P0DUN8|PA2H4_BOTMT Basic phospholipase A2 homolog BmatTX-IV (Fragment) OS=Bothrops matogrossensis OX=1171125 PE=1 SV=1
SLVELGKMILQETGKNPVTSYGAYGCNCGVLGRGKPKDATDRCCYVHKCCY
>sp|Q9PUH8|PA2A6_AUSSU Acidic phospholipase A2 S3-24 OS=Austrelaps superbus OX=29156 PE=2 SV=1
MYPAHLLVLLAVCVSLLGASDMPPQPLNLVQFSNMIQCANHGRRPTSNYMDYGCYCGKGG
SGTPVDALDRCCKIHDDCYGEAEKSQNCAPYWTWYTWKCGSDGPQCDDSETGCKRIVCDC
DVEAADCFAGAPYNNANWNIDTKKRCQ
>sp|P81480|PA2A3_TRIGA Acidic phospholipase A2 3 OS=Trimeresurus gramineus OX=8767 PE=1 SV=1
NLMQFETLIMKVAGRSGVWYYGSYGCFCGAGGQGRPQDASDRCCFVHDCCYGKVNGCDPK
KDFYTYSEENGAIVCGGDDPCKKEICECDKDAAICFRDNKDTYDNKYWFFPAKNCQEESE
PC
>sp|P0DKL7|PA2HA_VIPRE Basic phospholipase A2 homolog Vur-S49 analog (Fragment) OS=Vipera renardi OX=927686 PE=1 SV=1
SVLEIGLMLQEETEKNPKTSYSI
>sp|Q6H3D3|PA2HG_TRIST Basic phospholipase A2 homolog Ts-K49c OS=Trimeresurus stejnegeri OX=39682 PE=1 SV=1
MRTLWIMAVLLLGVEGSVIELGKMIFQETGKNPATSYGLYGCNCGPGGRRKPKDATDRCC
YVHKCCYKKLTDCDPIKDRYSYSWVNKAIVCGEDNPCPKEMCECDKAVAICFRENLDTYD
KKKKINLKLFCKKTSEQC
>sp|P0CAS9|PA2B1_MICPY Phospholipase A2 B1 (Fragment) OS=Micrurus pyrrhocryptus OX=129468 PE=1 SV=1
HLLQFNKVIKFETRKNAIPFYAFYGCYCGWGGRG
>sp|Q10754|PA2H_VIPAZ Acidic phospholipase A2 inhibitor vaspin A chain OS=Vipera aspis zinnikeri OX=55427 PE=1 SV=2
MRTLWIVAVCLIGVEGNLFQFGDMILQKTGKEAVHSYAIYGCYCGWGGQGRAQDATDRCC
FAQDCCYGRVNDCNPKMATYTYSFENGDIVCGDNDLCLRAVCECDRAAAICLGENVNTYD
KNYEYYSISHCTEESEQC
>sp|Q8AY47|PA2B2_BUNCA Basic phospholipase A2 beta-bungarotoxin A2 chain (Fragment) OS=Bungarus candidus OX=92438 PE=2 SV=1
AVCVSLLGAANIPPHPFNLINFMKMIRYTIPCEKTWGEYVDYGCYCGVGGSGRPIDALDR
CCYVHDNCYGDAEKKHKCNPKMQSYSYKLTKRTTSAMVPQVLVHVLSVIVTARQPSASAI
LNTSSGTRILTPRDIADDI
>sp|P81166|PA2BA_MICNI Basic phospholipase A2 nigroxin A OS=Micrurus nigrocinctus OX=8635 PE=1 SV=1
NLYQLKNMIKCTNTRHWVSFTNYGCYCGYGGSGTPVDELDKCCQVHDKCYDTAKHVCKCS
PSMTMYSYDCSEGKLTCKDNNTKCKDFVCNCDRTAALCFAKAPYNNKNFKIDPTKGCQ
>sp|C7G1G6|PA2B3_PROFL Basic phospholipase A2 BP-III OS=Protobothrops flavoviridis OX=88087 PE=1 SV=1
MRTLWIMAVLLVGVDGSLVQLWKMIFQETGKEAAKNYGLYGCNCGVGRRGKPKDATDSCC
YVHKCCYKKVTGCNPKMDSYSYSWKNKAIVCGENNPPCLKQVCECDKAVAICLRENLGTY
NKKYTIYPKPFCKKADTC
>sp|P86525|PA2HC_ACAAN Phospholipase A2 homolog P-elapitoxin-Aa1a gamma chain (Fragment) OS=Acanthophis antarcticus OX=8605 PE=1 SV=1
SIPLPSLNFEQFGNMIQCTI
>sp|C0HKC2|PA2HB_AGKPL Basic phospholipase A2 homolog APL-K49 OS=Agkistrodon piscivorus leucostoma OX=459671 PE=1 SV=1
MRTLWIVALLLVGVEGSVLELGKMILQETGKNAITSYGSYGCNCGWGHRGQPKDATDRCC
FVHKCCYKKLTDCNHKTDRYSYSWKNKAIICEEKNPCLKEMCECDKAVAICLRENLDTYN
KKYKAYFKLKCKKPDTC
>sp|P0DTS8|PA2H2_BOTBZ Basic phospholipase A2 homolog 2 OS=Bothrops brazili OX=157546 PE=1 SV=1
SLFELGKMILQETGKNPAKSYGAYGCYCGVLGRGKPKDATDRCCYVHKCCYKKLTGCDNK
KDRYSYSWKDKTIVCGENNPCLKELCECDKAVAICLRENLNTYNKKYRYHLKPLCKKADA
C
>sp|P0DJP6|PA2AB_TRIST Acidic phospholipase A2 Ts-A2 (Fragment) OS=Trimeresurus stejnegeri OX=39682 PE=1 SV=1
NLLQFENMIRNVAGRSGIWWYSD
>sp|Q91506|PA2A1_PROMU Acidic phospholipase A2 1 OS=Protobothrops mucrosquamatus OX=103944 PE=2 SV=1
NLWQFENMIMKVAKKSGILSYSAYGCYCGWGGRGTPKDATDRCCFVHDCCYGKVTGCNPK
LGKYTYSSENGDIICGGDGPCKEVCECDRAAAICFRDNLDTYDRKTYWKYPASNCQEDSE
PC
>sp|P00621|PA2A2_BITNA Acidic phospholipase A2 CM-II OS=Bitis nasicornis OX=8695 PE=1 SV=1
DLTQFGNMINKMGQSVFDYIYYGCYCGWGGQGKPRDATDRCCFVHDCCYGKMGTYDTKWT
SYKYEFQDGDIICGDKDPQKKELCECDRVAAICFANSRNTYNSKYFGYSSSKCTETEQC
>sp|Q9BMK4|PA2_APICC Phospholipase A2 OS=Apis cerana cerana OX=94128 PE=2 SV=1
IIYPGTLWCGHGNVSSGPNELGRFKHTDACCRTHDMCPDVMSAGESKHGLTNTASHTRLS
CDCDDTFYDCLKNSGDKISSYFVGKMYFNLIDTKCYKLEHPVTGCGERTEGRCLRYTVDK
SKPKAYQWFDLRKY
>sp|P70089|PA2H7_TRIGA Basic phospholipase A2 homolog 7 OS=Trimeresurus gramineus OX=8767 PE=3 SV=1
MRTLWLMAVLLVGVEGGVIELTKMIVQEMGKNALTSYSLYGCNCGPGGRRKPMDATDSCC
YVHKCCYKKLTDCDPIKDRYSYSWVNKAIVCGEKNPHLKELCECDKAVAICFRENMDTYD
KKKKINLKLFCKKTSEKC
>sp|Q8AXW7|PA2B_MICCO Basic phospholipase A2 OS=Micrurus corallinus OX=54390 PE=1 SV=1
MNPAHLLVLAAVCVSLLGASSVPPRPLNLINFQRMIQCTTRRSAWDFTNYGCYCGAGGSG
TPVDELDRCCKVHDDCYGAAEKYHRCSPKLTLYTSTCSSQTGSVTCKDNGTKCKAFVCNC
DRTAALCFGRAPYNKNNENINPNRCR
>sp|F8J2D0|PA214_DRYCN Phospholipase A2 147 OS=Drysdalia coronoides OX=66186 PE=1 SV=1
MYPAHLLVLLAVCVSLLGAASVPPQPLNLVQFGYLIQCANHGSRATWHYMDYGCYCGAGG
SGTPVDDLDRCCKIHDDCYGDAEKKGCSPKMLAYDYYCGENGPYCKNIKKECQRFVCDCD
VKAAKCFAGAPYNDANWNIDTTKHCQ
>sp|P04417|PA2B_GLOBL Basic phospholipase A2 OS=Gloydius blomhoffii OX=242054 PE=1 SV=1
HLLQFRKMIKKMTGKEPVISYAFYGCYCGSGGRGKPKDATDRCCFVHDCCYEKVTGCKPK
WDDYTYSWKNGDIVCGGDDPCKKEICECDRAAAICFRDNLKTYKKRYMAYPDILCSSKSE
KC
>sp|P18997|PA2B_GLOHA Basic phospholipase A2 (Fragment) OS=Gloydius halys OX=8714 PE=1 SV=1
NLLQFRKMIKKMTGKEVVWYAFYGCYCGGGGK
>sp|P82287|PA2H2_BOTPI Basic phospholipase A2 homolog piratoxin-2 OS=Bothrops pirajai OX=113192 PE=1 SV=1
SLFELGKMILQETGKNPAKSYGAYGCNCGVLGRGKPKDATDRCCYVHKCCYKKLTGCNPK
KDRYSYSWKDKTIVCGENNPCLKELCECDKAVAICLRENLGTYNKKYRYHLKPFCKKADD
C
>sp|P00613|PA2B4_LATSE Basic phospholipase A2 4 OS=Laticauda semifasciata OX=8631 PE=1 SV=1
NLVQFSYLIQCANTGKRASYHYADYGCYCGAGGSGTPVDELDRCCKIHDNCYGQAEKMGC
YPKLTMYNYYCGTQSPTCDNKTGCQRYVCACDLEAAKCFARSPYNNKNYNIDTSKRCK
>sp|Q9PU97|PA2B7_BUNMU Basic phospholipase A2 beta-bungarotoxin A7 chain (Fragment) OS=Bungarus multicinctus OX=8616 PE=2 SV=1
AVCVSLLGAANIPPHPLNLINFMEMIRYTIPCEKTWGEYADYGCYCGAGGSGRPIDALDR
CCYVHDNCYGEAEKIPGCNPKTKTYSYKLTKRTIICYGAAGTCGRIVCDCDRTAALCFGN
SEYIEGHKNIDTKRHCR
>sp|P0DUP2|PA2H2_CROOA Basic phospholipase A2 CoaTx-II OS=Crotalus oreganus abyssus OX=128077 PE=1 SV=1
SLVELGKMILQETGKNAIPSYGFYGCNCGWGGRGKPKDATDRCCFVHKCCYKKLTDCDPK
TDIYSYSWKNKTIICDVNNPCLKEMCECDKAVAICLRENLDTYNKKYRIYPKFLCKKPDT
C
>sp|P58464|PA2H3_BOTPI Basic phospholipase A2 homolog piratoxin-3 OS=Bothrops pirajai OX=113192 PE=1 SV=1
DLWQFGQMILKETGKLPFPYYTYGGCYCGVGGRRGLGTKDDRCCYVHDCCYKKLTGCPKT
DDRYSYSWLDLTIVCGEDDPCKELCECDKAIAVCFRENLGTYNKKYRYHLKPCKKADKPC
>sp|P84475|PA2BA_BUNCA Basic phospholipase A2 T1-1 A chain (Fragment) OS=Bungarus candidus OX=92438 PE=1 SV=1
NLYQFKEMIRYTIP
>sp|Q8QFW3|PA2B2_BUNCE Basic phospholipase A2 beta-bungarotoxin A2 chain OS=Bungarus caeruleus OX=132961 PE=2 SV=1
MYPAHLLVLSAVCVSLLGAANIPPYPLNLINFMEMIRYTIPCDKTWGHYADYGCYCGAGG
SGTPVDALDRCCYVHDNCYGVAENKHKCNPKTQSCSYKLTKRTIICYGAAGTCGRIVCDC
DRTAALCFGDSEYIGAHKNIDTKRHCQ
>sp|F8QN52|PA2A1_VIPRE Acidic phospholipase A2 PL1 OS=Vipera renardi OX=927686 PE=2 SV=1
MRALWIVAVCLIGAEGNLSQFGDMINKKTGIFGIMSYIYYGCYCGWGGKGKPLDATDRCC
FVHDCCYGRVNGCDPKMGTYSYSFQNGDIVCGGDDPCLRAVCECDRVAAICFAENMNTYD
KKYMLYSLFDCKEESEQC
>sp|P0DUN0|PA23_BOTHY Acidic phospholipase A2 PhTX-III (Fragments) OS=Bothrocophias hyoprora OX=230469 PE=1 SV=1
DLMQFETLIMKSGVWYYGSYGCYCGSGGQFRPQDASDRCCFVHDCCYGKNGDIVCGGDDP
CKKQICECDRVAATCFRDNKVTYDNKYWFFPAKFPPQNCKEESEPC
>sp|P20146|PA2A_NOTSC Acidic phospholipase A2 OS=Notechis scutatus scutatus OX=70142 PE=2 SV=1
MYPAHLLVLLAVCVSLLGAASIPPLPLNVAQFDNMIECANYGSRPSWHYMEYGCYCGKEG
SGTPVDELDRCCKAHDDCYTEAEKRRCHPKFSAYSWKCGSDGPTCDPETGCKRTVCDCDA
TAAKCFAKAPFNQANWNIDTETHCQ
>sp|Q8UUH9|PA2B9_LATCO Basic phospholipase A2 PC9 OS=Laticauda colubrina OX=8628 PE=3 SV=1
MYPAHLLVLLAVCVSLLGASAISPRPLNLIQFSQLIQCANKGKRPTLHYMDYGCYCGKGG
SGTPVDALDRCCKTHDDCYGQAGKKGCIPFVTLYNFGCFPGAPQCGKGNTCQRFVCACDL
KAALCFAKSPYNNNNYNIDTKKKCQTLIYARLQTQ
>sp|P0DJN3|PA2B2_CRODM Basic phospholipase A2 CB2 (Fragment) OS=Crotalus durissus cumanensis OX=184542 PE=1 SV=1
SLLQFNKMIKFETRKNAIPFYAF
>sp|Q90Y77|PA2BY_PROFL Basic phospholipase A2 PL-Y OS=Protobothrops flavoviridis OX=88087 PE=1 SV=1
MRTLWIMAVLLVGVEGHLLQFRKMIKKMTGKEPIVSYAFYGCYCGKGGRGKPKDATDRCC
FVHDCCYEKVTGCDPKWDYYTYSLENGDIVCGGDNPCTKVVCECDKAAAICFRDNLKTYK
KRYMTFPDIFCTDPTEKC
>sp|P29601|PA2HA_BUNFA Acidic phospholipase A2 homolog OS=Bungarus fasciatus OX=8613 PE=1 SV=1
NMVQFKSMVQCTSTRPWLDYVDYGCNCDIGGTGTPLDELDRCCQTHANCYTEARKFPECA
PYYKTYSYTCSGGTITCNADNDECAASVCNCDRTAALCFAGAPYNQNNFDVDLETRCQ
>sp|A8E2V9|PA2B_TRIGS Basic phospholipase A2 Tgc-K49 OS=Trimeresurus gracilis OX=109781 PE=2 SV=1
MRTLWIVAVLLVGEGSLIQLWEMIFQEMGKGAAKKYGLYGCNCGMGHRGRPVDATDRCCS
VHKCCYKKLTDCDPKTDRYSYSWENGAIVCGGDDPCRKEVCECDKATTICFRDNLDTYDK
KYKIYLKFLCKKPEPC
>sp|P0CAS3|PA2BC_CRODR Basic phospholipase A2 Cdr-12 OS=Crotalus durissus ruruima OX=221570 PE=1 SV=1
SLLQFNKMIKFETRKNAIPFYAFYGCYCGWGGQGRPKDATDRCCIVHDCCYGKLAKCNTK
WDFYRYSLRSGYFQCGKGTWCEQQICECDRVAAECLRRSLSTYRYGYMIYPDSRCREPSE
TC
>sp|Q9I846|PA2B_LATSE Basic phospholipase A2 cL038 OS=Laticauda semifasciata OX=8631 PE=2 SV=1
MYPAHLLVLLAVCVSLLGASAIPPLPLNLVQFTYLIQCANKGSRASYHYADYGCYCGAGG
SGTPVDELDRCCKVHDDCYGEAEKMGCYPKLTMYNYYCGTEGPYCNTKTDCQRYVCACDL
QAAKCFARSPYNNKNYNIDTSKRCK
>sp|P25072|PA21_MICTM Phospholipase A2 1 (Fragment) OS=Micrurus tener microgalbineus OX=8636 PE=1 SV=1
SLLBFKBMIEST
>sp|Q9DF56|PA2A_OPHHA Acidic phospholipase A2 OS=Ophiophagus hannah OX=8665 PE=1 SV=1
MNPAHLLVLSAVCVSLLGASSIPPQPLNLLQFNYMIQCTIPGSRPFLDYMDYGCYCGTGV
AGHPVDELDRCCQTHDLCYSKAEEQPKCSSLLNSPLMKKYSYTCSGGTLTCNDDNDECGA
FICNCDRAARICFAGAPYNKENKELDIATRCQ
>sp|Q6H3D2|PA2HF_TRIST Basic phospholipase A2 homolog Ts-K49b OS=Trimeresurus stejnegeri OX=39682 PE=1 SV=1
MRTLWIMAVLLVGVEGGVIELTKMFVQEMGKNALTSYSLYGCNCGPGGRRKPMDATDSCC
HVHKCCYKKLTDCDPIKDRYSYSWVNKAIVCGEDNPCLKEMCECDKAVAIRFRENLDTYD
KKKKINLKLFCKKTSEQC
>sp|P0DJP8|PA2AG_TRIST Acidic phospholipase A2 CTs-A1 (Fragment) OS=Trimeresurus stejnegeri OX=39682 PE=1 SV=1
SLIQFETLIMKVAGQSGMFSYSA
>sp|P0DJP5|PA2A_DABSI Acidic phospholipase A2 Drs-PLA2 (Fragment) OS=Daboia siamensis OX=343250 PE=1 SV=1
NLFQFARMINGKLGAFSV
>sp|P0DJP7|PA2AE_TRIST Acidic phospholipase A2 Ts-A5 (Fragment) OS=Trimeresurus stejnegeri OX=39682 PE=1 SV=1
NLMQFETLIMKVAGRSGVWYYGS
>sp|Q8UW31|PA2A5_HYDHA Acidic phospholipase A2 57 OS=Hydrophis hardwickii OX=8781 PE=2 SV=1
MYPAHLLGLLAVCVSLLGAASIPPLPLNLYQFKNMIQCANHGSRMTLDYMDYGCYCGTGG
SGTPVDELDRCCKIHDDCYGEAEKLPACNYMLSGPYYNLYTYDCVEHQLTCKDNNDECKA
FICNCDRTAAICFAGAPYNKENYNIDLNKHCQ
>sp|Q7LZQ4|PA2A_GLOUS Acidic phospholipase A2 OS=Gloydius ussuriensis OX=35671 PE=1 SV=1
SLIQFETLIMKVAKKSGMFWYSNYGCYCGWGGQGRPQDATDRCCFVHDCCYGKVTGCDPK
MDVYSFSEENGDIVCGGDDPCKKEICECDRAAAICFRDNLNTYNDKKYWAFGAKNCPQEE
SEPC
>sp|P0C551|PA2A_BUNFA Acidic phospholipase A2 KBf-grIB (Fragment) OS=Bungarus fasciatus OX=8613 PE=2 SV=1
AVCVSLLGASIIPPQPLDLLQFNEMIECTIPGSFPLLDYMDYGCYCGTGGRGTPVDALDR
CCKEHDDCYAQIKENPKCSSLLNVPYVKQYSYTCSEGNLTCSADNDECAAFICNCDRTAA
LCFAEVPYKRRNFRIDYKSRCQ
>sp|Q6EER6|PA2B_SISMS Basic phospholipase A2 Sms-N6 OS=Sistrurus miliarius streckeri OX=253282 PE=1 SV=1
NLLQFNKMIKIMTKKNAIPSYTSYGCYCGWGGRGRPKDATDRCCFVHDCCYEKLTDCSPK
TDIYSYSWKSGVITCGEGTPCEKQICECDRAAAVCFGENLPTYKKRYMFYPDFLCTDPSE
KC
>sp|P31859|PA2B_VIPBE Basic phospholipase A2 (Fragment) OS=Vipera berus OX=31155 PE=1 SV=1
SLLEFGMMILEE
>sp|P0DQP6|PA21_CERGO Basic phospholipase A2 (Fragment) OS=Cerrophidion godmani OX=44722 PE=1 SV=1
HLFQFREMIKEMTGKEPVVSYAFYGCYCGKGGRGKPDAT
>sp|Q91133|PA2A2_NAJAT Acidic phospholipase A2 2 OS=Naja atra OX=8656 PE=2 SV=1
MTPAHLLILAAVCVSPLGASSSRPMPLNLYQFKNMIQCTVPSRSWWDFADYGCYCGRGGS
GTPVDDLDRCCQVHDHCYNEAEKISGCWPYSKTYSYECSQGTLTCKGGNNACAAAVCDCD
RLAAICFAGAPYNNNNYNIDLKARCQ
>sp|P0DUN3|PA2A1_BOTBZ Acidic phospholipase A2 braziliase-I (Fragments) OS=Bothrops brazili OX=157546 PE=1 SV=1
NLWQFEMLIMKIALTSGFMFYSSYGCYCGWGGHGRPKDASDRCCFVHDCCYGKVTTCNPK
FGVVVCGGDDPCKKQICECDRVAATCFRDNKYWFYGAKXCQEESDPC
>sp|Q45Z46|PA2HB_OXYMI Neutral phospholipase A2 paradoxin-like beta chain OS=Oxyuranus microlepidotus OX=111177 PE=1 SV=1
MHPAHLLVLLAVCVSLLGASDIPPLPLNLLQFGFMIECAIRNRQPALDFMNYGCYCGTVG
HGTPVDDLDRCCKTRNECYAEAEKHGCYPSLTTYRWQCGRVGLHCNSKTQCEVFVCACDL
AAAKCLAQEDYNPAHFNINTKARCR
>sp|P0DPT9|PA23_SCODE Phospholipase A2 SSD1043 OS=Scolopendra dehaani OX=2609776 PE=1 SV=1
MSPKFMFFSIIAVWSCAAVTEALFIQHRSLANFFFMTLTAAKRSPQEYDGYGNYCGWGGE
GTPVDSIDRCCQVHDNCYGTVNENECGHYIRNVKLIDYDWHMEGTEIVCDPKDDACGRAL
CKCDKDIIDCFNENDKDYNPEYNKVIG
>sp|Q9PUH7|PA2A7_AUSSU Acidic phospholipase A2 S15-109 OS=Austrelaps superbus OX=29156 PE=2 SV=1
MYPAHLLVLLAVCVSLLGASDIPPQPLNLYQFGNMIQCANHGRRPTQHYTDYGCYCGKGG
SGTPVDELDRCCKTHDDCYTEAGKKGCYPKLTLYSWKCGSDGPQCDDSETGCQRFVCDCD
ATAAKCFAKAPYNKENYNIKTPCQ
>sp|Q9PUH2|PA2AC_AUSSU Acidic phospholipase A2 S4-30 OS=Austrelaps superbus OX=29156 PE=2 SV=1
MYPAHLLVLLAVCVSLLGAASIPPQPLNLVQFSYLIQCANHGSRATWHYTDYGCYCGSGG
SGTPVDELDRCCQTHDNCYAEAEKKGCYPKMSAYDYYCGGDGPYCRNIKKECQRFVCDCD
VEAAKCFARAPYNDANWNIDTKKRCQ
>sp|O42189|PA2A5_GLOHA Acidic phospholipase A2 BA1 OS=Gloydius halys OX=8714 PE=2 SV=1
SLIQFEKMIKKMTGKEPVVSYAFYGCYCGSGGQGKPKDATDRCCFVHDCCYEKVTGCDPK
WDDYTYSWKDGDIVCGGDDPCKKEICECDRAAAICFRDNLNTYNDRKYWAFGAKNCPQEE
SEPC
>sp|P86389|PA2A2_BOTAS Acidic phospholipase A2 2 OS=Bothrops asper OX=8722 PE=1 SV=1
NLWQFGQMMSDVMRKNVVFKYLSYGCYCGWGGIGQPKDATDRCCFVHDCCYGKVTGCDPK
MDIYTYTYSKENGDVVCGGDDPCKKQICECDRVAAICFRDNKDTYDSKYWFYGAKNCQED
SEPC
>sp|Q9I8F8|PA2A_BOTPC Acidic phospholipase A2 OS=Bothrops pictus OX=133440 PE=2 SV=1
SLVQFETLIMKIAKRSGVWFYGSYGCFCGSGGQGRPQDASDRCCFVHDCCYGKVTDCDPK
TDIYTYSEENGVVVCGGDDPCKKQICECDRVAAVCFRDNKDTYDNKYWFFPANNCQEESE
PC
>sp|P20250|PA2A_PSEAU Acidic phospholipase A2 PA-1G OS=Pseudechis australis OX=8670 PE=1 SV=1
NLIQFGNMIQCANKGSRPTRHYMDYGCYCGWGGSGTPVDELDRCCQTHDDCYGEAEKKGC
YPKLTLYSWDCTGNVPICSPKAECKDFVCACDAEAAKCFAKATYNDANWNIDTKTRC
>sp|Q9I900|PA2AD_NAJSP Acidic phospholipase A2 D OS=Naja sputatrix OX=33626 PE=1 SV=1
MNPAHLLILAAVCVSPLGASSNRPMPLNLYQFKNMIQCTVPNRSWWDFADYGCYCGRGGS
GTPVDDLDRCCQVHDNCYGEAEKISRCWPYFKTYSYECSQGTLTCKGGNDACAAAVCDCD
RLAAICFAGAPYNDNNYNIDLKARCQ
>sp|Q8UW08|PA2B0_HYDHA Basic phospholipase A2 OS=Hydrophis hardwickii OX=8781 PE=2 SV=1
MYPAHLLVLLAVCVSLLGAASIPPLPLNLVQFSYVITCANHGRRSSLDYADYGCYCGAGG
SGTPVDELDRCCQIHDDCYGEAEKQGCYPKMLIYDYYCGSDGPYCRNVKKKCNRMVCDCD
VAAAKCFARNAYNNANYNIDTNKRCK
>sp|Q7LZG5|PA2_NOTSC Phospholipase A2 II-5b (Fragment) OS=Notechis scutatus scutatus OX=70142 PE=1 SV=1
NLIQLSNMIKCAIPGSQPLF
>sp|P00603|PA2B2_NAJMO Basic phospholipase A2 CM-II OS=Naja mossambica OX=8644 PE=1 SV=1
NLYQFKNMIHCTVPSRPWWHFADYGCYCGRGGKGTAVDDLDRCCQVHDNCYGEAEKLGCW
PYLTLYKYECSQGKLTCSGGNNKCAAAVCNCDLVAANCFAGARYIDANYNINLKERCQ
>sp|P0C616|PA2HA_BOTAS Basic phospholipase A2 homolog 4a OS=Bothrops asper OX=8722 PE=1 SV=1
MRTLWIVTVLLVGVEGSLVELGKMILQETGKNPLTSYGVYGCNCGVGGRHKPKDGTDRCC
YVHKCCYKKMTDCDPKKDRYSYSWKDKTIVCDENNPCLKELCECDKAVAICLRENLDTYN
KKYKIYPKFFCKKAEPC
>sp|Q8UUH7|PA2BK_LATCO Basic phospholipase A2 PC20 OS=Laticauda colubrina OX=8628 PE=3 SV=1
MYPAHLLVLLAVCVSLLGASAISPRPLNLIQFSQLIQCANKGKRATYHYMDYGCYCSKGG
SGTPVDALDRCCKTHDDCYGQAEKKGCFPLLSLYNFACFPGAPQCGKGNTCQRFVCACDL
KAALCFAKSPYNNNYNIDIKKKCQTLIYMRLQTQ
>sp|P20251|PA2A3_PSEAU Acidic phospholipase A2 PA-3 OS=Pseudechis australis OX=8670 PE=1 SV=1
NLIQFGNMIQCANKGSRPTRHYMDYGCYCGWGGSGTPVDELDRCCKVHDDCYGEAEKKGC
YPKLTLYSWDCTGNVPICSPKAECKDFVCACDAEAAKCFAKATYNDANWNIDTKTRCK
>sp|F5CPF0|PA226_MICAT Phospholipase A2 OS=Micrurus altirostris OX=129457 PE=2 SV=1
MNPAHLLVLAAVCISLSGASSIAPQPLNLIQFGNMIQCNNTRPSLDFSGYGCYCGRGGSG
TPVDELDRCCQVHDNCYGEAETVHECDPYWTFYSYECSEGKLTCKDNNTKCKEFVCNCDR
EAANCFAKAPYIDSNYKNCK
>sp|P0DJM5|PA2AC_CROVV Acidic phospholipase A2 Cvv-E6c (Fragment) OS=Crotalus viridis viridis OX=8742 PE=1 SV=1
NLVQFELLIMKVAKRSGLLSYSA
>sp|Q7LZG3|PA2_PSEPP Phospholipase A2 (Fragments) OS=Pseudechis papuanus OX=61265 PE=1 SV=1
NLIQFSNMIQLDRCCETHDNEAEKKGCYPKLTLY
>sp|P0DUN6|PA2H_BOTNR Basic phospholipase A2 homolog BnuTX-I (Fragments) OS=Bothrops neuwiedi urutu OX=157695 PE=1 SV=1
SLFELGKMILQETGKNPAKSYGAYGCNCGVLGRGKPKDATDRCCYVHKCCYKDRYSYSWK
DKTIVCGENNPCLKELCECDKAVAICLRENLGTYNKKYRYHLKPFCKK
>sp|P0DJN5|PA2B3_CRODU Phospholipase A2 crotoxin basic chain 3 (Fragment) OS=Crotalus durissus terrificus OX=8732 PE=1 SV=1
HLLQFNKMIKFETGKNAIPFYAF
>sp|P86975|PA2HB_BOTLC Basic phospholipase A2 homolog blK-PLA2 OS=Bothrops leucurus OX=157295 PE=1 SV=1
SLFELGKMILQETGKNSVKSYGVYGCNCGVGGRGKPKDATDRCCYVHKCCYKKLTGCDPK
KDRYSYSWKDKTIVCGENNPCLKELCECDKAVAICLRENLGTYNKKYRYHLKPFCKKADP
C
>sp|Q9PVF3|PA2HB_CALRH Basic phospholipase A2 homolog G6K49 OS=Calloselasma rhodostoma OX=8717 PE=2 SV=1
MRTLWIMAVLLLGVEGSLIELGKMIFQETGKNPVKNYGLYGCNCGVGNRGKPVDATDRCC
FVHKCCYKKVTGCDPKKDRYSYSWENKAIVCGEKNPPCLKQVCECDKAVAICLRENLGTY
DKKHRVTVKFLCKAPESC
>sp|P0DQQ0|PA2B3_BOTBZ Basic phospholipase A2 BbTX-III OS=Bothrops brazili OX=157546 PE=1 SV=1
SLWEWGQMILKETGKNPFPYYGAYGCYCGWGGRRKPKDATDRCCFVHDCCRYKKLTGCPK
TNDRYSYSRLDYTIVCGEDDPCKEICECDKAAAVCFRENLRTYNKKYMAHLRVLCKKDKP
C
>sp|Q45Z30|PA2A1_TROCA Acidic phospholipase A2 1 OS=Tropidechis carinatus OX=100989 PE=2 SV=1
MYPAHLLVLLAVCVSLLGAASIPARPLNLYQFGNMIQCANHGRRPTRHYMDYGCYCGKGG
SGTPVDELDRCCQTHDDCYGEAEKLPACNYMMSGPYYNTYSYECNDGELTCKDNNDECKA
FICNCDRTAAICFARTPYNDANWNIDTKTRC
>sp|P81243|PA2A_BOTJA Acidic phospholipase A2 OS=Bothrops jararaca OX=8724 PE=1 SV=1
DLWQFGQMMNDVMREYVVFNYLYYGCYCGWGGIGKPRDATDRCCFVHDCCYGKVTGCNPK
TDSYTYTYSEENGDVVCGGDDLCKKQICECDRVAATCFRDNKDTYDTKYWLYGAKNCQEE
SEPC
>sp|Q7M4I5|PA2_APIDO Phospholipase A2 OS=Apis dorsata OX=7462 PE=1 SV=1
IIYPGTLWCGHGNVSSSPDELGRFKHTDSCCRSHDMCPDVMSAGESKHGLTNTASHTRLS
CDCDDKFYDCLKNSSDTISSYFVGEMYFNILDTKCYKLEHPVTGCGKRTEGRCLNYTVDK
SKPKVYQWFDLRKY
>sp|P0C8L9|PA2_HOFGE Phospholipase A2 OS=Hoffmannihadrurus gertschi OX=380989 PE=2 SV=1
MSLIIVLVISVLSADAVLSMDNELYLNLEPSQRSSWPVARAVRMQFSKRSEGGRESRKMQ
GCQILESLNDIAREALRTPRHTTKRISKDEMEFFEGRCLSVGESERTVLGTKWCGAGNEA
ANYSDLGYFNNVDRCCREHDHCDNIPAGETKYGLKNEGTYTMMNCKCEKAFDKCLSDISG
YFTRKAVSAVKFTYFTLYGNGCYNVKCENGRSPSNECPNGVAEYTGETGLGAKVINFGK
>sp|Q8UW30|PA2B7_HYDHA Basic phospholipase A2 73 OS=Hydrophis hardwickii OX=8781 PE=2 SV=2
MYPAHLLVLLAVCVSLLGAASIPPLPLNLVQFSYVITCANHNRRSSLDYADYGCYCGAGG
SGTPVDELDRCCKIHDDCYGEAEKQGCYPKMLIYDYDCGSNGPYCKNVTKKCNRKVCDCD
VAAAKCFARNAYNNANYNIDTKKRCK
>sp|P20254|PA2BA_PSEAU Basic phospholipase A2 PA-10A OS=Pseudechis australis OX=8670 PE=1 SV=1
NLIQFSNMIQCANKGSRPSLHYADYGCYCGWGGSGTPVDELDRCCKVHDDCYDQAGKKGC
FPKLTLYSWDCTGNVPICNPKSKCKDFVCACDAAAAKCFAKAPYNKANWNIDTKTRCK
>sp|Q75S48|PA2A1_BUNCA Acidic phospholipase A2 1 OS=Bungarus candidus OX=92438 PE=2 SV=1
MNPAYFLVLAAVCVSLLGAANIPPQPLSFYRYTEMIQCTIRGSLTYLDYMDYGCYCGTGS
RGTPVDELDRCCQTHDNCYAEAEEHPKCSSLVKSPYMNLYSYTCSGGTITCNADNDECGA
FICNCDRTAALCFAKAPYNEENKEIDISKRCQ
>sp|D0UGJ0|PA2A_BOTPA Acidic phospholipase A2 BpPLA2-TXI OS=Bothrops pauloensis OX=1042543 PE=1 SV=1
MRTLWIMAVLLVGVEGNLVQFETLIMKIAGRSGVWYYGSYGCYCGSGGQGRPQDASDRCC
FVHDCCYGKVTDCDPKADVYTYSEENGVVVCGGDDPCKKQICEVRQGCGNLLPRHKDTYE
HNILVFPAKTFAKKESEPC
>sp|Q9PUG8|PA2AG_AUSSU Acidic phospholipase A2 S16-19 OS=Austrelaps superbus OX=29156 PE=2 SV=1
MYPAHLLVLLAVCVSLLGASNIPLPSLDFEQFGKMIQCTIPCEESCLAYMDYGCYCGPGG
SGTPLDELDRCRQTHDNCYAEAGKLPACKAMLSEPYNDTYSYGCIERQLTCNDDNDECKA
FICNCDRAAVICFSGAPYNDSNYDIGTIEHCK
>sp|P0DJM9|PA2B1_CROBA Basic phospholipase A2 CB1 (Fragment) OS=Crotalus basiliscus OX=8744 PE=1 SV=1
HLLQFNKMIKFETRKNAIPFYAF
>sp|P0DJN1|PA2B1_CRODM Basic phospholipase A2 CB1 (Fragment) OS=Crotalus durissus cumanensis OX=184542 PE=1 SV=1
HLLQFNKMIKFETRKNAIPFYAF
>sp|P0DP54|PA2V_MEIAT Phospholipase A2 OS=Meiacanthus atrodorsalis OX=1405650 PE=2 SV=1
MAACHRILLLLSVAVASGAAQKPPLTKRGLLEFGGIITCSTGRSPLSYVMYGCYCGLGGK
GWPRDKADCCHEHDCCYGEAETLGCQTKTDQYRWKCEDKKVECDDLNDKCEKFLCKCDRD
AAKCLEKAPYNQKYLFWPSFMCGSEEPKCSIY
>sp|P20255|PA2BF_PSEAU Basic phospholipase A2 PA-12A OS=Pseudechis australis OX=8670 PE=1 SV=1
NLIQFGNMIQCANKGSRPSLNYADYGCYCGWGGSGTPVDELDRCCQVHDNCYEQAGKKGC
FPKLTLYSWKCTGNVPTCNSKTGCKSFVCACDAAAAKCFAKAPYKKENYNIDTKKRCK
>sp|P59018|PA2B5_BUNMU Basic phospholipase A2 beta-bungarotoxin A5 chain (Fragment) OS=Bungarus multicinctus OX=8616 PE=1 SV=1
AVCVSLLGAANIPPQHLNLYQFKEMIRYTIPCEKTWGEYADYGCYCGAGGSGRPIDALDR
CCYVHDNCYGDAEKKHKCNPKTQSYSYKLTKRTIICYGAAGTCGRIVCDCDRTTALCFGN
SEYIEGHKNIDTARFCQ
>sp|Q9PUI1|PA2B2_AUSSU Basic phospholipase A2 S6-45 OS=Austrelaps superbus OX=29156 PE=2 SV=1
MYPAHLLVLLAVCVSLLGASDIPPQPLNLVQFSSMIQCANHGRRPTSNYMDYGCYCGKGG
SGTPVDELDRCCKIHDDCYGEAEKSQKCAPYWTWYTWKCGSDGPQCDDSKTGCQRFVCDC
DATAAKCFAKAPYNKENYNIKTRCQ
>sp|P82893|PA2B2_TRIST Basic phospholipase A2 2 (Fragment) OS=Trimeresurus stejnegeri OX=39682 PE=1 SV=1
SLLQLRKMIKKMTNKEPILSYSKYGCNCGMAGRGKPVDATDXCCXXHDCCYGKVTSCSTK
ADSYSYSWEE
>sp|Q9PTA7|PA2B_BUNMU Basic phospholipase A2 beta-bungarotoxin A-AL2 chain (Fragment) OS=Bungarus multicinctus OX=8616 PE=3 SV=1
FLLGAANIPPHPLNLINFMEMIRYTIPCEKTWGEYADYGCYCGAGGSGRPIDALDRCCYV
HDNCYGDAANIRDCNPKTQSYSYKLTKRTIICYGAAGTCARIVCDCDRTAALCFGNSEYI
ERHKNIDTKRHCR
>sp|P0DMJ9|PA2H1_BOTMT Basic phospholipase A2 homolog BmatTX-I (Fragment) OS=Bothrops matogrossensis OX=1171125 PE=1 SV=1
SLVELGKMILQETGKNPVTSYGAYGCNCGVLGHGKPKDATDRCCYVHKCCY
>sp|P59170|PA2A4_ECHCS Acidic phospholipase A2 4 OS=Echis carinatus sochureki OX=124223 PE=2 SV=1
MRTLWIVAVWLVGVEGNLYQFGKMIKNKTGKPAMFSYSAYGCYCGWGGQGKPQDPSDRCC
FLHDCCYTRVNNCSPKMTLYSYRFENGDIICGDNDPCRKAVCECDREAAICLGENVNTYD
EKYRFYSSSYCTEEESEKC
>sp|P0DKU3|PA2B1_NAJNG Basic phospholipase A2 CM-I (Fragment) OS=Naja nigricollis OX=8654 PE=1 SV=1
NLYQFKNMIHCTVPSRPWWHFADYGCYCGR
>sp|B3EWG8|PA2A_PORNA Acidic phospholipase A2 PnPLA2 (Fragment) OS=Porthidium nasutum OX=74558 PE=1 SV=1
DLLQFXDMMK
>sp|P00601|PA2A3_NAJME Acidic phospholipase A2 DE-III OS=Naja melanoleuca OX=8643 PE=1 SV=1
NLYQFKNMIHCTVPNRSWWHFANYGCYCGRGGSGTPVDDLDRCCQIHDNCYGEAEKISGC
WPYIKTYTYDSCQGTLTSCGAANNCAASVCDCDRVAANCFARAPYIDKNYNIDFNARCQ
>sp|Q800C2|PA2AG_CROVV Acidic phospholipase A2 Cvv-E6g OS=Crotalus viridis viridis OX=8742 PE=2 SV=1
MRTLWIVAVLLLGVEGSLVQFEMMIIKVAKRSGLFWYGAYGCYCGWGGQGRPQDATDRCC
FVHDCCYGKATDCNPKTVSYTYSVKNGEIICEDDDPCKKQVCECDRVAAVCFRDNIPSYN
NNYKRFPAENCRGDPEPC
>sp|Q8UUI0|PA2B1_LATCO Basic phospholipase A2 PC1 OS=Laticauda colubrina OX=8628 PE=3 SV=1
MYPAHLLVLLAVCVSLLGASAISNRPRNLVQFSELIQCVNKGKRATYHYMDYGCYCGKGG
SGTPVDALDRCCKTHDDCYGQAEKKGCFPLLSLYNFACFPGAPQCGKGNTCQRFVCACDL
KAALCFAKSPYNNNNYNIDIKKKCQTLIYMRLQTQ
>sp|P59069|PA2SC_AUSSU Phospholipase A2 superbin c (Fragment) OS=Austrelaps superbus OX=29156 PE=1 SV=1
NLIQLSNMIKCAIPGSRPLLHYTDYGCYCGKGGSGTPVDELDRCCK
>sp|P0DJN7|PA2B3_CROLL Basic phospholipase A2 Cll-N6 (Fragment) OS=Crotalus lepidus lepidus OX=992932 PE=1 SV=1
NLLQFNKMIKIMTKKNAFPFYTS
>sp|P86368|PA2B3_DABRR Basic phospholipase A2 3 OS=Daboia russelii OX=8707 PE=1 SV=1
SLLEFGMMILEETGKLAVPFYSSYGCYCGWGGKATPKDATDRCCFVHDCCYGNLPDCNPK
SDRYKYKRVNGAIVCEQGTSCENRICECDKAAAICFRRNLNTYSKIYMLYPDFLCKGELK
C
>sp|Q9I842|PA2BF_LATSE Basic phospholipase A2 cPm08 OS=Laticauda semifasciata OX=8631 PE=2 SV=1
MYPAHLLVLLAVCVSLLGASAIPPLPLNLVQFTYLIQCANKGSRPSYHYADYGCYCGAGG
SGTPVDELDRCCKVHDDCYGEAEKMGCYPKLTMYNYYCGTEGPYCNTKTDCQRYVCACDL
QAAKCFARSPYNNKNYNIDTSKRCK
>sp|Q8JFG0|PA2B_VIPAP Basic phospholipase A2 vaspin B chain OS=Vipera aspis aspis OX=194601 PE=2 SV=1
MRILWIVAVCLIGVEGNLFQFAKMINGKLGAFSVWNYISYGCYCGWGGQGTPKDATDRCC
FVHDCCYGRVRGCNPKLAIYSYSFKKGNIVCGKNNGCLRDICECDRVAANCFHQNKNTYN
KNYRFLSSSRCRQTSEQC
>sp|Q6H3D1|PA2HJ_TRIST Basic phospholipase A2 homolog CTs-K49b OS=Trimeresurus stejnegeri OX=39682 PE=1 SV=1
SVIELGKMIFQETGKNPATSYGLYGCNCGPGGRRKPKDATDRCCFLHKCCYKKLTDCDPI
RDSYSYSWVNKAIVCGGDDPHLKEMCECDKAMAICFRENLDTYDKKKKITLKLSCKKTSE
QC
>sp|P81167|PA2BB_MICNI Basic phospholipase A2 nigroxin B OS=Micrurus nigrocinctus OX=8635 PE=1 SV=1
NLIDFKNMIKCTNTRHWVSFTNYGCYCGYGGSGTPVDELDKCCQVHDKCYDTAKHVCKCS
PSMTMYSYDCSEGKLTCKDNNTKCKDFVCNCDRTAALCFAKAPYNNKNFKIDPTKGCQ
>sp|P0DUP0|PA2H1_BOTDP Basic phospholipase A2 homolog BdipTx-I (Fragment) OS=Bothrops diporus OX=1107943 PE=1 SV=1
SLFELGKMILQETGKNPAKSYGAYGCNCGVLGRGKPKEATQRCCYVHKCCYKKLTGCDPK
KDRYSYSW
>sp|P20257|PA2BE_PSEAU Basic phospholipase A2 PA-15 OS=Pseudechis australis OX=8670 PE=1 SV=1
NILQFRKMIQCANKGSRAAWHYLDYGCYCGPGGRGTPVDELDRCCKIHDDCYIEAGKDGC
YPKLTWYSWQCTGDAPTCNPKSKCKDFVCACDAAAAKCFAKAAYNKANWNIDTKTRCK
>sp|P0DJN4|PA2B2_CROMT Basic phospholipase A2 CB2 (Fragment) OS=Crotalus mitchellii mitchellii OX=384067 PE=1 SV=1
SLLQFNKMIKFETRKNAIPFYAF
>sp|P0DJN8|PA2B3_SISMB Basic phospholipase A2 Smb-N6 (Fragment) OS=Sistrurus miliarius barbouri OX=8759 PE=1 SV=1
NLLQFNKMIKIMTKKNAFPFYTS
>sp|P06860|PA2BX_PROFL Basic phospholipase A2 PL-X OS=Protobothrops flavoviridis OX=88087 PE=1 SV=1
HLLQFRKMIKKMTGKEPIVSYAFYGCYCGKGGRGKPKDATDRCCFVHDCCYEKVTGCDPK
WSYYTYSLENGDIVCGGDPYCTKVKCECDKKAAICFRDNLKTYKNRYMTFPDIFCTDPTE
GC
>sp|Q9PRG0|PA2A1_AUSSU Acidic phospholipase A2 S1-11 OS=Austrelaps superbus OX=29156 PE=2 SV=1
MYPAHLLVLLAVCVSLLGASDMPPQPLNLVQFSNMIQCANHGRRPTSNYMDYGCYCGKGG
SGTPVDELDRCCKIHDDCYGEAEKSQKCAPYWTWYTWKCGSDGPQCDDSETGSRRFVCGY
DATAAKCFAKAPYNKENYNIETRCQ
>sp|Q45Z27|PA2A4_TROCA Acidic phospholipase A2 4 OS=Tropidechis carinatus OX=100989 PE=2 SV=1
MYPAHLLVLLAVCVSLLGAASIPARPLNLYQFGNMIQCANHGRRPTRHYMDYGCYCGKGG
SGTPVDELDRCCQTHDDCYGEAEKLPACNYMMSGPYYNTYSYECNDGELTCKDNNDECKA
FICNCDRTAAICFARTPYNDANWNINTKTSC
>sp|Q45Z28|PA2A3_TROCA Acidic phospholipase A2 3 OS=Tropidechis carinatus OX=100989 PE=2 SV=1
MYPAHLLVLLAVCVSLLGAASIPARPLNLYQFGNMIQCANHGRRPTRHYMDYGCYCGKGG
SGTPVDELDRCCQIHDDCYGEAEKLPACNYMMSGPYYNTYSYECNDGELTCKDNNDECKA
FICNCDRTAAICFARTPYNDANWNINTKTRC
>sp|Q802I1|PA2AB_BUNCA Acidic phospholipase A2 Bc-PL (Fragment) OS=Bungarus candidus OX=92438 PE=2 SV=1
AVCVSLLGAANIPPQPLTFLQFNEMIECTIPGSFPLLDNMDCGCYCGTGGRGTPVDMLDR
CCKEHDDCYAQIKENLKCSSLLNVPYVKQYSFTCSEGDLTCSDAAGTCARIVCDCDRTAA
LCFAEAPYKRRNFKIDYKTRCQ
>sp|Q9PUI0|PA2A4_AUSSU Acidic phospholipase A2 S7-48J OS=Austrelaps superbus OX=29156 PE=2 SV=1
MYPAHLLVLLAVCVSLLGASDIPPQPLNLYQFSNMIQCANHGRRPTKHYMDYGCYCGKGG
SGTPVDELDRCCKIHDDCYGEAEKSQNCAPYWTWYTWKCGSDGPQCDDSETGCQRSVCEC
DAIAAKCFAKAPYNDANWDIDTETRCQ
>sp|Q9PRZ0|PA2_BOTJA Phospholipase A2 (Fragment) OS=Bothrops jararaca OX=8724 PE=1 SV=2
NLMQFETMIMKXAGQ
>sp|P20259|PA2BB_PSEPO Basic phospholipase A2 pseudexin B chain OS=Pseudechis porphyriacus OX=8671 PE=1 SV=1
NLIQFSNMIKCAIPGSRPLFQYADYGCYCGPGGHGTPVDELDRCCKIHDDCYGEAGKKGC
FPKLTLYSWKCTEKVPTCNAKSRCKDFVCACDAEAAKCFAKAPYIKENYNINTKTRC
>sp|P21791|PA22_MICNI Phospholipase A2 2 (Fragment) OS=Micrurus nigrocinctus OX=8635 PE=1 SV=1
NLQYLKNMIKCTNTRHWLSFTNYGCYCG
>sp|Q7T2Q5|PA2A1_BUNFL Acidic phospholipase A2 1 OS=Bungarus flaviceps flaviceps OX=8615 PE=2 SV=1
MNPAHLLVLAAVCVSLLGAAIVPPQPLNLYQFNNMIQCANHGNRPTWHYAHYGCYCGKGG
GGTAVDELDRCCQTHDNCYGEAEKLPKCSPYYKTYKYDCSEGKLTCKDAPGSCERSVCDC
DRVAANCFAGAPYNNDNFFISFKENCQ
>sp|P34180|PA2N2_VIPAA Neutral phospholipase A2 ammodytin I2 OS=Vipera ammodytes ammodytes OX=8705 PE=1 SV=2
MRTLWIVAVCLIGVEGNLYQFGNMIFKMTKKSALLSYSNYGCYCGWGGKGKPQDATDRCC
FVHDCCYGRVNGCDPKLSIYSYSFENGDIVCGGDDPCLRAVCECDRVAAICFGENLNTYD
KKYKNYPSSHCTETEQC
>sp|P0DUN5|PA2_BOTBS Basic phospholipase A2 Bbil-TX (Fragments) OS=Bothrops bilineatus smaragdinus OX=2815652 PE=1 SV=1
HLLQFNKNAIPFYAFYGCYCGWGGRCCFVHDCCYGKWDIYPYSLKSGYITCGKGTWCEEQ
ICECDRVAAECLRRSLSTYKYGYMFYPDSRCRGPSETC
>sp|Q9I847|PA2BA_LATSE Basic phospholipase A2 cL037 OS=Laticauda semifasciata OX=8631 PE=2 SV=1
MYPAHLLVLLAVCVSLLGASAILPLPLNLVQFTYLIQCANKGSRASYHYADYGCYCGAGG
SGTPVDELDRCCKIHDDCYGEAEKMGCYPKLTMYNYYCGTEGPYCSTKTDCQRYVCACDL
QAAKCFARSPYNNKNYNIDTSKRCK
>sp|Q9I843|PA2BE_LATSE Basic phospholipase A2 cPm05 OS=Laticauda semifasciata OX=8631 PE=2 SV=1
MYPAHLLVLLAVCISLLGASAIPPLPLNLVQFTYLIQCANKGSRASYHYADYGCYCGAGG
SGTPVDELDRCCKVHDDCYGEAEKMGCYPKLTMYNYYCGTEGPYCNTKTDCQRYVCACDL
QAAKCFARSPYNNKNYNIDTSKRCK
>sp|P10117|PA2H1_LATCO Basic phospholipase A2 homolog 1 OS=Laticauda colubrina OX=8628 PE=1 SV=1
NLIQFSQLIQCANKGKRPTLHYMDYGCYCGPGGSGTPVDDLDRCCKTNDDCYGQAEKKGC
SPLSTNYNFDCFPGGPQCGKGTTCQRFVCDCDLKAALCFAKSPYNNKNFNIDTKKRCK
>sp|Q9I837|PA2BG_LATSE Basic phospholipase A2 GL1-1 OS=Laticauda semifasciata OX=8631 PE=2 SV=1
MYPAHLLVLLAVCVSLLGASAIPPLPLNLVQFTYLIQCANKGSRPSYHYADYGCYCGAGG
SGTPVDELDRCCKIHDDCYGEAEKMGCYPKLTMYNYYCGTEGPYCNTKTDCQRYVCACDL
KAAKCFARSPYNNKNYNIDTSKRCK
>sp|P84474|PA2BU_BUNCA Basic phospholipase A2 T2 A chain (Fragment) OS=Bungarus candidus OX=92438 PE=1 SV=1
NLINFMEMIRYTIP
>sp|Q9PUH6|PA2B8_AUSSU Basic phospholipase A2 S10-58F OS=Austrelaps superbus OX=29156 PE=2 SV=1
MYPAHLLVLLAVCVSLLGAASIPPQPLNLVQFSYLIQCANHGSRATWHYTDYGCYCGKGG
SGTPVDELDRCCKTHDDCYTEAGKKGCYPKLTLYSWKCTGKAPTCNSKTGCKRTVCDCDA
TAAKCFAKAPYNNKNYNIDTKKRCQ
>sp|P20258|PA2BA_PSEPO Basic phospholipase A2 pseudexin A chain OS=Pseudechis porphyriacus OX=8671 PE=1 SV=1
NLYQFKNMIQCANKGSRSWLDYVNYGCYCGWGGSGTPVDELDRCCQTHDNCYDQAGKKGC
FPKLTLYSWKCTGNVPTCNSKSGCKDFVCACDAEAAKCFAKAPYKKENFKIDTKTRC
>sp|P0DKT9|PA2HC_OXYSA Neutral phospholipase A2 homolog cannitoxin beta chain 2 (Fragment) OS=Oxyuranus scutellatus canni OX=183720 PE=1 SV=1
NLVQFGFMIECAIRNRQPALDFMNYGCYCGTVGRGTPVDD
>sp|P0DUP9|PA2H2_BOTMA Basic phospholipase A2 homolog BmajPLA2-II (Fragments) OS=Bothrops marajoensis OX=157554 PE=1 SV=1
NLWQLGKMILLETGKIPAKSYGAYGCNCGVLGRCCYVHKXXXXKLTGCDPKXXXYSYSWK
XXTIVCGENNSCLKELCECDKAVAICLRENLDTYNKXXXYNYLKPF
>sp|Q8UVU7|PA2HB_CERGO Basic phospholipase A2 homolog Pgo-K49 OS=Cerrophidion godmani OX=44722 PE=1 SV=1
MRTLLIVAVLLVGVEGSVYELGKMILQETGKNAATSYGFYGCNCGVGRRGKPKDATDRCC
FVHKCCYKKLTDCNSKTDRYSYSWKDKTIVCGDNNPCLQEMCECDKAVAICLRENLNTYN
KKYKIHMKFFCKKPDAC
>sp|Q3YAU5|PA2_HETFU Phospholipase A2 large subunit (Fragment) OS=Heterometrus fulvipes OX=141248 PE=2 SV=1
TMWGTKWCGSGNKAINYTDLGYFSNLDSCCRTHDHCDNIAAGETKYGLTNEGKYTMMNCK
CEATFQQCLRDVHGPLEGKAAFTIRKLYFGLYGNGCFNVQCPS
>sp|P0DKU0|PA2HG_OXYSA Acidic phospholipase A2 homolog cannitoxin gamma chain (Fragment) OS=Oxyuranus scutellatus canni OX=183720 PE=1 SV=1
SEIPQPSLDFEQFSNMIQCTIPPGEECLAY
>sp|P21790|PA21_MICNI Phospholipase A2 1 (Fragment) OS=Micrurus nigrocinctus OX=8635 PE=1 SV=1
NLYQFKNMIQCTTKRSVLEFMEYGCYC
>sp|P81478|PA2A2_TRIGA Acidic phospholipase A2 2 OS=Trimeresurus gramineus OX=8767 PE=1 SV=1
NLLQFENMIRNVAGRSGIWWYSDYGCYCGKGGHGRPQDASDRCCFVHDCCYGKVNGCNPK
KAVYIYSLENGDIVCGGDDPCRKEVCECDKAAAICFRDNKDTYDNKYWNIPSENCQEESE
PC
>sp|A8CG87|PA2A2_DABRR Acidic phospholipase A2 Drk-a2 OS=Daboia russelii OX=8707 PE=2 SV=1
MRTLWIVAVCLIGVEGNLYQFGEMINQKTGNFGLLSYVYYGCYCGWGGKGKPQDATDRCC
FVHDCCYGRVKGCDPKTATYSYSFENGDIVCGGDDPCLRAVCECDRVAAICFRENMNTYD
KKYMLYSIFDCKEESDQC
>sp|Q9YGJ7|PA2A8_DABPA Acidic phospholipase A2 VP8 OS=Daboia palaestinae OX=1170828 PE=3 SV=1
MRILWIVAVCLIGVEGNLYQFGKMIFKMTRKSALSYSDYGCYCGWGGKGKPQDATDRCCF
VHDCCYGTVNGCDPKLSTYSYSFQNGDIVCGGDDPCLRAVCECDRVAAICFGENMNTYDT
KYMLHSLFDCMEESEKC
>sp|Q9PUH1|PA2AD_AUSSU Acidic phospholipase A2 S14-72F OS=Austrelaps superbus OX=29156 PE=2 SV=1
MYPAHLLVLLAVCVSLLGAASIPPQPLNLVQFSYLIQCANHGSRATWHYTDYGCYCGSGG
SGTPVDELDRCCQTHDNCYGEAEKKGCYPKMLAYDYYCGGDGPYCRNIKKECQRFVCDCD
VEAAKCFARAPYNDANWNIDTKKRCQ
>sp|Q800C1|PA2AH_CROVV Acidic phospholipase A2 Cvv-E6h OS=Crotalus viridis viridis OX=8742 PE=2 SV=1
MRTLWIVAVLLLGVEGSLVQFETLIMKIAGRSGLLWYSAYGCYCGWGGHGLPQDATDRCC
FVHDCCYGKATDCNPKTVSYTYSVKNGEIICEDDDPCKRQVCECDRVAAVCFRDNIPSYN
NNYKRFPAENCREEPEPC
>sp|Q90251|PA2A6_BUNMU Acidic phospholipase A2 beta-bungarotoxin A6 chain (Fragment) OS=Bungarus multicinctus OX=8616 PE=2 SV=1
AVCVSLLGAANIPPQHLNLYQFKEMIRYTIPCEKTWGEYADYGCYCGAGGSGTPIDALDR
CCYVHDNCYGDAAKIRGCDPKTQSYSYKLTQRTIICYGAAGTCARVVCDCDRTAALCFGN
SEYIEGHKNIDTKRHCQ
>sp|O42191|PA2A7_GLOHA Acidic phospholipase A2 A OS=Gloydius halys OX=8714 PE=1 SV=2
SLLQFETLIMKVAKKSGMVWYSNYGCYCGWGGQGRPQDATDRCCFVHDCCYGKVTGCDPK
MDVYSFSEENGDIVCGGDDPCKKEICECDRAAAICFRDNLNTYNDKKYWAFGAKNCPQEE
SEPC
>sp|P25498|PA2AE_NAJOX Acidic phospholipase A2 E OS=Naja oxiana OX=8657 PE=1 SV=1
NLYQFKNMIKCTVPSRSWLDFANYGCYCGRGGSGTPVDDLDRCCQIHDNCYNEAGKISGC
WPYFKTYSYECSQGTLTCKGDNNSCAASVCDCDRLAAICFAGAPYNNDNYNINLKARCQ
>sp|P0DJR2|PA2AB_CROHD Acidic phospholipase A2 CHA-E6b (Fragment) OS=Crotalus horridus OX=35024 PE=1 SV=1
SLLQFEMMIMEVAKRSGIFWYSA
>sp|Q3HLQ4|PA2HB_PROMU Basic phospholipase A2 homolog TM-N49 OS=Protobothrops mucrosquamatus OX=103944 PE=1 SV=1
MRTLWIMAVLLLGVEGNLLQFRKMIKKMTGKEPILSYATYGCNCGMAGVGQPVDGTDRCC
FVHNCCYEKVTSCSPKWDQYIYSWENGNIVCGEKNPCKKQICECDKAAAMCFRDNVKTYK
KRNIFYPKSSCTEPTDTC
>sp|Q8UUH8|PA2BH_LATCO Basic phospholipase A2 PC17 OS=Laticauda colubrina OX=8628 PE=3 SV=1
MYPAHLLVLLAVCVSLLGASAISNQPRNLVQFSELIQCVNKGKRATYHYMDYGCYCGKGG
SGTPVDALDRCCKTHDDCYGQAEKKGCFPFLTLYNFGCFPGGPTCGKGNTCQRFVCDCDL
KAALCFAKSPYNNNNYNIDTKKRCK
>sp|P0DJM8|PA2BI_GLOSA Basic phospholipase A2 intermexin (Fragment) OS=Gloydius saxatilis OX=92067 PE=1 SV=1
NLLQFNKMIKVETGKNAIPFYAF
>sp|F8J2D2|PA222_DRYCN Phospholipase A2 PS22 OS=Drysdalia coronoides OX=66186 PE=1 SV=1
MYPAHLLVLLAVCVSLLGAASVPPQPLNLVQFGYLIQCANHGSRATWHYMDYGCYCGAGG
SGTPVDDLDRCCKIHDDCYGDAEKKGCSPKMLAYDYYCGENGPYCKNIKKECQRFVCACD
VQAAKCFAGAPYNDANWNIDTTKHCQ
>sp|Q92147|PA2AP_PROFL Acidic phospholipase A2 pgPLA 1b/pgPLA 2b OS=Protobothrops flavoviridis OX=88087 PE=3 SV=1
MRTLWIMAVLLVGVKGHLMQFENMIKKVTGRSGIWWYGSYGCYCGKGGEGRPQDPSDRCC
FVHDCCYGKVTGCDPKDDFYIYSSENGDIVCGDDDLCKKEVCECDKAAAICFRDNMDTYQ
NKYWFYPASNCKEESEPC
>sp|P59067|PA2SA_AUSSU Phospholipase A2 superbin a (Fragment) OS=Austrelaps superbus OX=29156 PE=1 SV=1
NLYQFKNMIQCANHGRRATWHYLDYGCYCGPGGLGTPVDELDRCCKTHDDCYIEAGKKGC
FP
>sp|Q8JIG0|PA2BQ_PROFL Basic phospholipase A2 PLA-B' OS=Protobothrops flavoviridis OX=88087 PE=2 SV=1
MRTLWITAVLLVGVEGHLLQFRKMIKKMTGKEPIVSYAFYGCYCGKGGRGKPKDATDRCC
FVHDCCYGKVTGCDPKWDYYTYSSENGDIVCEGDNPCTKEVCECDKAAAICFRDNLKTYK
KRYMTFPDIFCTDPTEKC
>sp|Q9PRT7|PA2H4_BOTAS Phospholipase A2 homolog 4 (Fragment) OS=Bothrops asper OX=8722 PE=1 SV=1
SLVELGKMILQETGKNPVTYGAY
>sp|P0DUN9|PA2H_POLOC Basic phospholipase A2 homolog PocTX (Fragment) OS=Polybia occidentalis OX=91432 PE=1 SV=1
SLFELEGKMILQETGKNPAKSYGVYGCNCGVGGRGKPKDATDRCCYVHKCCYKKLTGC
>sp|Q9I844|PA2BD_LATSE Basic phospholipase A2 cPt10 OS=Laticauda semifasciata OX=8631 PE=2 SV=1
MYPAHLLVLLAVCVSLLGASAIPPLPLNLVQFTYLIQCANKGSRASYHYADYGCYCGAGG
SGTPVDELDRCCKIHDDCYGEAEKMGCYPKLTMYNYYCGTEGPYCNTKTDCQRYVCACDL
QAAKCFARSPYNNKNYNIDTSKRCK
>sp|P59359|PA2B_AUSSU Basic phospholipase A2 S2-22 OS=Austrelaps superbus OX=29156 PE=2 SV=1
MYPAHLLVLLAVCVSLLGASDIPPQPLNLVQFSNMIQCANHGRRPTSNYMDYGCYCGKGG
SGTPVDELDRCCKIHDDCYGEAEKSQKCAPYWTWYTWKCGSDGPQCDDSKTGCQRFVCDC
DATAAKCFAKAPYNKENYNIKTRCQ
>sp|P00602|PA2A1_NAJMO Acidic phospholipase A2 CM-I OS=Naja mossambica OX=8644 PE=1 SV=1
NLYQFKNMIHCTVPSRPWWHFADYGCYCGRGGKGTAVDDLDRCCQVHDNCYGEAEKLGCW
PYLTLYKYECSQGKLTCSGGNNKCEAAVCNCDLVAANCFAGAPYIDANYNVNLKERCQ
>sp|P81479|PA2A4_TRIGA Acidic phospholipase A2 4 OS=Trimeresurus gramineus OX=8767 PE=1 SV=1
HLMQFETLIMKVAGRSGVWYYGSYGCFCGAGGQGRPQDASDRCCFVHDCCYGKVNGCDPK
KDFYTYSEENGDIVCGGDDPCKKEICECDKDAAICFRDNKDTYDNKYWFFPAKNCQEESE
PC
>sp|P59172|PA2A5_ECHPL Acidic phospholipase A2 5 OS=Echis pyramidum leakeyi OX=38415 PE=2 SV=1
MRTLWIVAVWLMGVEGNLYQFGKMIKNKTGKPAMFSYSAYGCYCGWGGQGKPQDPSDRCC
FMHDCCYTRVNNCSPKMTLYSYRFENGDIICGDNDPCRKAVCECDREAAICLGENVNTYD
EKYRFYSSSYCTEEESEKC
>sp|P70088|PA2A6_TRIGA Acidic phospholipase A2 6 OS=Trimeresurus gramineus OX=8767 PE=3 SV=1
MRTLWIMAVLLVGVEGHLMQFENMIKKVTGRSGIWWYGSYGCYCGKGGQGLPQDASDRCC
FVHDCCYGKVNGCDPKDDFYVYSSENRDIVCGEDNPCTKEICECDKAAAICFRDNMDTYQ
NKYWFYPSSNCNEESEPC
>sp|Q2PG81|PA2B1_PROEL Basic phospholipase A2 PeBP(R)-I/II OS=Protobothrops elegans OX=88086 PE=1 SV=2
MRTLWIMAVLLLGVEGSLVELWKMVFQETGKEAVKNYGLYGCNCGVGKRGKPVDATDRCC
FVHRCCYKKVTGCDPKKDRYSYSWENKAIVCGEKNPCLKQVCECDKAVAICLRENLGTYN
KNHRVTVKFLCKAPESC
>sp|Q45Z25|PA2A6_TROCA Acidic phospholipase A2 6 OS=Tropidechis carinatus OX=100989 PE=2 SV=1
MYPAHLLVLLAVCVSLLGAASIPARPLNLYQFGNMIQCANHGRRPTWHYMDYGCYCGKGG
SGTPVDELDRCCQIHDDCYGEAEKLPACNYMMSGPYYNTYSYECNEGELTCKDNNDECKA
FICNCDRTAAICFARTPYNDANWNIDTKTRC
>sp|Q2PG83|PA2A_PROEL Acidic phospholipase A2 PePLA2 OS=Protobothrops elegans OX=88086 PE=2 SV=1
MRTLWIMAVLLLGVEGGLWQFENMIMKVAKKSGILSYSAYGCYCGWGGRGTPKDATDRCC
FVHDCCYGKVTGCNPKLGKYTYISENGDIICGGDGPCKEVCECDRAAAICFRDNLDTYDR
KTYWKYPASNCQEDSEPC
>sp|P84651|PA2A_LACST Acidic phospholipase A2 OS=Lachesis stenophrys OX=88085 PE=1 SV=1
HLLQFGDLIDKIAGRSGFWYYGFYGCYCGLGGRGRPQDATDRCCFVHDCCYGKVTGCDPK
KDIYTYSEENGAIVCGGDNPCKKEICECDRDAAICFRDNLDTYDNKYWLFPNKYCKEESE
PC
>sp|O42192|PA2A8_GLOHA Acidic phospholipase A2 A' OS=Gloydius halys OX=8714 PE=2 SV=1
SLMQFKTLIMKIAGRSGIWYYGSYGCYCGGGGQGRPQDASDRCCFVHDCCYGKVTGCNPK
MDVYTYTEENGAIVCGGDDPCKKQICECDKDAAICFRDNIDTYDNKYWFFPAKNCQEESE
PC
>sp|Q9PUH4|PA2AA_AUSSU Acidic phospholipase A2 S5-32M OS=Austrelaps superbus OX=29156 PE=2 SV=1
MYPAHLLVLLAVCVSLLGAASIPPQPLNLVQFSYLIQCANHGSRATWHYTDYGCYCGKGG
SGTPVDELDRCCKIHDDCYGEAEKKGCYPKMSAYDYYCGENGPYCRNIKKECQRFVCDCD
VEAAKCFARAPYNDANWNIDTKKRCQ
>sp|C0HJW8|PA2HA_BOTNI Phospholipase A2 homolog nigroviriditoxin acidic subunit A (Fragments) OS=Bothriechis nigroviridis OX=88079 PE=1 SV=1
SPENCQGESQPCGCYCDAEGQGWPQDAEENGDIVCGEXTPC
>sp|Q6H3D6|PA2HD_TRIST Basic phospholipase A2 homolog Ts-R6 OS=Trimeresurus stejnegeri OX=39682 PE=1 SV=1
MRTLWIMAVLLLGVEGHLLQLRKMIKKMTNKEPILSYGKYGCNCGMAGRGQPVDGTDRCC
SIHNCCYGKVNGCSPKWDYYTYSEENGDIVCEEKHPCKDVCECDKAVATCFRDNLDTYKK
RNIFHPKSSCVKVSTPC
>sp|P82950|PA2HB_ATRNM Basic phospholipase A2 homolog OS=Atropoides nummifer OX=44730 PE=1 SV=1
NLYQLWKMILQETGKNAAPSYGFYGCNCGVGSRGKPKDATDRCCFVHKCCYKALTDCSPK
TDSYSYSWKDKTIVCGKNNPCLKQECECDKAVAICLRDNLDTYNKNYKIYPKPLCKKADD
C
>sp|P0DJM6|PA2B_PROMB Basic phospholipase A2 mangshantoxin (Fragment) OS=Protobothrops mangshanensis OX=242058 PE=1 SV=1
NLLQFNKMIKIMTKKNAIPFYSS
>sp|P0DJM7|PA2B_PROTO Basic phospholipase A2 Pto-N6 (Fragment) OS=Protobothrops tokarensis OX=61225 PE=1 SV=1
NLLQFNKMIKIMTKKNAIPFYSS
>sp|Q6H3D5|PA2HI_TRIST Basic phospholipase A2 homolog CTs-K49a OS=Trimeresurus stejnegeri OX=39682 PE=1 SV=1
MRTLWIMAVLLVVVEGSLVQLGKMIFQETGKNPATSYGLYGCNCGPGGRRKPKDATDRCC
FLHKCCYKKLTDCDPIKDSYSYSWVNKAIVCGGDDPHLKEMCECDKAMAICFRENLDTYD
KKKKINLKLFCKKTSEQC
>sp|P59265|PA2BB_PROFL Basic phospholipase A2 PLA-B OS=Protobothrops flavoviridis OX=88087 PE=1 SV=1
HLLQFRKMIKKMTGKEPIVSYAFYGCYCGKGGRGKPKDATDRCCFVHDCCYEKVTGCDPK
WSYYTYSLENGDIVCEGDPYCTKVKCECDKKAAICFRDNLKTYKNRYMTFPDIFCTDPTE
GC
>sp|P20256|PA2BC_PSEAU Basic phospholipase A2 PA-12C OS=Pseudechis australis OX=8670 PE=1 SV=1
NLIQFGNMIQCANKGSRPSLDYADYGCYCGWGGSGTPVDELDRCCQTHDNCYEQAGKKGC
FPKLTLYSWKCTGNAPTCNSKPGCKRFVCACDAAAAKCFAKAPYKKENYNIDTKKRCK
>sp|Q92085|PA2NB_NAJSP Neutral phospholipase A2 B OS=Naja sputatrix OX=33626 PE=2 SV=1
MNPAHLLILAAVCVSPLGASSNRPMPLNLYQFKNMVQCTVPNRSWWHFADYGCYCGRGGS
GTPVDDLDRCCQIHDNCYNEAEKISRCWPYFKTYSYECSQGTLTCKGGNNACAAAVCDCD
RLAAICFAGAPYNDNNYNIDLKARCQ
>sp|Q8JFG1|PA2H_VIPAP Acidic phospholipase A2 inhibitor vaspin A chain OS=Vipera aspis aspis OX=194601 PE=2 SV=1
MRTLWIVAVCLIGVEGNLFQFGDMILQKTGKEAVHSYAIYGCYCGWGGQGRAQDATDRCC
FAQDCCYGRVNDCNPKMATYTYSFENGDIVCGDNDLCLRAVCECDRAAAICLGENVNTYD
KNYEYYSISHCTEESEQC
>sp|P0DMT3|PA2HS_ECHCO Phospholipase A2 homolog ECO_00035 OS=Echis coloratus OX=64175 PE=1 SV=1
SVIELGKMIVQLTNKTPASYVSYGCFCGGGDRGKPKDATDRCCFVHSCCYDTLPDCSPKT
DQYKYKWENGEIICENSTSCKKRICECDKAVAICLRENLKTYNKKYKIYPNILCRGEPDK
C
>sp|P0DM49|PA2X1_BOTPA Phospholipase A2 neuwieditoxin-1 (Fragment) OS=Bothrops pauloensis OX=1042543 PE=1 SV=1
DLVQFGQMILKVAGRSLPKSYGAYGCYCGWGGRGK
>sp|P0DJQ2|PA2HK_TRIST Basic phospholipase A2 homolog CTs-K49c (Fragment) OS=Trimeresurus stejnegeri OX=39682 PE=1 SV=1
SVIELGKMILQETGKNPVTHYGA
>sp|Q7M4I6|PA2_BOMPE Phospholipase A2 OS=Bombus pensylvanicus OX=28643 PE=1 SV=1
IIYPGTLWCGNGNIANGTNELGLWKETDACCRTHDMCPDIIEAHGSKHGLTNPADYTRLN
CECDEEFRHCLHNSGDAVSAAFVGRTYFTILGTQCFRLDYPIVKCKVKSTILRECKEYEF
DTNAPQKYQWFDVLSY
>sp|C1JAR9|PA2_SCOVI Phospholipase A2 Scol/Pla OS=Scolopendra viridis OX=118503 PE=1 SV=1
MSSKIPLLFIISFGLYVSTTNSSPIERRSLWNFFFMTFIGGKRAPWKYDGYGNHCGIGGK
GSPVDSIDRCCQVHDRCYHEVNENECGSYKRNVKFIDYDWYMQDKQIVCDTTDTVCAQAI
CKCDKDIVECLNQNDKDYNPKYNKAIG
>sp|Q6EER3|PA2B2_SISTE Basic phospholipase A2 Sct-N6 OS=Sistrurus tergeminus OX=8757 PE=2 SV=1
MRTFWIVAVLLVGVEGNLLQFNKMIKIMTKKNAIPSYSSYGCYCGWGGRGRPKDATDRCC
FVHDCCYEKLTDCSPKTDTYSYSLKSGVIICGGNDPCKKQICECDKAAAVCFGENLSTYK
KRYMFYPDFLCTDPSETC
>sp|P0DJQ1|PA2HC_TRIST Basic phospholipase A2 homolog (Fragment) OS=Trimeresurus stejnegeri OX=39682 PE=1 SV=1
GVIELTKMIVQEMGKNALTSYSL
>sp|A8CG84|PA2BS_DABSI Basic phospholipase A2 DsM-S1 OS=Daboia siamensis OX=343250 PE=2 SV=1
MRTLWIVAVCLIGVEGSLLEFGKMILEETGKLAIPSYSSYGCYCGWGGKGTPKDATDRCC
FVHDCCYGNLPDCNPKSDRYKYKRVNGAIVCEKGTSCENRICECDKAAAICFRQNLNTYS
KKYMLYPDFLCKGELRC
>sp|P24645|PA22_CALBG Phospholipase A2 2 (Fragment) OS=Calliophis bivirgatus OX=8633 PE=1 SV=1
NLYQFGNMIKCTIPKRLSWRSFVDYGCYCGKGGSGTPV
>sp|P16354|PA23_HELSU Phospholipase A2 isozymes PA3A/PA3B/PA5 OS=Heloderma suspectum OX=8554 PE=1 SV=3
GAFIMPGTLWCGAGNAASDYSQLGTEKDTDMCCRDHDHCENWISALEYKHGMRNYYPSTI
SHCDCDNQFRSCLMKLKDGTADYVGQTYFNVLKIPCFELEEGEGCVDWNFWLECTESKIM
PVAKLVSAAPYQAQAETQSGEGR
>sp|Q910A1|PA2A1_VIPAA Acidic phospholipase A2 ammodytin I1 OS=Vipera ammodytes ammodytes OX=8705 PE=2 SV=1
MRILWIVAVCLIGAEGHLSQFGDMINKKTGIFGIMSYIYYGCYCGWGGKGKPLDATDRCC
FVHDCCYGRVNGCDPKMGTYSYSFQNGDIVCGGDDPCLRAVCECDRVAAICFGENMNTYD
KKYMLYSLFDCKEESEQC
>sp|Q9PUG7|PA2AH_AUSSU Acidic phospholipase A2 S17-58 OS=Austrelaps superbus OX=29156 PE=2 SV=1
MYPAHLLVLLAVCVSLLGASNIPLPSLDFEQFGKMIQCTIPCEESCLAYMDYGCYCGPGG
SGTPSDELDRCCQTHDNCYAEAGKLPACKAMLSEPYNDTYSYSCIERQLTCNDDNDECKA
FICNCDRAAVICFSGAPYNDSNYDIGTIEHCK
>sp|P82895|PA2A4_TRIST Acidic phospholipase A2 4 (Fragment) OS=Trimeresurus stejnegeri OX=39682 PE=1 SV=1
NLMQFELLIMKVAGRSGIVWYSDY
>sp|P0CV89|PA23_CROAT Phospholipase A2 (Fragments) OS=Crotalus atrox OX=8730 PE=1 SV=1
NLLQFNKMIKIMTKKNAFPFYTSYGCYCGWGGRCCFVHDCCYEKTDIYSYSWKRQICECD
R
>sp|O42190|PA2A6_GLOHA Acidic phospholipase A2 BA2 OS=Gloydius halys OX=8714 PE=2 SV=1
NLLQFEKMIKKMTGKEPVVSYAFYGCYCGSGGQGKPKDATDRCCFVHDCCYGKVTGCDPK
MDVYSFSEENGDIVCGGDDPCKKEICECDRAAAICFRDNLNTYNDKKYWAFGAKNCPQEE
SEAC
>sp|P0DUP1|PA2H_BOTDP Basic phospholipase A2 homolog Bneu-I (Fragment) OS=Bothrops diporus OX=1107943 PE=1 SV=1
SLVELGKMILQETGKNPVTSYGAYGCNCGVLGRGKPKDAT
>sp|P0DPT8|PA22_SCODE Phospholipase A2 (Fragment) OS=Scolopendra dehaani OX=2609776 PE=1 SV=1
SLANFLSMTLTAAKRKPKEYDGYGNYCG
>sp|Q8QFW4|PA2B1_BUNCE Basic phospholipase A2 beta-bungarotoxin A1 chain OS=Bungarus caeruleus OX=132961 PE=2 SV=1
MYPAHLLILSAVCVSLLGAANIPPHPLNLINFMNMIRYTIPCEKTWGEYTNYGCYCGAGG
SGTPIDALDRCCYVHDNCYGDAEKIHKCSPKTQSYSYKLTRRTIICYGAAGTCARIVCDC
DRTAALCFGDSEYIEGHKRIDTKRYCQ
>sp|Q90WA7|PA2B1_BUNFA Basic phospholipase A2 1 OS=Bungarus fasciatus OX=8613 PE=2 SV=1
MNPAHLLVLLAVCVSLLGAANIPPQPLNLLQFKNMIQCAGSRLWVAYVKYGCYCGPGGTG
TPLDQLDRCCQTHDHCYDNAKKFGNCIPYFKTYEYTCNKPDLTCTDAKGSCARNVCDCDR
AAAICFAAAPYNLANFGINKETHCQ
>sp|Q6YIJ3|PA2A_BUNCA Acidic phospholipase A2 beta-bungarotoxin A chain (Fragment) OS=Bungarus candidus OX=92438 PE=2 SV=1
AVCVSLLGAANIPPHPLNLINFMEMIRYTIPCEKTWGEYADYGCYCGAGGSGRPIDALDR
CCYVHDNCYGDAANIRDCNPKTQSYSYKLTKRTIICYGAAGTCARVVCDCDRTAALCFGD
SEYIEGHKNIDTARFCQ
>sp|Q9PSF9|PA2B2_AGKBI Basic phospholipase A2 2 (Fragment) OS=Agkistrodon bilineatus OX=8718 PE=1 SV=1
SLLELGKMILQETGKIAITSYGSYGCNCGWGHRGRPKDA
>sp|Q75S51|PA2B4_BUNCA Basic phospholipase A2 beta-bungarotoxin A4 chain OS=Bungarus candidus OX=92438 PE=2 SV=1
MNPAHLLVLSAVCVSLLGAANIPPHPLNLKNFMEMIRYTIPCEKTWGEYADYGCYCGAGG
SGRPIDALDRCCYVHDNCYGDAETKHKCNPKTQSYSYKLTKRTIICYGAAGTCGRIVCDC
DRTAALCFGDSEYIERHKNIDTKRHCQ
>sp|Q9PTA6|PA2BC_BUNMU Basic phospholipase A2 beta-bungarotoxin A-AL3 chain (Fragment) OS=Bungarus multicinctus OX=8616 PE=3 SV=1
LAVCVSLIGAANIPPQHLNLYQFKEMIRYTIPCEKTWLEYTDYGCYCGYGGSGTPVDALD
RCCYVHDNCYGDAEKKHKCNPKMQLYSYKLTKRTIICYGAAGTCERIVCDCDRTAALCFG
NSEYIERHKNIDTKRYCR
>sp|P86974|PA2BD_BOTLC Basic phospholipase A2 OS=Bothrops leucurus OX=157295 PE=1 SV=1
DLWQFGQMILKETGKLPFPYYTTYGCYCGWGGQGQPKDATDRCCFVHDCCYGKLTNCKPK
TDRYSYSRENGVIICGEGTPCEKQICECDKAAAVCFRENLRTYKXXYMAYPDVLCKKPAE
KC
>sp|Q7LZQ6|PA2BD_BUNFA Basic phospholipase A2 13 (Fragment) OS=Bungarus fasciatus OX=8613 PE=1 SV=1
NLYQFKNMIECAGTRTWIAYVKYGAYTYAYT
>sp|Q9PTA5|PA2BD_BUNMU Basic phospholipase A2 beta-bungarotoxin A-AL4 chain (Fragment) OS=Bungarus multicinctus OX=8616 PE=3 SV=1
LAVCVSLLGAANIPPQHLNLCQFKEMIRYTIPCEKTWLEYTHYGCYCGYGGSGTPVDALD
RCCYVHDNCYGDAEKKHKCNPKTQSYSYKLTKRTIICYDAAGTCARIVCDCDRTAALCFG
NSEYIGAHKNIDTARYC
>sp|P0CAS4|PA2BD_CRODR Basic phospholipase A2 Cdr-13 OS=Crotalus durissus ruruima OX=221570 PE=1 SV=1
SLVQFEKMIKEETGKNAVPFYAFYGCYCGWGGRGRPKDATDRCCIVHDCCYEKLVKCNTK
WDFYRYSLRSGYFQCGKGTWCEQQICECDRVAAECLRRSLSTYRYGKMIYPDSRCREPSE
TC
>sp|C0HLB8|PA2_MICLE Phospholipase A2 (Fragment) OS=Micrurus lemniscatus OX=129464 PE=1 SV=1
NRNNRDWWHFADYGCYCGYGGSGTPVDELDRC
>sp|P20253|PA2B9_PSEAU Basic phospholipase A2 PA-9C OS=Pseudechis australis OX=8670 PE=1 SV=1
NLIQFKSIIECANRGSRRWLDYADYGCYCGWGGSGTPVDELDRCCKVHDECYGEAVKQGC
FPKLTVYSWKCTENVPICDSRSKCKDFVCACDAAAAKCFAKAPYNKDNYNIDTKTRCQ
>sp|P04057|PA2BD_PSEAU Basic phospholipase A2 PA-13 OS=Pseudechis australis OX=8670 PE=1 SV=1
NILQFRKMIQCANKGSRAAWHYLDYGCYCGPGGRGTPVDELDRCCKIHDDCYIEAGKDGC
YPKLTWYSWDCTGDAPTCNPKSKCKDFVCACDAAAAKCFAKAPYNKANWNIDTKTRCK
>sp|P00612|PA2B3_LATSE Basic phospholipase A2 3 OS=Laticauda semifasciata OX=8631 PE=1 SV=1
NLVQFTYLIQCANSGKRASYHYADYGCYCGAGGSGTPVDELDRCCKIHDNCYGEAEKMGC
YPKLTMYNYYCGTQSPTCDDKTGCQRYVCACDLEAAKCFARSPYNNKNYNIDTSKRCK
>sp|Q9PUH5|PA2B9_AUSSU Basic phospholipase A2 S11-61 OS=Austrelaps superbus OX=29156 PE=2 SV=1
MYPVHLLVLLAVCVSLLGASNIPPQPLNLYQFGNMIQCANHGRRPTQHYTDYGCYCGKGG
SGTPVDELDRCCKTHDDCYTEAGKKGCYPKLTLYSWKCTGKAPTCNSKTGCKRTVCDCDA
TAAKCFAKAPYNNKNYNIDTKKRCQ
>sp|Q9PVE9|PA2AC_CALRH Acidic phospholipase A2 S1E6-c OS=Calloselasma rhodostoma OX=8717 PE=2 SV=1
MRTLWILAVLLVGVEGSLVQFETMIMKLAKRSGFFWYSFYGCYCGWGGHGLPQDPTDRCC
FVHDCCYGKVTNCNPKTATYSYTEENDGIVCGGDDPCKKQVCECDRVAAMCFRDNKDTYD
GDKYWKLPPQKCQEDPEPC
>sp|P70090|PA2H5_TRIGA Basic phospholipase A2 homolog 5 OS=Trimeresurus gramineus OX=8767 PE=1 SV=1
MRTLWIMAVLLLGVEGSVIELGKMIFQETGKNPATSYGLYGCNCGPGGRRKPKDATDRCC
YVHKCCYKKLTDCDPIKDRYSYSWVNKAIVCGEDNPCLKEMCECDKAVAICFRENLDTYD
KKKKINLKLFCKKTSEQC
>sp|P0DI92|PA2H_BOTMA Phospholipase A2 homolog BmarPLA2 (Fragment) OS=Bothrops marajoensis OX=157554 PE=1 SV=1
SLLELGKMILQETGKMPSKSYGAYGCNCGVLGR
>sp|P59066|PA2_AUSSU Phospholipase A2 (Fragment) OS=Austrelaps superbus OX=29156 PE=1 SV=1
NLIQFANMIGCANHGSR
>sp|P0DQP9|PA2B1_BOTBZ Basic phospholipase A2 myotoxin-I (Fragments) OS=Bothrops brazili OX=157546 PE=1 SV=1
SLWEFGQMILKETGKLPFPYYGAYGCYCGWGGRRGPKDATDRCCYVHDCKQICECDKAAA
VCFRERKYMAYLRVLCKK
>sp|P86524|PA2HB_ACAAN Phospholipase A2 homolog P-elapitoxin-Aa1a beta chain (Fragment) OS=Acanthophis antarcticus OX=8605 PE=1 SV=1
DLFQFGKMIECANKGSRPSLDYMNYGCYCGK
>sp|P24644|PA21_CALBG Phospholipase A2 1 (Fragment) OS=Calliophis bivirgatus OX=8633 PE=1 SV=1
NLYQFGNMIQCTIPKRLSWSSFVDYGCYCGKGGSGTPV
>sp|Q9PUH9|PA2A5_AUSSU Acidic phospholipase A2 S9-53F OS=Austrelaps superbus OX=29156 PE=2 SV=1
MYPAHLLVLLAVCVSLLGASDIPPQPLNLYQFSNMIQCANRGRRPTKHYMDYGCYCGKGG
SGTPVDELDRCCKVHDDCYGEAEKSQNCAPYWTWYTWKCGSDGPQCDDSETGCQRSVCEC
DAIAAKCFAKAPYNDANWDIDTETRCQ
>sp|P80003|PA2A2_HELSU Acidic phospholipase A2 PA4 OS=Heloderma suspectum OX=8554 PE=1 SV=2
GAFIMPGTLWCGAGNAASDYSQLGTEKDTDMCCRDHDHCSDTMAALEYKHGMRNYRPHTV
SHCDCDNQFRSCLMNVKDRTADLVGMTYFTVLKISCFELEEGEGCVDNNFSQQCTKSEIM
PVAKLVSAAPYQAQAETQSGEG
>sp|Q9PUG9|PA2AF_AUSSU Acidic phospholipase A2 S12-65J OS=Austrelaps superbus OX=29156 PE=2 SV=1
MYPAHLLVLLAVCVSLLGAASIPPQPLNLVQFSYLIQCANHGSRATWHYTDYGCYCGSGG
SGTPVDELDRCCQTHDNCYGEAEKKGCYPKMLAYDYYCGGDGPYCRDIKKECQRFVCDCD
VEAAKCFAKAPYDKENYNIKTRCQ
>sp|P0DKT8|PA2HB_OXYSA Neutral phospholipase A2 homolog cannitoxin beta chain 1 (Fragment) OS=Oxyuranus scutellatus canni OX=183720 PE=1 SV=1
NLVQFGKMIE
>sp|P86529|PA21_DABRR Phospholipase A2 1 (Fragment) OS=Daboia russelii OX=8707 PE=1 SV=1
NLFQFGEMILEKTGKEA
>sp|Q45Z26|PA2A5_TROCA Acidic phospholipase A2 5 OS=Tropidechis carinatus OX=100989 PE=2 SV=1
MYPAHLLVLLAVCVSLLGAASIPARPLNLYQFGNMIQCANHGRRPTWHYMDYGCYCGKGG
SGTPVDELDRCCQTHDDCYGEAEKLPACNYMMSGPYYNTYSYECNDGELTCKDNNDECKA
FICNCDRTAAICFARTPYNDANWNINTKTSC
>sp|Q9PSN5|PA2AE_NOTSC Acidic phospholipase A2 HTe OS=Notechis scutatus scutatus OX=70142 PE=1 SV=1
NLYQFGNMIQCANHGRRPTRHYMDYGCYCGKGGSGTPVDELDRCCQTHDDCYGEAEKLPA
CNYMMSGPYYNTYSYECNEGELTCKDNNDECKAFICNCDRTAAICFARAPYNDANWNIDT
KTRCQ
>sp|F8QN51|PA2A3_VIPRE Acidic phospholipase A2 Vur-PL3 OS=Vipera renardi OX=927686 PE=1 SV=1
MRTLWIVAVCLIGVEGNLFQFGKMIKYKTGKSALLSYSAYGCYCGWGGQGKPQDPTDRCC
FVHDCCYGRVNGCNPKMDTYSYSFLNGDIVCGDDDPCLRAICECDRAAAICFGENVNTYD
KKYKYYSSSHCTETEQC
>sp|Q9I968|PA2A2_PROMU Acidic phospholipase A2 2 OS=Protobothrops mucrosquamatus OX=103944 PE=2 SV=1
MRTLWIVAVLLLGVEGNLWQFREMIKEATGKEPLTTYLFYACYCGWGGRGEPKDATDRCC
FVHDCCYGKLTACSPKLDMYTYSQKNEDIVCGGDDPCKKEICECDKAAAICFLNNLGTYN
EEYNNYRKSRCIEESPKC
>sp|P0DJR1|PA2AA_CROHD Acidic phospholipase CHA-E6a (Fragment) OS=Crotalus horridus OX=35024 PE=1 SV=1
SLVQFEMMIMEVAKRSGLLWYSA
>sp|P21792|PA23_MICNI Phospholipase A2 3 (Fragment) OS=Micrurus nigrocinctus OX=8635 PE=1 SV=1
NLYQFKNMIKCTNTRMWWSFTNAGCYDG
>sp|Q9PUH3|PA2AB_AUSSU Acidic phospholipase A2 S13-69J OS=Austrelaps superbus OX=29156 PE=2 SV=1
MYPAHLLVLLAVCVSLLGAASIPPQPLNLVQFSYLIQCANHGSRATWHYTDYGCYCGSGG
SGTPVDELDRCCQTHDNCYAEAEKKGCYPKMSAYDYYCGENGPYCRNIKKECQRFVCDCD
VEAAKCFARAPYNDANWNIDTKKRCQ
>sp|P20260|PA2C_PSEPO Phospholipase A2 pseudexin C chain (Fragment) OS=Pseudechis porphyriacus OX=8671 PE=1 SV=1
NLIQLSNMIKCAIPGSRPLFQYTDYGCY
>sp|P84397|PA2A2_BOTIN Acidic phospholipase A2 2 (Fragments) OS=Bothrops insularis OX=8723 PE=1 SV=2
NLWQFGRENQEVMGQHLPFHYLSYGCYCGWGGIEPKCCYVHDCCYGKLDLYTYSKETGDL
VCGGDDPCQKQLCECDRVAALCFQDNKDTYDQKPYNAENCQEASEAC
>sp|P24293|PA2A1_ERIMA Acidic phospholipase A2 PLA-1 OS=Eristicophis macmahoni OX=110227 PE=1 SV=1
NLYQFGKMIFKMTGKSALLSYSDYGCYCGWGGKGKPLDATDRCCFVHDCCYGRVNGCNPK
LSTYSYSFQNGDIVCGDDNACLRAVCECDRVAAICFGENLNTYDRKYKDYPSSQCTETEQ
C
>sp|Q9PUH0|PA2AE_AUSSU Acidic phospholipase A2 S8-51 OS=Austrelaps superbus OX=29156 PE=2 SV=1
MYPAHLLVLLAVCVSLLGAASIPPQPLNLVQFSYLIQCANHGSRATWHYTDYGCYCGSGG
SGTPVDELDRCCQTHDNCYGEAEKKGCYPKMSAYDYYCGGDGPYCRNIRKECQRFVCDCD
AIAAKCFARAPYNDANWDIDTETRCQ
>sp|P00600|PA2A2_NAJME Acidic phospholipase A2 DE-II OS=Naja melanoleuca OX=8643 PE=1 SV=1
NLYQFKNMIQCTVPNRSWWHFANYGCYCGRGGSGTPVDDLDRCCQIHDNCYGEAEKISGC
WPYIKTYTYESCQGTLTSCGANNKCAASVCDCDRVAANCFARATYNDKNYNIDFNARCQ
>sp|Q6YNQ0|PA2A3_BUNCA Acidic phospholipase A2 beta-bungarotoxin A3 chain (Fragment) OS=Bungarus candidus OX=92438 PE=2 SV=1
AVCVSLLGAANIPPHPLNLINFMEMIRYTIPCEKTWGEYTNYGCYCGAGGSGRPIDALDR
CCYVHDNCYGDAANIRDCNPKTQSYSYKLTKRTIICYGAAGTCARVVCDCDRTAALCFGD
SEYIEGHKNIDTARFCQ
>sp|Q9PWR6|PA2A7_DABPA Acidic phospholipase A2 VP7 OS=Daboia palaestinae OX=1170828 PE=3 SV=1
MRTLWIVAVCLMGVEGHLTQFGDMINKKTGTFGLLSYVYYGCYCGLGGKGKPQDATDRCC
FVHDCCYGTVNGCDPKLSTYSYSFQNGDIVCGDDDPCLRAVCECDRVAAICFGENMNTYD
TKYMLHSLFDCMEESEKC
>sp|Q6H3C6|PA2AI_TRIST Acidic phospholipase A2 CTs-A3 OS=Trimeresurus stejnegeri OX=39682 PE=1 SV=1
SLIQFETLIMKVAKKSGMFSYSAYGCYCGWGGQGQPQDPTDRCCFVHDCCYGKVTGCDPK
MDIYTYSEENGDIVCGGDDPCRKAVCECDKAAAICFRDNKDTYDWKKYWRFPTKNCQESV
PC
>sp|Q8WS88|PA2_ADAPA Phospholipase A2 A2-hormotoxin-Apt1a OS=Adamsia palliata OX=176095 PE=2 SV=1
MQLYTYFFTFSLVLILALADQENKSLDFTQEGGIAKRGAFQFSYLIKKYTGRNPLDYWGY
GCWCGLGGKGTPVDGVDWCCYHHDMCFNSITQGPRPTCSKNAPYHKNYYFSGLKCSTGWL
TSKCGRAICACDIAAVKCFMRNHFNNKYQNYKKNIC
>sp|Q9PVE3|PA2H3_BOTAS Basic phospholipase A2 homolog M1-3-3 OS=Bothrops asper OX=8722 PE=2 SV=1
MRTLWIMAVLLVGVEGSLVELGKMILQETGKNPVTSYGAYGCNCGVLGRGKPKDATDRCC
YVHKCCYKKLTGCNPKKDRYSYSWKDKTIVCGENNSCLKELCECDKAVAICLRKNLDTYN
KKYKNNYLKPFCKKADPC
>sp|Q6H3D7|PA2HH_TRIST Basic phospholipase A2 homolog CTs-R6 OS=Trimeresurus stejnegeri OX=39682 PE=1 SV=1
MRTLLIMAVLLLGVEGSLLQLRKMIKKMTNKEPILSYSKYGCNCGMAGRGKPVDATDTCC
SIHNCCYGKVTSCSTKWDSYSYSWENGDIVCDEKHPCKDVCECDKAVATCFRDNLDTYKK
RNIFHPTSSCVKVSTPC
>sp|P0DJQ0|PA2BA_TRIST Basic phospholipase A2 CTs-G6 (Fragment) OS=Trimeresurus stejnegeri OX=39682 PE=1 SV=1
NLVQLGKMIFQETGKNPATSYGL
>sp|P04056|PA2BB_PSEAU Basic phospholipase A2 PA-11 OS=Pseudechis australis OX=8670 PE=1 SV=1
NLIQFGNMIQCANKGSRPSLDYADYGCYCGWGGSGTPVDELDRCCQVHDNCYEQAGKKGC
FPKLTLYSWKCTGNVPTCNSKPGCKSFVCACDAAAAKCFAKAPYKKENYNIDTKKRCK
>sp|P86542|PA23_NAJNA Phospholipase A2 3 (Fragment) OS=Naja naja OX=35670 PE=1 SV=1
NLYQFKNMIQCTVPS
>sp|P86120|PA22_OPICY Phospholipase A2 2 (Fragment) OS=Opisthacanthus cayaporum OX=573324 PE=1 SV=1
FMKVIDPGTKWCGPGNKAADDTDNGKN
>sp|P24294|PA2A2_ERIMA Acidic phospholipase A2 PLA-2 OS=Eristicophis macmahoni OX=110227 PE=1 SV=1
NLYQFGEMISKKTGTFGLFSYVYYGCYCGLGGKGKPLDATDRCCFVHDCCYGRVNGCNPK
LSIYSYSFQNGDIVCGDEEDCLRDVCECDRVAAICFGENMNTYNKKYVLYSFKECNESDQ
C
>sp|Q6EAN6|PA2HA_SISTE Acidic phospholipase A2 homolog sistruxin A OS=Sistrurus tergeminus OX=8757 PE=2 SV=1
MRALWIVAVLLLGVEGSLVEFETLIMKIAGRSGVWYYSSYGCYCGTGGQGWPQDASDRCC
FEHDCCYAKLTGCDPITDVYTYRQEDGEIVCGGEDPCGTQICECDKAAAICFRDSMDTYN
HKYWRFSLENCQGESQPC
>sp|P0CAT1|PA2D6_MICPY Phospholipase A2 D6 (Fragment) OS=Micrurus pyrrhocryptus OX=129468 PE=1 SV=1
NLNQFSNMIQCANTRSXLXFANYGCYCGY
>sp|Q8AY48|PA2B1_BUNCA Basic phospholipase A2 beta-bungarotoxin A1 chain (Fragment) OS=Bungarus candidus OX=92438 PE=2 SV=1
AVCVSLLGAANIPPHPLNLINFMEMIRYTIPCEKTWGEYADYGCYCGAGGSGRPIDALDR
CCYVHDNCYGDAEKKHKCNPKTQSYSYKLTKRTIICYGAAGTCARIVCDCDRTAALCFGD
SEYIERHKNIDTARFCQ
>sp|P07037|PA2A2_ASPSC Acidic phospholipase A2 CM-II OS=Aspidelaps scutatus OX=8607 PE=1 SV=1
NLYQFKNMIQCTVPNRSWWHFADYGCFCGYGGSGTPVDELDRCCQTHDNCYSEAEKLSGC
KPYIKTYSYDCSQGKLTCSGNDDKCAAFVCNCDRVAAICFAGAPYIDDNYNVDLNERCQ
>sp|P08872|PA2A_AIPLA Acidic phospholipase A2 OS=Aipysurus laevis OX=8678 PE=2 SV=1
MYPAHLLVLLAVCVSLLGASDIPPLPLNLYQFDNMIQCANKGKRATWHYMDYGCYCGSGG
SGTPVDALDRCCKAHDDCYGVAEDNGCYPKWTLYSWQCTENVPTCNSESGCQKSVCACDA
TAAKCFAEAPYNNKNYNINTSNCQ
>sp|P0DMH0|PA2A_BOTFO Basic phospholipase A2 Bfon11 (Fragment) OS=Bothrops fonsecai OX=157549 PE=1 SV=1
NLWQFGMMIQHTTRENPLFKYFSYGCYCGWGGGGPLDATDRCCFVHDCCYG
>sp|P59070|PA2SD_AUSSU Phospholipase A2 superbin d (Fragment) OS=Austrelaps superbus OX=29156 PE=1 SV=1
NLVQFSNMIQCANHGSRPTRHYVDYGCYCGWGGSGTPVDELDRCCQTH
>sp|B3EWQ8|PA2_BUNFA Phospholipase A2 (Fragment) OS=Bungarus fasciatus OX=8613 PE=1 SV=1
NLYQFKNMIEEAATGT
>sp|P0DKX1|PA2N_DABRR Neutral phospholipase A2 RVV-PFIIc' (Fragment) OS=Daboia russelii OX=8707 PE=1 SV=1
NLFQFAEMIVKMTGKEAVH
>sp|P23027|PA2HB_PSETE Basic phospholipase A2 homolog textilotoxin B chain OS=Pseudonaja textilis OX=8673 PE=1 SV=2
DLVEFGFMIRCANRNSQPAWQYMDYGCYCGKRGSGTPVDDVDRCCQTHNECYDEAAKIPG
CKPKWTFYFYQCGSGSQFTCRKSKDVCRNVVCDCDFKAALCLTGARYNSANYNIDIKTHC
R
>sp|Q9I845|PA2BC_LATSE Basic phospholipase A2 cPt09 OS=Laticauda semifasciata OX=8631 PE=2 SV=1
MYPAHLLVLLAVCVSLLGASTIPPLPLNLVQFTYLIQCANKGSRASYHYADYGCYCGAGG
SGTPVDELDRCCKVHDDCYGEAEKMGCYPKLTMYNYYCGTEGPYCNTKTDCQRYVCACDL
QAAKCFARSPYNNKNYNIDTSKRCK
>sp|P0DKR4|PA2AB_PSEFE Acidic phospholipase A2 CbIbeta (Fragments) OS=Pseudocerastes fieldi OX=1355908 PE=1 SV=1
DCCYGRVNGCNPKMADKNYE
>sp|P0DJN0|PA2B1_CROVE Basic phospholipase A2 CB1 (Fragment) OS=Crotalus vegrandis OX=184545 PE=1 SV=1
HLLQFNKMIKFETRKNAIPFYAF
>sp|P0DMT1|PA2HS_ECHPL Phospholipase A2 homolog EPL_00195 OS=Echis pyramidum leakeyi OX=38415 PE=1 SV=1
SVIELGKMIIQLTNKTPASYVSYGCFCGGGDKGKPKDATDRCCFVHSCCYDTLPDCSPKT
DQYKYKWENGEIICENSTSCKKRICECDKAVAICLRDNLNTYNKKYRIYPNFLCRGDPDK
C
>sp|P84472|PA2BT_BUNCA Basic phospholipase A2 T1-2 A chain (Fragment) OS=Bungarus candidus OX=92438 PE=1 SV=1
NLYQFKEMIRYTIP
>sp|Q02517|PA2BW_PROFL Basic phospholipase A2 PL-X' OS=Protobothrops flavoviridis OX=88087 PE=2 SV=1
MRTLWIMAVLLVGVEGHLLQFRKMIKKMTGKEPIVSYAFYGCYCGKGGRGKPKDATDRCC
FVHDCCYEKVTGCDPKWDYYTYSSENGDIVCGGDNPCTKEVCECDKAAAICFRDNLKTYK
KRYMTFPDIFCTDPTEKC
>sp|P0DUN4|PA2A2_BOTBZ Acidic phospholipase A2 braziliase-II (Fragments) OS=Bothrops brazili OX=157546 PE=1 SV=1
NLWQFEMLIMKIAKTSGFMFYSSYGCYCGWGGHGRPQDASDRCCFVHDCCYGKVTGVVVC
GGDDPCKXQICECDRVAATCFRDNKYWFFPAK
>sp|Q7T2Q4|PA2A2_BUNFL Acidic phospholipase A2 2 OS=Bungarus flaviceps flaviceps OX=8615 PE=2 SV=1
MNPAHLLVLSAVCVSLLGAAIVPPQPLNLIQFSSLIQCANGGSRATWHYADYGCYCGKGG
GGTPVDELDRCCQTHDNCYGEAEKLTKCSPYYKTYKYDCSEGKLTCNDAPGSCERSVCDC
DRVAAICFAGAPYNDKNFMINTETNCQ
>sp|D6MKR0|PA2A6_CROHD Acidic phospholipase A2 CH-E6' OS=Crotalus horridus OX=35024 PE=1 SV=1
MRTLWIVAVLLLGVEGSLVQFEMMIMEVAKRSGLLWYSAYGCYCGWGGHGRPQDATDRCC
FVHDCCYGKATDCNPKRVSYTYSEENGEIVCGGDDPCGTQICECDKAAAICFRDNIPSYD
NKYWLFPPKNCQEEPEPC
>sp|P00620|PA2A_BITGA Acidic phospholipase A2 OS=Bitis gabonica OX=8694 PE=1 SV=1
DLTQFGNMINKMGQSVFDYIYYGCYCGWGGKGKPIDATDRCCFVHDCCYGKMGTYDTKWT
SYNYEIQNGGIDCDEDPQKKELCECDRVAAICFANNRNTYNSNYFGHSSSKCTGTEQC
>sp|P0DMT2|PA2HS_ECHCS Phospholipase A2 homolog ECS_00014 OS=Echis carinatus sochureki OX=124223 PE=1 SV=1
SIVELGKMIIQETGKSPFPSYTSYGCFCGGGERGPPLDATDRCCLAHSCCYDTLPDCSPK
TDRYKYKRENGEIICENSTSCKKRICECDKAMAVCLRKNLNTYNKKYTYYPNFWCKGDIE
KC
>sp|O42188|PA2H_GLOHA Basic phospholipase A2 homolog OS=Gloydius halys OX=8714 PE=2 SV=1
NLIQFKKMIKKMTGKEPVVSYAFYGCYCGSGGRGKPKDATDRCCFVHNCCYEKVTGCDPK
WDDYTYSWKNGTIVCGGDDPCKKEVCECDKAAAICFRDNLKTYKKRYMTYPNILCSSKSE
KC
>sp|P18999|PA2_DABSI Phospholipase A2 (Fragment) OS=Daboia siamensis OX=343250 PE=1 SV=1
NLFQFARMINKKLGAFXFXNYI
>sp|P04362|PA2_HELHO Phospholipase A2 (Fragment) OS=Heloderma horridum horridum OX=8552 PE=1 SV=1
GAFIMPGTLWCGAGNAASDYSQLGTEKDTDMCCRDHDHC
>sp|P0DUN7|PA2H_LACMU Basic phospholipase A2 homolog LmutTX OS=Lachesis muta muta OX=8753 PE=1 SV=1
SLVELGKMILQETGKNPVTSYGAYGCNCGVLGSGKPKDATDRCCYVHKCCYKKLTDCDPK
KDRYSYSWKDKTIVCGENNSCLKELCECDKAVAICLRENLDTYNKKYNYLKPFCKKADPC
>sp|P59068|PA2SB_AUSSU Phospholipase A2 superbin b (Fragment) OS=Austrelaps superbus OX=29156 PE=1 SV=1
NLYQFKNMIQCANRGSRHWLAYADYGCYCGWGGSGTPVDELDRCCKTHDDCYTEAGK
>sp|Q92152|PA2H_OVOOK Phospholipase A2 homolog PLA2-03 OS=Ovophis okinavensis OX=8769 PE=2 SV=1
MRTLWIVAVLLVGVEGSLIQLGEMIFQEMGKGAAKKYGLYGCNCGMGRRGRPQDATDRCC
SVHKCCYKKLTDCDPKTDRYSYSWENGDIVCGGDDPCTKEVCECDKAATICFRDNLDTYD
KKYKIFPKFLCKKPEPC
>sp|P0DKU4|PA2B2_NAJNG Basic phospholipase A2 CM-II (Fragment) OS=Naja nigricollis OX=8654 PE=1 SV=1
NLYQFKNMIHCTVPSRPWWHFADYGCYCGR
>sp|P00607|PA2H1_NOTSC Basic phospholipase A2 homolog 1 OS=Notechis scutatus scutatus OX=70142 PE=1 SV=1
NLVQFSNMIQCANHGSRPSLAYADYGCYCSAGGSGTPVDELDRCCKTHDDCYARATKSYS
CTPYWTLYSWQCIEKTPTCDSKTGCQRFVCDCDATAAKCFAKAPYNKENYNIDPKKRCQ
>sp|P19000|PA2B_LATLA Basic phospholipase A2 P'513 OS=Laticauda laticaudata OX=8630 PE=2 SV=1
MYPAHLLLLLAVCVSLLGASAIPPLPLNLAQFALVIKCADKGKRPRWHYMDYGCYCGPGG
SGTPVDELDRCCKTHDQCYAQAEKKGCYPKLTMYSYYCGGDGPYCNSKTECQRFVCDCDV
RAADCFARYPYNNKNYNINTSKRCK
