# Supplementary material for: Transcriptomic Insights into the Diversity and Evolution of Myxozoa (Cnidaria, Endocnidozoa) Toxin-like Proteins
Source: Mar Drugs. 2022 Apr 26;20(5):291. doi: 10.3390/md20050291 (PMC9144971; doi:10.3390/md20050291)
Supplement: Supplementary file 1 [file marinedrugs-20-00291-s001.zip › Supplementary File 1/phpg.fasta]

>sp|Q9PW56|BNP2_BOTJA Bradykinin-potentiating and C-type natriuretic peptides OS=Bothrops jararaca OX=8724 PE=1 SV=2
MVLSRLAASGLLLLALLALSVDGKPVQQWAQGGWPRPGPEIPPLKVQQWAQGGWPRPGPE
IPPLTVQQWAQNWPHPQIPPLTVQQWAQWGRPPGPPIPPLTVQQWAQARPPHPPIPPAPL
QKWAPVQKWAPLLQPHESPASGTTALREELSLGPEAASGVPSAGAEVGRSGSKAPAAPHR
LSKSKGAAATSAASRPMRDLRPDGKQARQNWGRMVHHDHHAAVGGGGGGGGGGARRLKGL
AKKGAAKGCFGLKVDRIGTMSGLGC
>sp|Q6LEM5|BNP1_BOTJA Bradykinin-potentiating and C-type natriuretic peptides OS=Bothrops jararaca OX=8724 PE=1 SV=1
MVLSRLAASGLLLLALLALSVDGKPVQQWAQSWPGPNIPPLKVQQWAQGGWPRPGPEIPP
LTVQQWAQNWPHPQIPPLTVQQWAQGRAPGPPIPPLTVQQWAQGRAPHPPIPPAPLQKWA
PLQKWAPLLQPHESPASGTTALREELSLGPEAASGVPSAGAEVGRSGSKAPAAPHRLSKS
KGAAATRPMRDLRPDGKQARQNWGRMAHHDHHAAAGGGGGGGGGARRLKGLAKKGAAKGC
FGLKLDRIGTMSGLGC
>sp|A8YPR6|SVMI_ECHOC Snake venom metalloprotease inhibitor 02D01 OS=Echis ocellatus OX=99586 PE=1 SV=2
MFVSRLAASGLLLLSLLALSLDGKPLPQRQPHHIQPMEQKWLAPDAPPLEQKWLAPDAPP
LEQKWLAPAAPPLEQKWLAPDAPPMEQKWLAPDAPPMEQKWLAPDAPPMEQKWLAPDAPP
MEQKWLAPDAAPLEQKWLAPDAPPMEQKWLAPDAPPMEQKWQPQIPSLMEQRQLSSGGTT
ALRQELSPRAEAASGPAVVGGGGGGGGGSKAALALPKPPKAKGAAAATSRLMRDLRPDGK
QASQKWGRLVDHDHDHHHHHHPGSSVGGGGGGGGGGARRLKGLAKKGVAKGCFGLKLDRI
GSMSGLGC
>sp|P0C7K5|SVMI1_ATHCH Poly-His-poly-Gly peptide 1 OS=Atheris chlorechis OX=110216 PE=1 SV=1
EDDHHHHHHHHHGVGGGGGGGGGG
>sp|P0C7K4|SVMI1_ATHSQ Poly-His-poly-Gly peptide 1 OS=Atheris squamigera OX=110225 PE=1 SV=1
EDDHHHHHHHHHGVGGGGGGGGGG
>sp|P0C7K6|SVMI2_ATHNI Poly-His-poly-Gly peptide 2 OS=Atheris nitschei OX=110224 PE=1 SV=1
EDDHDHHHHHHHHHHHHGVGGGGGGGGGGA
>sp|P0DL08|SVMI_BOTFO Poly-His-poly-Gly peptide 1 OS=Bothrops fonsecai OX=157549 PE=1 SV=1
HHDHHAAVGGGGGGGGGA
>sp|P0DL07|SVMI_BOTCO Poly-His-poly-Gly peptide 1 OS=Bothrops cotiara OX=8727 PE=1 SV=1
HHDHHAAVGGGGGGGGGA
