# Supplementary material for: Transcriptomic Insights into the Diversity and Evolution of Myxozoa (Cnidaria, Endocnidozoa) Toxin-like Proteins
Source: Mar Drugs. 2022 Apr 26;20(5):291. doi: 10.3390/md20050291 (PMC9144971; doi:10.3390/md20050291)
Supplement: Supplementary file 1 [file marinedrugs-20-00291-s001.zip › Supplementary File 1/pla2.fasta]

>sp|D2X8K2|PA2_CONGI Phospholipase A2 A2-actitoxin-Cgg2a OS=Condylactis gigantea OX=47073 PE=1 SV=1
GVWQFAYMIAKYTGRNPLDYWGYGCWCGLGGKGNPVDAVDRCCYVHDVCYNSITQGPRPT
CSRIAPYHKNYYFTGKKCSTGWLTSKCGRAICACDIAAVKCFRRNHFNKKYRLYKKNIC
>sp|P86780|PA2_BUNCI Phospholipase A2 (Fragment) OS=Bunodosoma caissarum OX=31165 PE=1 SV=1
GATIMPGTLWCGKGNSAADYLQLGVWKDTAHCCRDHDGC
>sp|A7LCJ2|PA2_URTCR Phospholipase A2 A2-actitoxin-Ucs2a OS=Urticina crassicornis OX=45621 PE=1 SV=1
MKNNIILVILLGISVFVDCLPLNDQEEDKSLNAQESEVSAVQKRDILQFSGMIRCATGRS
AWKYFNYGNWCGWGGSGTAVDGVDSCCRSHDWCYKRHDSCYPKIIPYIASTSGSHPSCSI
TCHSANNRCQRDVCNCDKVAAECFARNTYHPNNKH
>sp|Q8WS88|PA2_ADAPA Phospholipase A2 A2-hormotoxin-Apt1a OS=Adamsia palliata OX=176095 PE=2 SV=1
MQLYTYFFTFSLVLILALADQENKSLDFTQEGGIAKRGAFQFSYLIKKYTGRNPLDYWGY
GCWCGLGGKGTPVDGVDWCCYHHDMCFNSITQGPRPTCSKNAPYHKNYYFSGLKCSTGWL
TSKCGRAICACDIAAVKCFMRNHFNNKYQNYKKNIC
>sp|P43318|PA2_RHONO Toxic phospholipase A2 (Fragment) OS=Rhopilema nomadica OX=42738 PE=1 SV=1
GLIKPGTLWCGMGNNAETYDQLGPFADVDSCK
