# Supplementary material for: Transcriptomic Insights into the Diversity and Evolution of Myxozoa (Cnidaria, Endocnidozoa) Toxin-like Proteins
Source: Mar Drugs. 2022 Apr 26;20(5):291. doi: 10.3390/md20050291 (PMC9144971; doi:10.3390/md20050291)
Supplement: Supplementary file 1 [file marinedrugs-20-00291-s001.zip › Supplementary File 1/ps1.fasta]

>sp|Q9PT41|VSPF5_MACLB Factor V activator OS=Macrovipera lebetina OX=8709 PE=1 SV=1
MVLIRVLANLLVLQLSYAQKSSELVVGGDECDINEHPFLVALYTSSSSTVHCAGTLINQE
WVLTAVHCDRKNIRIKLGMHSKNIRNEDEQIRVPRRKFFCLNTKFPNGKDKDIMLIRLRR
PVKNSAHIAPISLPSSPSSPRSRCRIMGWGKISTTEETYPDVPHCAKIFIVKHAWCEALY
PWVPADSRTLCAGILQGGKDTCEGDSGGPLICNGQIQGIVSGGSDPCGQRLKPAVYTKVF
DYTDWIQSIIAGNTTATCP
>sp|Q9I8X1|VSPP_DEIAC Snake venom serine protease Dav-PA OS=Deinagkistrodon acutus OX=36307 PE=1 SV=2
MVLIRVLANLLILQLSYAQKSSELVIGGNECDINEHRFLVAFFNTTGFFCGGTLINPEWV
VTAAHCDSTDFQMQLGVHSKKVLNEDEQTRNPKEKFICPNKNNNEVLDKDIMLIKLDKPI
SNSKHIAPLSLPSSPPSVGSVCRIMGWGSITPVKETFPDVPYCANINLLDHAVCQAGYPE
LLAEYRTLCAGIVQGGKDTCGGDSGGPLICNGQFQGIVSYGAHPCGQGPKPGIYTNVFDY
TDWIQRNIAGNTDATCPP
>sp|K4LLQ2|VSP_BOTBA Thrombin-like enzyme barnettobin (Fragment) OS=Bothrops barnetti OX=1051630 PE=1 SV=1
APKELQVSYAHKSSELVIGGDECDINEHPFLAFLYSRGNFCGLTLINQEWVLTAAHCDRR
FMPIYLGIHTLSVPNDDEVIRYPKDNFICPNNNIIDEKDKDIMLIRLNRPVKNSEHIAPI
SLPSNLPSVGSVCRVMGWGSITAPNDTFPDVPHCANINLFNDTVCHGAYKRFPVKSRTLC
AGVLQGGKDKCMGDSGGPLICNGPFHGILFWGDDPCALPRKPALYTKGFEYPPWIQSIIA
KNTTETCPP
>sp|Q56VR3|FAXC_PSETE Venom prothrombin activator pseutarin-C catalytic subunit OS=Pseudonaja textilis OX=8673 PE=1 SV=2
MAPQLLLCLILTFLWSLPEAESNVFLKSKVANRFLQRTKRANSLVEEFKSGNIERECIEE
RCSKEEAREVFEDDEKTETFWNVYVDGDQCSSNPCHYRGICKDGIGSYTCTCLSGYEGKN
CERVLYKSCRVDNGNCWHFCKSVQNDIQCSCAEGYLLGEDGHSCVAGGNFSCGRNIKTRN
KREASLPDFVQSHNATLLKKSDNPSPDIRIVNGMDCKLGECPWQAALVDDKKGVFCGGTI
LSPIYVLTAAHCINETETISVVVGEIDRSRAETGPLLSVDKVYVHKKFVPPKKSQEFYEK
FDLVSYDYDIAIIQMKTPIQFSENVVPACLPTADFANQVLMKQDFGIVSGFGGIFERGPN
SKTLKVLKVPYVDRHTCMLSSNFPITPTMFCAGYDTLPQDACQGDSGGPHITAYRDTHFI
TGIVSWGEGCARKGRYGIYTKLSKFIPWIKRIMRQKLPSTESSTGRL
>sp|P83370|FAXD_HOPST Venom prothrombin activator hopsarin-D OS=Hoplocephalus stephensii OX=196418 PE=1 SV=2
MAPQLLLCLILTFLWSVPEAESNVFLKSKVANRFLQRTKRSNSLFEEIRPGNIERECIEE
KCSKEEAREVFEDNEKTETFWNVYVDGDQCSSNPCHYHGTCKDGIGSYTCTCLPNYEGKN
CEKVLFKSCRAFNGNCWHFCKRVQSETQCSCAESYRLGVDGHSCVAEGDFSCGRNIKARN
KREASLPDFVQSQKATLLKKSDNPSPDIRIVNGMDSKLGECPWQAVLINEKGEVFCGGTI
LSPIHVLTAAHCINQTKSVSVIVGEIDISRKETRRLLSVDKIYVHTKFVPPNYYYGHQNF
DRVAYDYDIAIIRMKTPIQFSENVVPACLPTADFANEVLMKQDSGIVSGFGRIRFKEPTS
NTLKVITVPYVDRHTCMLSSDFRITQNMFCAGYDTLPQDACEGDSGGPHITAYGDTHFIT
GIVSWGEGCARKGKYGVYTKVSRFIPWIKKIMSLK
>sp|Q58L96|FAXC_OXYSU Venom prothrombin activator oscutarin-C catalytic subunit OS=Oxyuranus scutellatus OX=8668 PE=1 SV=1
MAPQLLLCLILTFLWSLPEAESNVFLKSKVANRFLQRTKRANSLYEEFRSGNIERECIEE
RCSKEEAREVFEDDEKTETFWNVYVDGDQCSSNPCHYRGTCKDGIGSYTCTCLSGYEGKN
CERVLYKSCRVDNGNCWHFCKPVQNDIQCSCAEGYLLGEDGHSCVAGGNFSCGRNIKTRN
KREASLPDFVQSQNAILLKKSDNPSPDIRIVNGMDCKLGECPWQAVLVDEKEDAFCGGTI
LSPIYVLTAAHCINQTKMISVVVGEINISRKNPGRLLSVDKIYVHQKFVPPKKGYEFYEK
FDLVSYDYDIAILQMKTPIQFSENVVPACLPTADFANQVLMKQDFGIVSGFGRIFEKGPQ
SKTLKVLKVPYVDRHTCMLSSESPITPTMFCAGYDTLPRDACQGDSGGPHITAYRDTHFI
TGIVSWGEGCAQTGKYGVYTKVSKFILWIKRIMRQKLPSTESSTGRL
>sp|P81428|FAXD_TROCA Venom prothrombin activator trocarin-D OS=Tropidechis carinatus OX=100989 PE=1 SV=2
MAPQLLLCLILTFLWSLPEAESNVFLKSKVANRFLQRTKRSNSLFEEIRPGNIERECIEE
KCSKEEAREVFEDNEKTETFWNVYVDGDQCSSNPCHYRGTCKDGIGSYTCTCLPNYEGKN
CEKVLYQSCRVDNGNCWHFCKRVQSETQCSCAESYRLGVDGHSCVAEGDFSCGRNIKARN
KREASLPDFVQSQKATLLKKSDNPSPDIRIVNGMDCKLGECPWQAVLINEKGEVFCGGTI
LSPIHVLTAAHCINQTKSVSVIVGEIDISRKETRRLLSVDKIYVHTKFVPPNYYYVHQNF
DRVAYDYDIAIIRMKTPIQFSENVVPACLPTADFANEVLMKQDSGIVSGFGRIQFKQPTS
NTLKVITVPYVDRHTCMLSSDFRITQNMFCAGYDTLPQDACQGDSGGPHITAYRDTHFIT
GIISWGEGCARKGKYGVYTKVSKFIPWIKKIMSLK
>sp|Q58L94|FAXD2_NOTSC Venom prothrombin activator notecarin-D2 OS=Notechis scutatus scutatus OX=70142 PE=1 SV=1
MAPQLLLCLILTFLWSLPEAESNVFLKSKVANRFLQRTKRSNSLFEEIRPGNIERECIEE
KCSKEEAREVFEDNEKTETFWNVYVDGDQCSSNPCHYRGTCKDGIGSYTCTCLPNYEGKN
CEKVLFKSCRAFNGNCWHFCKRVQSETQCSCAESYLLGVDGHSCVAEGDFSCGRNIKARN
KREASLPDFVQSQKATVLKKSDNPSPDIRIVNGMDCKLGECPWQAVLINEKGEVFCGGTI
LSPIHVLTAAHCINQTKSVSVIVGEIDISRKETRRLLSVDKIYVHKKFVPPNSYYQNIDR
FAYDYDIAIIRMKTPIQFSENVVPACLPTADFAKEVLMKQDSGIVSGFGRTQSIGYTSNI
LKVITVPYVDRHTCMLSSNFRITQNMFCAGYDTLPQDACQGDSGGPHITAYGDTHFVTGI
ISWGEGCARKGKYGVYTKVSNFIPWIKKIMSLK
>sp|Q9PTU8|VSP3_BOTJA Snake venom serine protease BPA OS=Bothrops jararaca OX=8724 PE=1 SV=1
MVLIRVIANLLILQLSNAQKSSELVIGGDECNITEHRFLVEIFNSSGLFCGGTLIDQEWV
LSAAHCDMRNMRIYLGVHNEGVQHADQQRRFAREKFFCLSSRNYTKWDKDIMLIRLNRPV
NNSEHIAPLSLPSNPPSVGSVCRIMGWGTITSPNATFPDVPHCANINLFNYTVCRGAHAG
LPATSRTLCAGVLQGGIDTCGGDSGGPLICNGTFQGIVSWGGHPCAQPGEPALYTKVFDY
LPWIQSIIAGNTTATCPP
>sp|P0DJE9|VSP1_BOTMA Thrombin-like enzyme TLBm OS=Bothrops marajoensis OX=157554 PE=1 SV=1
VIGGDECNINESPFLAFLYSQLLSSRRYFCGMTLINQEWVLTAAHCNLYPDRKDMNWWLL
IKLGKHSGSTRRWVANYDEQVRYWPKEKFIWWYCPNKKKDVINNYVWVWWDKDILLWELW
MLIRLNRPVKYSEHIAPLSLPSSPPSAKWWHVGSVCRIMGWGQITETWWNSEDTLPDVPR
CANINLFNYEVCRAYNQRWWRGLPAKTLCAGDLEGIIRGGWDTCVGDSGGPLICDGQYQG
IAYWGSKPCAEPDEPAAYSKVFDHLDWSQSVIAGGTWWRGDDTCP
>sp|P85109|VSP1_GLOBR Thrombin-like enzyme kangshuanmei OS=Gloydius brevicaudus OX=259325 PE=1 SV=1
VIGGDECNINEHRFLVALYHSRSRTFLCGGTLINQEWVLTAAHCDRFFMYIRLGMHNKNV
NFDDEQRRSPKEKYFFRCSNNFTKWDKDIMLIRLDSPVNNSAHIAPLSLPSNPPSVGSVC
RVMGWGQTTSPQEDLSDVPRCANINLFNFTVCRAAYPWLPATSRVLCAGDMEGGIDTCNR
DSGGPLICNGQFQGIVSKGQNLCAQPRKPALYTKVFDHLDWIQSIIAGNKTVTCPP
>sp|P0DJ86|VSPL_BOTLC Thrombin-like enzyme leucurobin OS=Bothrops leucurus OX=157295 PE=1 SV=1
VIGGDECDINEHPFLAFMYYSPRYFCGMTLINQEWVLTAAHCNRRFMRIXXXXHAGSVAN
YDEVVRXXXXXFICPNKKKNVITDKDIMLIRLDRPVKNSEHIAPLSLPSNPPSVGSVCRI
MGWGAITTSEDTYPDVPHCANINLFNNTVCREAYNGLPAKTLCAGVLQGGIDTCGGDSGG
PLICNGQFQGILSWGSDPCAEPRKPAFYTKVFDYLPWIQSIIAGNKTATCP
>sp|P82807|FAXD1_NOTSC Venom prothrombin activator notecarin-D1 OS=Notechis scutatus scutatus OX=70142 PE=1 SV=2
MAPQLLLCLILTFLWSLPEAESNVFLKSKVANRFLQRTKRSNSLFEEIRPGNIERECIEE
KCSKEEAREVFEDNEKTETFWNVYVDGDQCSSNPCHYRGTCKDGIGSYTCTCLPNYEGKN
CEKVLYQSCRVDNGNCWHFCKRVQSETQCSCAESYRLGVDGHSCVAEGDFSCGRNIKARN
KREASLPDFVQSQKATLLKKSDNPSPDIRIVNGMDCKLGECPWQAVLINEKGEVFCGGTI
LSPIHVLTAAHCINQTKSVSVIVGEIDISRKETRRLLSVDKIYVHTKFVPPNYYYVHQNF
DRVAYDYDIAIIRMKTPIQFSENVVPACLPTADFANEVLMKQDSGIVSGFGRIRFKEPTS
NTLKVITVPYVDRHTCMLSSDFRITQNMFCAGYDTLPQDACQGDSGGPHITAYRDTHFIT
GIISWGEGCARKGKYGVYTKVSRFIPWIKKIMSLK
>sp|I4CHP3|VSPI_GLOHA Thrombin-like enzyme AhV_TL-I OS=Gloydius halys OX=8714 PE=1 SV=2
IIGGDECNINEHRFLVALYTSRSRTLFCGGTLINQEWVLTAAHCDRKNFRIKLGMHSKKV
PNEDEQTRVPKEKFFCLSSKNYTLWDKDIMLIRLDSPVKNSKHIAPFSLPSSPPSVGSVC
RIMGWGRISPTEGTYPDVPHCVNINLLEYEMCRAPYPEFELPATSRTLCAGILEGGKDTC
KGDSGGPLICNGQFQGIASWGDDPCAQPHKPAAYTKVFDHLDWIENIIAGNTDASCPP
>sp|Q27J47|VSPPA_LACMU Venom plasminogen activator LV-PA OS=Lachesis muta muta OX=8753 PE=1 SV=1
MVLITVLANLLILQLSYAQKSSKLVFGGDECNINEHRSLVVLFNSSGFLCAGTLINKEWV
LTAAHCDSENFQMQLGVHSKKVPNKDEETRDPKEKFICPNRKKNDEKDKDIMLIRLNRPV
SNSEHIALLSLPSSPPSVGSVCRIMGWGTISPTKEIYPDVPHCADINILDHAVCRAAYSG
WLATSTTLCAGILEGGKDSCHGDSGGPLICNGQFQGIVSLGRHPCGHPDEPGVYTKVFDY
TDWIQSIIAGNTDAACPP
>sp|P18965|VSPG_DABSI Factor V activator RVV-V gamma OS=Daboia siamensis OX=343250 PE=1 SV=2
MVLIKVLANLLVLQLSYAQKSSELVVGGDECNINEHPFLVALYTSASSTIHCAGALINRE
WVLTAAHCDRRNIRIKLGMHSKNIRNEDEQIRVPRGKYFCLNTKFPNGLDKDIMLIRLRR
PVTYSTHIAPVSLPSRSRGVGSRCRIMGWGKISTTEDTYPDVPHCTNIFIVKHKWCEPLY
PWVPADSRTLCAGILKGGRDTCHGDSGGPLICNGEMHGIVAGGSEPCGQHLKPAVYTKVF
DYNNWIQSIIAGNRTVTCPP
>sp|Q8JH85|VSPA_MACLB Alpha-fibrinogenase OS=Macrovipera lebetina OX=8709 PE=1 SV=1
MVLIRVLANLVMLHLSYGEKSSELVIGGRPCNINQHRSLALLYNSSGFLCGGTLINQQWV
LSAAHCDMENMQIYLGLHNFSLPNMDQKRRVAEEKFFCLSNKSYTKWDKDIMLIKLNRRV
KTSTHIAPLSLPSNPPRLRSVCRIMGWGSITSPRETLPYVPHCANIMILRYWVCRAIYGS
LPAKSRTLCAGVPRRRIGSCLGDSGGPLICNGQIQGIASWGSDPCVNHGAPGVYTKVFDY
NDWIQSIIAGNTAATCPP
>sp|Q7SYF1|VSPP_CERCE Thrombin-like enzyme cerastocytin OS=Cerastes cerastes OX=8697 PE=1 SV=1
MVLISVLASLLVLQLSYAQKSSELVIGGAECNINEHRSLVLLYNSSRLFGGGTLINKEWV
LSAAHCDGENMKIYLGLHHFRLPNKDRQIRVAKEKYFCRDRKSIVDKDIMLIKLNKPVNN
STHIAPLSLPSSPPSVGSDCRIMGWGTITSPNDTYPKVPHCANINILEHSLCERAYNDLS
ASSRTLCAGIEKGGIDTCKGDSGGPLICNGQIQGIVSWGDEVCGKPNKPGVYTKVFDYTD
WIRNIIAGNTAATCPQ
>sp|E0Y419|VSPBF_MACLB Beta-fibrinogenase OS=Macrovipera lebetina OX=8709 PE=1 SV=1
MVLIRVLANLLLLQLSHAQKSSELVVGGDECNINEHRSLVFLYNSSFGCGGTLINQEWVL
SAAHCDMENMRIYLGWHNFSLPNMNQKRRVAKEKFFCLSSKNYTEWDKDIMLIKMNRPVT
YSTHVAPLSLPSSPPSVGSVCRIMGWGAITSPNETYPDVPHCANINILNYTVCRAAHPWL
PAQSRTLCAGILQGGIDTCKGDSGGPLICNGQIQGIVSWGDNPCAQPLKPGHYTNVFDYT
DWIQSIIAGNTTATCPP
>sp|Q072L6|VSPL_BOTAS Thrombin-like enzyme asperase OS=Bothrops asper OX=8722 PE=1 SV=1
MVLIRVLANLLILQLSYAQKSSELVIGGDECNINEHRSLVVLFNSSGFLCAGTLVQDEWV
LTAANCDSKNFQMQLGVHSKKVLNEDEQTRDPKEEASLCPNRKKDDEVDKDIMLIKLDSR
VSNSEHIAPLSLPSSPPSVGSVCRIMGWGTISPTKETYPDVPHCANINILDHAVCRAAYP
WQPVSSTTLCAGILQGGKDTCWGDSGGPLICNGEFQGIVSWGAHPCGQPHNPGVYTKVSD
YTEWIKSIIAGNTAAACPP
>sp|P0DJF0|VSP48_BOTJR Thrombin-like enzyme BJ-48 (Fragment) OS=Bothrops jararacussu OX=8726 PE=1 SV=1
VVGGDCIPQVPFLAFLYSEYFC
>sp|P0DJG3|VSP1_BOTAN Thrombin-like enzyme TLBan (Fragments) OS=Bothrocophias andianus OX=1144373 PE=1 SV=1
VIGGDECNINEHPFLVALYYSTFFCGMTLINQEWVLTAAHESEKFPKEKYFIFCPNNKDI
MLIRLDKPVSNSEHIAPLSLPSSPPSVGSVCRKPALYTKVFDYLLWIQSIIAGNTATCP
>sp|Q91516|VSPPA_TRIST Venom plasminogen activator TSV-PA OS=Trimeresurus stejnegeri OX=39682 PE=1 SV=1
MELIRVLANLLILQLSYAQKSSELVFGGDECNINEHRSLVVLFNSNGFLCGGTLINQDWV
VTAAHCDSNNFQLLFGVHSKKILNEDEQTRDPKEKFFCPNRKKDDEVDKDIMLIKLDSSV
SNSEHIAPLSLPSSPPSVGSVCRIMGWGKTIPTKEIYPDVPHCANINILDHAVCRTAYSW
RQVANTTLCAGILQGGRDTCHFDSGGPLICNGIFQGIVSWGGHPCGQPGEPGVYTKVFDY
LDWIKSIIAGNKDATCPP
>sp|E0Y421|VSPY_MACLB Chymotrypsin-like protease VLCTLP OS=Macrovipera lebetina OX=8709 PE=1 SV=1
MVLIRVLANLLLLQLSYAQKSSELVVGGDECNINEHRSLVFLYNSSFGCGGTLINQQWVL
SAAHCDMENVQIYLGLHNLRLRNQDEQIRVAEEKFFCLSNKSYTKWDKDIMLIRLNSSVT
YNTHIAPLSLPSSPPRVGSVCRIMGWGAITSPNETFPNVPHCANINILRYSVCRAAYRGL
PAQSRTLCAGILQGGIGSCMGDSGGPLICNGEIQGIVSWGDDICAQPHKPVHYTKVFDYS
DWIQSIIAGNTTATCPL
>sp|P04971|VSPF_BOTAT Thrombin-like enzyme batroxobin OS=Bothrops atrox OX=8725 PE=1 SV=1
MVLIRVIANLLILQVSYAQKSSELVIGGDECDINEHPFLAFMYYSPRYFCGMTLINQEWV
LTAAHCNRRFMRIHLGKHAGSVANYDEVVRYPKEKFICPNKKKNVITDKDIMLIRLDRPV
KNSEHIAPLSLPSNPPSVGSVCRIMGWGAITTSEDTYPDVPHCANINLFNNTVCREAYNG
LPAKTLCAGVLQGGIDTCGGDSGGPLICNGQFQGILSWGSDPCAEPRKPAFYTKVFDYLP
WIQSIIAGNKTATCP
>sp|Q5MCS0|VSPHA_HYDHA Serine protease harobin OS=Hydrophis hardwickii OX=8781 PE=1 SV=1
MPLIRVLASLLILQLSYGKSLDNGAKAITSLDRIIGGFECNPSEHRSLVYLYNSAGFFCS
GTLLNHEWVLTAAHCNREDIQIRLGVHNVHVHYEDEQIRVPKEKLCCLSTNNCTQFSQDI
MLIRLNSPVNYSEHIAPLSLPSNPPSMGSVCCVMGWGTITSPEVTYPEVPHCVDINILHI
PVCQAAYPTMSGKNILCAGILEGGKDSCKGDSGGPLICNGQIQGIVSWGRFPCAQFLEPG
IYTKVFDYKDWIEGIIAGNSNVICP
>sp|Q8AY81|VSPST_TRIST Thrombin-like enzyme stejnobin OS=Trimeresurus stejnegeri OX=39682 PE=1 SV=1
MMLIRVLANLLILQLSYAQKSSELVIGGDECNINEHRFLVALYDFWSGDFLCGGTLINQE
YVLTAAHCKTRNMYIYLGMHNKSVQFDDEQRRYPKKKYFFRCRNNFTRWDKDIMLIRLNR
PVRNSAHIAPLSLPSSPPTVGSVCRVMGWGTITSPNETLPDVPRCANINLFNYTVCHGVF
PWLPARSRILCAGVLQGGIDTCKRDSGGPLICNGQFQGIVSWGPKPCAQPRKPALYTKVF
DHLDWIQSIIAGNTTVTCPP
>sp|Q5W959|VSP14_BOTJA Snake venom serine protease HS114 OS=Bothrops jararaca OX=8724 PE=1 SV=1
MVLVRVVANLLILQLSYAQKVSELVVGGDECNINEHRSLVAIFNSTGFFCSGILLNQEWV
LTASHCDSTNFQMKIGVHSKKTLNQDEQTRNPKEKIFCPNKKNDDALDKDLMLVRLDSPV
SDSEHIAPLSLPSSPPSVGSVCRIMGWGSITPIQKTNPDVPHCANINLLDDAVCRAAYPE
LPAEYRTLCAGVPEGGIDTCNGDSGGPLICNGQFQGIVFYGAHPCGQAPKPGLYTKVIDY
NTWIESVIAGNTAATCPP
>sp|Q2PQJ3|VSP1_BOTJR Thrombin-like enzyme BjussuSP-1 OS=Bothrops jararacussu OX=8726 PE=1 SV=1
VLGGDECDINEHPFLAFLYSHGYFCGLTLINQEWVVTAAHCDSTNFQMQLGVHSKKVLNE
DEQTRNPKEKFICPNKNMSEVLDKDIMLIKLDKPISNSKHIAPLSLPSNPPSVGSVCRIM
GWGSITIPNETYPDVPYCANINLVDYEVCQGAYNGLPAKTTLCAGVLEGGKDTCVGDSGG
PLICNGQFQGIVSYGAHSCGQGPKPGIYTNVFDYTDWIQRNIAGNTDATCPP
>sp|P0DPS3|VASP1_VIPAA Snake venom serine protease VaSP1 (Fragments) OS=Vipera ammodytes ammodytes OX=8705 PE=1 SV=1
VIGGDECNINEHPFLVALHTARXXRFYCAGTLINQEWVLTAARCDRXXXXXILGVHSKXX
XXXXXXXXXXXXXXXXXXXXTYTRWDKDIMLIRLKRXXXXXXXXXXXXXXXXXXXXXXXX
XIMGWGTITTTKVTYPDVPHCADINMFDYSVCQKXXXKLPEKSRTLCAGILQGGIDSCKG
ISGGPLICNGEIQGIVSYGK
>sp|P0C5B4|VSPGL_GLOSH Thrombin-like enzyme gloshedobin OS=Gloydius shedaoensis OX=88083 PE=1 SV=2
MVLIRVQANLLILQLSYAQKSSELIIGGDECNINEHRFLVALYTSRSRRFYCGGTLINQE
WVLTAAHCDRKNIRIKLGMHSEKVPNEDAETRVPKEKFFCLSSKTYTKWDKDIMLMRLKR
PVNNSTHIAPVSLPSNPPSVDSVCRVMGWGTITSPQETYPDVPHCANINILDYEVCQAAH
GGLPATSRTLCAGILKGGKDSCKGDSGGPLICNGQFQGIASWGAHPCGQSLKPGVYTKVF
DYTEWIQSIIAGNTDATCPP
>sp|P0C577|VSPG_BITGA Thrombin-like enzyme gabonase (Fragment) OS=Bitis gabonica OX=8694 PE=1 SV=1
VVGGAECKIDGHRCLALLY
>sp|P0DJG7|VSP2_DEIAC Thrombin-like enzyme acutobin-2 (Fragment) OS=Deinagkistrodon acutus OX=36307 PE=1 SV=1
VIGGVECDINEHRFL
>sp|P82981|VSP2_AGKCO Thrombin-like enzyme contortrixobin OS=Agkistrodon contortrix contortrix OX=8713 PE=1 SV=1
VVGGDECNINEHRFLVAIFNSNGFVCSGTLINQEWVLTAAHCDSTDFQIKLGAHSKKVLN
EDEQIRNPKEKFICPNKKNDEVLDKDIMLIKLDSRVSNSEHIAPLSLPSSPPSVGSVCHI
MGWGSITPIEVTFPDVPHCAYINLLDDAACQPGYPEVLPEYRTLCAGILEGGKDTCNYDS
GGPLICNGQFQGIVSYGAHPCGQSLKPGIYTKVFDYNDWIQSIIAGNTAATCPP
>sp|Q91053|VSP1_GLOUS Thrombin-like enzyme calobin-1 OS=Gloydius ussuriensis OX=35671 PE=1 SV=1
MVLISVLANLLILQLSYAQKSSELVIGGDECNINEHRFLVALYNSRSRTLFCGGTLINQE
WVLTAAHCERKNFRIKLGIHSKKVPNEDEQTRVPKEKFFCLSSKNYTLWDKDIMLIRLDS
PVSNSEHIAPLSLPSSPPSVGSVCRIMGWGRISPTKETYPDVPHCANINLLEYEMCRAPY
PEFGLPATSRTLCAGILEGGKDTCRGDSGGPLICNGQFQGIASWGDDPCAQPHKPAAYTK
VFDHLDWIQSIIAGNTDASCPP
>sp|P84787|VSP2_PROEL Thrombin-like enzyme elegaxobin-2 OS=Protobothrops elegans OX=88086 PE=1 SV=1
VIGGDECNINEHPFLVLVYYDEYQCGGTLINEEWVLTAAHCDGENMEIHLGMHSKKVPNK
DRRRRVPKEKFFCDSSKNYTKWNKDIMLIRLNRPVRKSAHIAPLSLPSSPPSVGSVCRIM
GWGTISPTEETYPDVPHCANINLLDYEVCRAAYPELPATSRTLCAGILEGGKDSCGGDSG
GPLICNGQFQGIVSWGGDPCAQPHEPGSYTNVFDHLDWIKGIIAGNTDATCPL
>sp|P0DL26|VSP27_BOTPI Thrombin-like enzyme BpirSP27 (Fragment) OS=Bothrops pirajai OX=113192 PE=1 SV=1
VVGGDECNINEHRSLVAIFNSTGFFCSGILLNQEWVLTASHCDSTNFQMK
>sp|P09872|VSPCA_AGKCO Protein C activator OS=Agkistrodon contortrix contortrix OX=8713 PE=1 SV=2
VIGGDECNINEHRFLALVYANGSLCGGTLINQEWVLTARHCDRGNMRIYLGMHNLKVLNK
DALRRFPKEKYFCLNTRNDTIWDKDIMLIRLNRPVRNSAHIAPLSLPSNPPSVGSVCRIM
GWGTITSPNATLPDVPHCANINILDYAVCQAAYKGLAATTLCAGILEGGKDTCKGDSGGP
LICNGQFQGILSVGGNPCAQPRKPGIYTKVFDYTDWIQSIISGNTDATCPP
>sp|Q9PRP4|VSPF_LACMR Thrombin-like enzyme LMR-47 (Fragment) OS=Lachesis muta rhombeata OX=60219 PE=1 SV=1
VIGGDECNINEHRFLVALYDGLSGTFLCGG
>sp|P0CG03|VSPBH_BOTAL Thrombin-like enzyme bhalternin OS=Bothrops alternatus OX=64174 PE=1 SV=1
MVLIRVLANLLILQLSYAQKASELVIGGDECNINEHRSLVVLFNSSGFLCAGTLINQEWV
LTAANCDRKNIRIKLGMHSKNVTNEDEQTRVPKRSTFVSVAKTSHQTLGTRTSMLIRLKR
PVNDSPHIAPLSLPSSPPSVGSVCRVMGWGTISPTKVSYPDVPHCANINLLDYEVCREAH
GGLPATSRTLCAGILEGGKDSCQGDSGGPLICNGQFQGILSWGVHPCGQPHKPGVYTKVS
DYSEWIQSIIAGNTDVTCPP
>sp|Q9PT51|VSPB_GLOBL Beta-fibrinogenase brevinase OS=Gloydius blomhoffii OX=242054 PE=1 SV=1
VIGGDECNINEHRFLALLYSERFQCGGTLINEEWVLTAAHCDMGNMYIYLGVHNVSVQYD
DEQRRYPKKKYFCLSSRNYNQWDNDIMLIRLNRPVRNSAHIAPLSLPSGPPSVGSVCRVM
GWGTITSPNETYPDVPHCANINILDYEVCRAAYAGLPATSRTLCAGILEGGKDSCRGDSG
GPLICNGEIQGIVSWGGNICAQPREPGLYTKVFDYIDWIQSIIAGNTTVNCPP
>sp|P33589|VSPF_LACMU Thrombin-like enzyme gyroxin analog OS=Lachesis muta muta OX=8753 PE=1 SV=1
VIGGDECNINEHRFLVALYDGLSGTFLCGGTLINQEWVLTAQHCNRSLMNIYLGMHNKNV
KFDDEQRRYPKKKYFFRCNKNFTKWDEDIRLNRPVRFSAHIEPLSLPSNPPSEDSVCRVM
GWGQITSPPETLPDVPHCANINLFNYTVCRGAYPRMPTKVLCAGVLEGGIDTCNRDSGGP
LICNGQFQGIVFWGPDPCAQPDKPGVYTKVFDYLDWIQSVIAGNTTCS
>sp|P18964|VSPA_DABSI Factor V activator RVV-V alpha OS=Daboia siamensis OX=343250 PE=1 SV=1
VVGGDECNINEHPFLVALYTSTSSTIHCGGALINREWVLTAAHCDRRNIRIKLGMHSKNI
RNEDEQIRVPRGKYFCLNTKFPNGLDKDIMLIRLRRPVTYSTHIAPVSLPSRSRGVGSRC
RIMGWGKISTTEDTYPDVPHCTNIFIVKHKWCEPLYPWVPADSRTLCAGILKGGRDTCHG
DSGGPLICNGQIQGIVAGGSEPCGQHLKPAVYTKVFDYNNWIQNIIAGNRTVTCPP
>sp|P05620|VSP1_PROFL Thrombin-like enzyme flavoxobin OS=Protobothrops flavoviridis OX=88087 GN=TLF1 PE=1 SV=2
MVLIRVLANLLILQLSYAQKSSELVIGGDECNINEHPFLVALYDAWSGRFLCGGTLINPE
WVLTAAHCDSKNFKMKLGAHSKKVLNEDEQIRNPKEKFICPNKKNDEVLDKDIMLIKLDS
PVSYSEHIAPLSLPSSPPSVGSVCRIMGWGSITPVEETFPDVPHCANINLLDDVECKPGY
PELLPEYRTLCAGVLQGGIDTCGFDSGTPLICNGQFQGIVSYGGHPCGQSRKPGIYTKVF
DYNAWIQSIIAGNTAATCLP
>sp|Q58L95|FAXC_OXYMI Venom prothrombin activator omicarin-C catalytic subunit OS=Oxyuranus microlepidotus OX=111177 PE=2 SV=1
MAPQLLLCLILTFLWSLPEAESNVFLKSKVANRFLQRTKRANSLFEEFRSGNIERECIEE
RCSKEEAREVFEDDEKTETFWNVYVDGDQCSSNPCHYRGTCKDGIGSYTCTCLFGYEGKN
CERVLYKSCRVDNGNCWHFCKPVQNDIQCSCAEGYLLGEDGHSCVAGGNFSCGRNIKTRN
KREASLPDFVQSQNATLLKKSDNPSPDIRIVNGMDCKLGECPWQAVLVDEKEGVFCGGTI
LSPIYVLTAAHCINQTEKISVVVGEIDKSRVETGHLLSVDKIYVHKKFVPPKKGYKFYEK
FDLVSYDYDIAIIQMKTPIQFSENVVPACLPTADFANQVLMKQDFGIISGFGRIFEKGPK
SNTLKVLKVPYVDRHTCMVSSESPITPTMFCAGYDTLPRDACQGDSGGPHITAYRDTHFI
TGIVSWGEGCAKKGKYGIYTKVSKFILWIKRIMRQKLPSTESSTGRL
>sp|A8QL56|VSP1_OPHHA Alpha- and beta-fibrinogenase OhS1 OS=Ophiophagus hannah OX=8665 PE=1 SV=1
MALIRVLASLLILQLSYAVTPFDRIIGGFECNEYEHRSLVHLYNSSGFFCSGTLLNHEWV
LTAAHCNRDDIQIKLGVHNVSVNYEDEQIRVPKEKLCCHSTNNCTQLGQDIMLIRLNSSV
NYSEHIAPLSLPSNRPSMGSVCRVMGWGLLTSPEVTFPKVPHCVDINILHIQVCQAAYPS
MSENYLLCAGVLEGGKDSCKGDSGGPLICNREIQGIVSWGGFPCAQLLEPGVYTKVFDYI
DWIEGIIAGNTSVTCPSDNF
>sp|P0DL27|VSP41_BOTPI Thrombin-like enzyme BpirSP41 (Fragment) OS=Bothrops pirajai OX=113192 PE=1 SV=1
VVGGDECDINEHPFLAFLYSHGYFCGLTLINQEWVLTAAHCDRRFMRIYL
>sp|P81661|VSPA_BOTJA Thrombin-like enzyme bothrombin OS=Bothrops jararaca OX=8724 PE=1 SV=1
VIGGDECDINEHPFLAFMYYSPQYFCGMTLINQEWVLTAAHCDKTYMRIYLGIHTRSVAN
DDEVIRYPKEKFICPNKKKNVITDKDIMLIRLNRPVKNSTHIAPISLPSNPPSVGSVCRI
MGWGAITTSEDTYPDVPHCANINLFNNTVCREAYNGLPAKTLCAGVLQGGIDTCGGDSGG
PLICNGQFQGILSWGSDPCAEPRKPAFYTKVFDYLPWIQSIIAGNKTATCPP
>sp|Q8AY80|VSPS1_TRIST Alpha- and beta-fibrinogenase stejnefibrase-1 OS=Trimeresurus stejnegeri OX=39682 PE=1 SV=1
MELIRVLANLLILQLSYAQKSSELIIGGDECNIDEHRFLVALYKSGRFRCGGTLINQEWV
LTAAHCDRRNMEIKLGMHSKNVPNEDEQRRVPKEKFFCDSNKNYTQWNKDIMLIRLNSPV
NNSTHIAPLSLPSSPPIVGSVCRIMGWGTITSPNETYPDVPHCANINLFNYTVCHGAHAG
LPATSRTLCAGVLEGGKDTCKGDSGGPLICNGQFQGIVSWGGHPCAQPREPGVYTKVFDH
LDWIQNIIAGSTTATCPL
>sp|Q8AY79|VSPS2_TRIST Beta-fibrinogenase stejnefibrase-2 OS=Trimeresurus stejnegeri OX=39682 PE=1 SV=1
MELIRVLANLLILQLSYAQKSSELVVGGDECNINEHRSLVAIFNSTGFFCSGTLINQEWV
VTAAHCDSKNFKMKFGAHSKKLLNEDEQIRNPKEKFICPNKKNNDVLDKDIMLIKLDSSV
SNSEHIAPLSLPSSPPSVGSDCRIIGWGSITPIEVTYPDVPYCANINLLDDAECKPGYPE
LLPEYRTLCAGIVEGGKDTCGGDSGGPLICNGQFHGIVSYGGHPCGQSLKPGIYTKVFDY
NDWMKSIIAGNTAATCPP
>sp|F8S114|VSPCR_CROAD Thrombin-like enzyme crotalase OS=Crotalus adamanteus OX=8729 PE=1 SV=1
MVLIRVLANLLILQLSYAQKSSELVIGGDECNINEHRFLVALYDYWSQSFLCGGTLINEE
WVLTAKHCDRTHILIYVGVHDRSVQFDKEQRRFPKEKYFFDCSNNFTKWDKDIMLIRLNK
PVSYSEHIAPLSLPSSPPIVGSVCRAMGWGQTTSPQETLPDVPHCANINLLDYEVCRTAH
PQFRLPATSRTLCAGVLEGGIDTCNRDSGGPLICNGQFQGIVFWGPDPCAQPDKPGLYTK
VFDHLDWIQSIIAGEKTVNCPP
>sp|A0A0S4FKT4|VSP1_CRODO Thrombin-like enzyme collinein-1 OS=Crotalus durissus collilineatus OX=221569 PE=1 SV=1
VIGGDECNINEHNFLVALYEYWSQSFLCGGTLINGEWVLTAAHCDRKHILIYVGVHDRSV
QFDKEQRRFPKEKYFFNCRNNFTKWDKDIMLIRLNKPVSYSEHIAPLSLPSSPPIVGSVC
RVMGWGTIKSPQETLPDVPHCANINLLDYEVCRTAHPQFRLPATIRILCAGVLEGGIDTC
HRDSGGPLICNGEFQGIVSWGDGSCAQPDKPALYSKVFDHLDWIQNIIAGSETVNCPS
>sp|P0DJG5|VSPKA_GLOHA Snake venom serine protease AHP-Ka (Fragment) OS=Gloydius halys OX=8714 PE=1 SV=1
VIGGDECNINEHRFL
>sp|P26324|VSPF1_CALRH Thrombin-like enzyme ancrod OS=Calloselasma rhodostoma OX=8717 PE=1 SV=1
VIGGDECNINEHRFLVAVYEGTNWTFICGGVLIHPEWVITAEHCARRRMNLVFGMHRKSE
KFDDEQERYPKKRYFIRCNKTRTSWDEDIMLIRLNKPVNNSEHIAPLSLPSNPPIVGSDC
RVMGWGSINRRIDVLSDEPRCANINLHNFTMCHGLFRKMPKKGRVLCAGDLRGRRDSCNS
DSGGPLICNEELHGIVARGPNPCAQPNKPALYTSIYDYRDWVNNVIAGNATCSP
>sp|O42207|VSPE2_GLOUS Thrombin-like enzyme CPI-enzyme 2 OS=Gloydius ussuriensis OX=35671 PE=1 SV=1
MVLIRVLANLLILQLSYAQKSSELVIGGDECNINEHRFLALVFNSSGFLCSGTLINQEWV
LTAAHCDMENMRIYLGVHNESVQYDDEQTRVPEEKFFCLRSNNDTKWDKDIMLIRLDSPV
NNSAHIAPLNLPFNPPMLGSVCRIMGWGAITSPNEIYSSVPHCANINVLHYSMCRAVYPG
MPAQTRILCAGIQTGGIDTCSGDSGGPLICNGQFQGIVSWGRYPCAKPRAPGLYTRVFDY
TDWIENIIAGNTDASCPP
>sp|Q7SZE2|VSPD_GLOUS Bradykinin-releasing enzyme KR-E-1 OS=Gloydius ussuriensis OX=35671 PE=1 SV=1
VIGGDECNINEHRSLVAFFNSTGFFCSGTLVNEEWVLSAAHCDSTNFQMKLGVHSKKVLN
EDEQTRNPKEKFICPNKKNDEVLDKDIMLIKLDSRVSNSEHIAPLSLPSSPPSVGSVCHI
MGWGSITPIKETYPDVPYCANINLLDDEVCQAGYPELLAEYRTLCAGILEGGKDTCGGDS
GGPLICNGQFQGIVSYGAHPCGQSLKPGIYTKVFDYSDWIQSIIAGNTDASCPP
>sp|Q91511|VSP5_PROMU Beta-fibrinogenase mucrofibrase-5 OS=Protobothrops mucrosquamatus OX=103944 PE=1 SV=1
MVLIRVLANLLILQLSYAQKSSELIIGGDECNINEHPFLVLVYYDDYQCGGTLINEEWVL
TAAHCNGENMEIYLGMHSKKVPNKDRRRRVPKEKFFCDSSKNYTKWNKDIMLIRLNRPVR
KSAHIAPLSLPSSPPSVGSVCRIMGWGTISPTKVTLPDVPRCANINLLDYEVCRAAYAGL
PATSRTLCAGILEGGKDSCGGDSGGPLICNGQFQGIVSWGGDPCAQPHEPGLYTNVFDHL
DWIKGIIAGNTDATCPP
>sp|P0DJF6|VSPC_TRIAB Thrombin-like enzyme chitribrisin OS=Trimeresurus albolabris OX=8765 PE=1 SV=1
MMLIRVLANLLILQLSYAQKSSELVIGGDECNINEHRSLVVLFNSSGALCGGTLINQEYV
LTAAHCDMPNMQILLGVHSASVLNDDEQARDPEEKYFCLSSNNDTKWDKDIMLIRLNRPV
NNSVHIAPLTLPSSPPRLGAICRIMGWGAITSPNETYPDASQCANINILRYSLCQAVYRG
MPAQSRIVCAGILRGGKGSCKGDSGGPLICNAQLQGIVSAGGDPCAQPRVPVLYIRVFDY
TDWIQSIIEGNRTVTCPP
>sp|P81824|VSP1_BOTJA Platelet-aggregating proteinase PA-BJ (Fragment) OS=Bothrops jararaca OX=8724 PE=1 SV=2
NSLVIVVGGRPCKINVHRSLVLLYNSSSLLCSGTLINQEWVLTAAHCDSKNFKMKLGVHS
IKIRNKNERTRHPKEKFICPNRKKDDVLDKDIMLIRLNRPVSNSEHIAPLSLPSSPPSVG
SVCYVMGWGKISSTKETYPDVPHCAKINILDHAVCRAAYTWWPATSTTLCAGILQGGKDT
CEGDSGGPLICNGLQGIVSGGGNPCGQPRKPALYTKVFDYLPWIESIIAGTTTATCP
>sp|Q9PSN3|VSP2_AGKBI Thrombin-like enzyme bilineobin OS=Agkistrodon bilineatus OX=8718 PE=1 SV=1
IIGGDECNINEHRFLVALYDVWSGSFLCGGTLINQEWVLTAAHCNMSNIYIYLGMHNQSV
QFDDEERRYPKEKYLFRCSKNFTKWDKDIMLIRLNKPVRNSEHIAPLSLPSSPPIVGSVC
RVMGWGTITSPNETLPDVPRCVNINLFNYTVCRGVFPRLPERSRILCAGVLEGGIDTCKR
DSGGPLICNGQFQGIVSWGPKRCAQPRKPALYSKVFDHLDWIQSIIAGNKTVNCP
>sp|A6MFK8|FAXD2_DEMVE Venom prothrombin activator vestarin-D2 OS=Demansia vestigiata OX=412038 PE=1 SV=1
MAPQLLLCLILTFLWSLPEAESNVFLKSNVANRFLQRTKRANSIFEEIRPGNIERECVEE
KCSKEEAREVFQDNEKTEAFWTVYVDGDQCLSNPCHYRGTCKDGIGSYTCTCLPGYEGKN
CEHVVVKSCRLFNGNCWHFCKTVQNDTQCSCAEGYRLGVDGFSCIAEGDFSCGRIIKSRN
KREASLPDFHFSDDYDAIDENNLVETVQSQSATLLKKSDNPSPDIRIVSGLDCKLGECPW
QAVLIDEHGKAFGGGTILSPYFVLTAAHCLNQTKSIAVVVGQVDISRKETRHLLHVDKAY
MHSKYVRATYDHDIAILRLRTPIQFSENVVPACLPTADFADEVLMKQDFGIVSGFGRLHE
RGSTSDILKVIRVPYVDRYTCMLSSNYRITPSMFCAGYGNQPQDACQGDSGGPHITAYGD
THFITGIISWGEGCGRKGKYGIYTKVSNFIPWIKTIMRRNQPSTESSTGRL
>sp|A6MFK7|FAXD1_DEMVE Venom prothrombin activator vestarin-D1 OS=Demansia vestigiata OX=412038 PE=1 SV=1
MAPQLLLCLIQTFLWSLPEAESNVFLKSNVANRFLQRTKRANSGFEEIYPANFERECVEE
RCSKEEAREVFEDDEKTEAFWTVYVDGDQCLSNPCHYGGTCKDGIGSYTCTCLAGYEGKN
CEHDLLKSCRVDNGNCWHFCKPVQNDTQCSCAEGYRLGDNGFSCIAEGEFSCGRNIKSRN
KREASLPDFQTDFSDDYDAIDENNLIETVQSQSATLLKKSDNPNPDIRIVNGLDCKLGEC
PWQAVLIDEKGTAFGGGTILSPYFVLTAAHCINKTKSIAVVVGQVDISRKETRRLLSVDK
VYTHPKYVHVTNDYDIAIIQLKTPIQFSENVVPACLPTADFANHVLMKQDFGIVSGFGRI
EEKGPTSNILKVVMVPYVDRHTCILSTKIPITRNMFCAGYGNQPEDACEGDSGGPHITAY
KDTHFLTGIVSWGEGCGRDGKYGIYTKVSNFLPWIKTIMRRKQPSTESSTGRL
>sp|Q7SZE1|VSPSX_GLOSA Thrombin-like enzyme saxthrombin OS=Gloydius saxatilis OX=92067 PE=1 SV=1
MVLIRVLANLLILQLSYAQKSSELVIGGDECNINEHRSLVAFFNSTGFFCSGTLINEEWV
LTAAHCDNTNFQMKLGVHSKKVLNEDEQTRNPKEKFICPNKKNDEVLDKDIMLIKLDSRV
SNSEHIVPLSLPSSPPSVGSVCHIMGWGSITPIKVTYPDVPYCAYINLLDDAVCQAGYPE
LLTEYRTLCAGILEGGKDTCGGDSGGPLICNGQFQGIVSFGAHPCGQGLKPGVYTKVFDY
NHWIQSIIAGNTTVTCPQ
>sp|P86497|VSPR_BITRH Snake venom serine protease rhinocerase (Fragments) OS=Bitis rhinoceros OX=715877 PE=1 SV=1
VIGGAECDINEHPSLALIYSTSMRFHCAGTLLNQEWVSFTMWDKDIMLIRTLCAGVLEGG
KDTCLAHPCAQPLLPAFYTKVFDYIPWIK
>sp|Q9DF67|VSP2_PROJR Snake venom serine protease 2 OS=Protobothrops jerdonii OX=242841 PE=1 SV=1
MVLIRVLANLLILQLSYAQKSSELVFGGRPCNINEHRSLVVLFNSSGFLCGGTLINQDWV
VTAAHCDSENFQLLFGVHSKKILNEDEQTRDPKEKFFCPNRKNDDEVDKDIMLIKLDSSV
SNSTHIAPLSLPSSPPSVGSVCRIMGWGKTIPTKEIYPDVPHCANINILDHAVCRAAYSW
RTVANTTLCAGILQGGKDTCHADSGGPLICNGQVQGIVSWGGHPCGQPREPGVYTKVLDY
NDWVQSIIAGNTEATCPP
>sp|Q9TXD8|ISOHC_AGEAP Venom peptide isomerase heavy chain OS=Agelenopsis aperta OX=6908 PE=1 SV=1
IVGGKTAKFGDYPWMVSIQQKNKKGTFDHICGGAIINVNWILTAAHCFDQPIVKSDYRAY
VGLRSILHTKENTVQRLELSKIVLHPGYKPKKDPDDIALIKVAKPIVIGNYANGICVPKG
VTNPEGNATVIGWGKISSGGKQVNTLQEVTIPIIPWKKCKEIYGDEFSEFEYSQITPYMI
CAGAEGKDSCQADSGGPLFQIDANGVATLIGTVANGADCGYKHYPGVYMKVSSYTNWMSK
NMV
>sp|C0HLA3|VSP4_LACMR Snake venom serine protease LmrSP-4 (Fragment) OS=Lachesis muta rhombeata OX=60219 PE=1 SV=1
VFGGDECNINEHRSLVVLFDSDGFLCAGTLINKEWVLTAAHCDSENFQMQLGV
>sp|Q9I8X2|VSP1_DEIAC Thrombin-like enzyme acutobin OS=Deinagkistrodon acutus OX=36307 PE=1 SV=1
MVLIRVLANLLILQLSYAQKSSELVIGGVECDINEHRFLVALYELTSMTFLCGGTLINQE
WVVTAAHCDRLQLYLYIGMHDKYVKFDDEQGREPIEKYFYNCSNNLTTRDKDIMLIRLDR
PVDNSTHIAPLSLPSRPPSVGSVCRVMGWGAISPSRDVLPDVPHCVNINLVNNAECRRAY
PRLPATSRTLCAGVMQGGIDSCNRDSGGPLICDGQFQGVVNWGGNPCAQPNMPALYTKVY
DYNDWIRSITAGNTTAACPP
>sp|Q9PRM8|VSPAA_CERCE Snake venom serine protease Afaacytin alpha/beta/beta' chains (Fragment) OS=Cerastes cerastes OX=8697 PE=1 SV=2
VIGGAECNINEHRSLVLLYXSSSXFGE
>sp|P0C578|VSP2_OVOOK Thrombin-like enzyme okinaxobin-2 (Fragment) OS=Ovophis okinavensis OX=8769 PE=1 SV=1
VVGGDECNINEHRFLVALYY
>sp|Q1L658|FA102_PSETE Coagulation factor X isoform 2 OS=Pseudonaja textilis OX=8673 GN=F10 PE=1 SV=1
MAPQLLLCLILTFLWSLPEAESNVFLKSKVANRFLQRTKRANSLVEEFKSGNIERECIEE
RCSKEEAREAFEDDEKTETFWNVYVDGDQCSSNPCHYRGICKDGIGSYTCTCLSGYEGKN
CERVLYKSCRVDNGNCWHFCKHVQNDIQCSCAEGYLLGEDGHSCVAGGNFSCGRNIKTRN
KREANLPDFVQSQNATLLKKSDNPSPDIRIVNGMDCKLGECPWQAALVDEKEGVFCGGTI
LSPIYVLTAAHCINETETISVVVGEIDKSRIETGPLLSVDKIYVHKKFVPPQKAYKFDLA
AYDYDIAIIQMKTPIQFSENVVPACLPTADFANQVLMKQDFGIVSGFGRIFEKGPKSKTL
KVLKVPYVDRHTCMVSSETPITPNMFCAGYDTLPRDACQGDSGGPHTTVYRDTHFITGIV
SSGEGCARNGKYGIYTKLSKFIPWIKRIMRQKLPSTESSTGRL
>sp|P81176|VSP1_GLOBL Thrombin-like enzyme halystase OS=Gloydius blomhoffii OX=242054 PE=1 SV=1
IIGGDECNINEHRFLVALYTPRSRTLFCGGTLINQEWVLTAAHCDRKNFRIKLGMHSKKV
PNKDEQTRVPKEKFFCLSSKNYTLWDKDIMLIRLDSPVKNSTHIEPFSLPSSPPSVGSVC
RIMGWGRISPTEETFPDVPHCVNINLLEYEMCRAPYPEFELPATSRTLCAGILEGGKDTC
RGDSGGPLICNGQFQGIASWGDDPCAQPHKPAAYTKVFDHLDWIKSIIAGNTDASCPP
>sp|P84788|VSP1_PROEL Thrombin-like enzyme elegaxobin-1 OS=Protobothrops elegans OX=88086 PE=1 SV=1
VIGGDECNINEHPFLVLVYYDDYQCGGTLINEEWVLTAAHCNGKNMEIYLGVHSKKVPNK
DVQRRVPKEKFFCDSSKTYTKWNKDIMLIRLDRPVRKSAHIAPLSLPSSPPSVGSVCRVM
GWGTITSPQETYPDVPHCAKINLLDYSECRAAYPGLPPKSRTLCAGVLEGGKDTCGGDSG
GPLICNGQFQGIVSWGGDPCAQPHEPGSYTNVFDHLDWIKGIIAGNTDATCPL
>sp|P20005|VSP1_OVOOK Thrombin-like enzyme okinaxobin-1 (Fragment) OS=Ovophis okinavensis OX=8769 PE=1 SV=1
VIGGDECNINEHRFLAALYD
>sp|Q91507|VSP1_PROMU Beta-fibrinogenase mucrofibrase-1 OS=Protobothrops mucrosquamatus OX=103944 PE=1 SV=1
MVLIRVLANLLILQLSYAQKSSELVIGGDECNINEHPFLVLVYYDDYQCGGTLLNEEWVL
TAAHCNGKDMEIYLGVHSKKVPNKDVQRRVPKEKFFCDSSKTYTKWNKDIMLIRLDRPVR
KSAHIAPLSLPSSPPSVGSVCRVMGWGTITSPQETYPDVPHCANINLLDYEVCRAAYAGL
PATSRTLCAGILEGGKDSCVGDSGGPLICNGQFQGIVSWGGDPCAQPREPGVCTNVFDHL
DWIKGIIAGNTDVTCPL
>sp|P0DMU1|VSPJF_PROJR Beta-fibrinogenase jerdofibrase (Fragment) OS=Protobothrops jerdonii OX=242841 PE=1 SV=1
VIGGDECNINEHPFLVLVYY
>sp|P0DJF7|VSPP_TRIPP Thrombin-like enzyme purpurase (Fragment) OS=Trimeresurus purpureomaculatus OX=101163 PE=1 SV=1
VVGGDECNINDHRSLVRIF
>sp|P0DM43|VSP_PROJR Thrombin-like enzyme jerdonobin (Fragment) OS=Protobothrops jerdonii OX=242841 PE=1 SV=1
VIGGDECNINEHRFLVALYDF
>sp|P0DKY5|VSP_CRODC Thrombin-like enzyme F202 (Fragment) OS=Crotalus durissus cascavella OX=184540 PE=1 SV=1
VVGGDECNINEHRFLVALYANSSLLCGGTLINQEWVLIAAHCDR
>sp|B5G6G5|FAXD_CRYNI Venom prothrombin activator nigrarin-D OS=Cryptophis nigrescens OX=292442 PE=2 SV=1
MAPPLLLCLILTFLWNLPEAESNVFLKSKVANRFLQRTKRSNSIFEEFKAGNIERECIEE
KCSKEEAREVFEDNEKTETFWNVYVDGDQCSSNPCHYRGTCKDGIGSYTCTCLPNYEGKN
CEKVLFESCRVFNGNCWHFCKSVQNEIQCSCAESYRLGDDGHSCVAEGDFSCGRNIKARN
KREASLPDFVQSQKAILLKKSDNPSPDIRIINGMDCKLGECPWQAVLLDEDDDVFCGGTI
LSSIHVLTAAHCINQTKNISVIVGEIDISRKETIRLLPVDKVYVHTKFVPPSYLYGHQNV
DRKTYDYDIAIIRMKTPIQFSENVVPACLPTADFVKQVLMKQDFGIVSGFGRTQYRGQTS
NTLKVITVPYVDRRTCMLSSDFPITPNMFCAGYDTLPQDACQGDSGGPHITAYGDTHFIT
GINSWGEGCAKKGKYGVYTKVSNFIPWIKAIMSLK
>sp|Q58L93|FAXD_PSEPO Venom prothrombin activator porpharin-D OS=Pseudechis porphyriacus OX=8671 PE=2 SV=1
MAPQLLLCLILTFLWSLPEAESNVFLKSKEANRFLQRTKRSNSLFEEFRPGNIERECIEE
KCSKEEAREIFKDNEKTEAFWNVYVDGDQCSSNPCHYGGTCKDGIGSYTCTCLPNYEGKN
CEHLLFKSCRFFNGNCWHFCKPVQNDTQCSCAESYRLGDDGHSCVAEGDFSCGRNIKARN
KREASLPDFVQSQNATLLKKSDNPSPDIRIINGMDCKLGECPWQAVLLDKEGDVFCGGTI
LSPIYVLTAAHCITQSKHISVVVGEIDISRKETRHLLSVDKAYVHTKFVLATYDYDIAII
QLKTPIQFSENVVPACLPTADFANQVLMKQDFGIISGFGHTRSGGQTSNTLKVVTIPYVD
RHTCMLSSDFRITPNMFCAGYDTLPRDACQGDSGGPHITAYRDTHFITGIISWGEGCAKK
GKYGVYTKVSNFIPWIKAVMRKHQPSTESSTGRL
>sp|A0A1I9KNP0|VSPH1_VIPAA Vaa serine proteinase homolog 1 OS=Vipera ammodytes ammodytes OX=8705 PE=1 SV=1
MVLIRVLANLLVLQLSYAQKSSELVIGGDECNINEHPFLVALHTARSKRFYCAGTLINQE
WVLTAARCDRKNIRIILGVHSKNVPNEDEQMRVPKEKFFCLSSKTYTRWDKDIMLIRLKR
PVNDSTHIAPLSLPSSPPSVGSVCRIMGWGTITTTKVTYPDVPHCADINMFDYSVCQKVY
RKLPEKSRTLCAGILQGGIDSCKVDNGGPLICNGQIQGIVSWGGYPCAQPHKPALYTNVF
DYTDWIQSIIAGNITATCPP
>sp|P0DKX2|VSP1_CRODM Thrombin-like enzyme Cdc SI (Fragment) OS=Crotalus durissus cumanensis OX=184542 PE=1 SV=1
VIGGDECNIN
>sp|P0CY52|FAXD_NOTSN Venom prothrombin activator notanarin-D (Fragments) OS=Notechis scutatus niger OX=1027870 PE=1 SV=1
SNSLFEEVRPIVNGMDCKLG
>sp|P0DKX3|VSP2_CRODM Thrombin-like enzyme Cdc SII (Fragment) OS=Crotalus durissus cumanensis OX=184542 PE=1 SV=1
VIGGDICNINEHNFLVALYE
>sp|Q9PRW3|VSPA2_CROAT Alpha-fibrinogenase A2 (Fragment) OS=Crotalus atrox OX=8730 PE=1 SV=1
VPGGDECNINEHRSL
>sp|Q9PRW4|VSPA1_CROAT Alpha-fibrinogenase A1 (Fragment) OS=Crotalus atrox OX=8730 PE=1 SV=1
VIGGDECNINEHRSLVAIFDS
>sp|Q9PRW2|VSP3_CROAT Alpha-fibrinogenase A3 (Fragment) OS=Crotalus atrox OX=8730 PE=1 SV=1
VIGGDECNINEHRSL
>sp|P43685|GILX_HELHO Gilatoxin OS=Heloderma horridum horridum OX=8552 PE=1 SV=2
IIGGQECDETGHPWLALLHRSEGSTCSGVLLNQDWIVTAAHCFYLGELRIGLGVHNRRVL
RGNEQVRVSARKKCYPATASIITNSSCSEYTDDIMLIKLDSSVEYTERVRPLSLPTSPAS
EGAECTVMGWGTTTPPDVTYPAVPVCVRIEMLNNAVCELARDLWNITDSVLCAGTWFGGK
DSCKGDSGGPLICRGQLTGIVSWGGFPCEQPLEYGVYTKVISFLFWIQSI
>sp|Q8QHK3|VSP1_CROAT Snake venom serine protease catroxase-1 OS=Crotalus atrox OX=8730 PE=1 SV=1
MVLIRVLANLLILQLSYAQKSSEPIIGGDECNRNEHRFLALVSSDGNQCGGTLINEEWVL
TAAHCEGNKMKIHLGVHSKKVPNKDKQTRVAKEKFFCVSSKNYTFWDKDIMLIRLDRPVS
NSEHIAPLSLPSSPPSVGSVCRIMGWGTISPTKVILPDVPHCVNINLLNYSVCRAAYPEY
GLPATSRTLCAGILEGGKDTCVGDSGGPLICNGQFQGIASWGSPNCGYVREPALYTKVFD
HLDWIQSIIAGNTDATCPFVNF
>sp|P0C590|VSP2_GLOUS Thrombin-like enzyme calobin-2 (Fragment) OS=Gloydius ussuriensis OX=35671 PE=1 SV=1
VIGGDECNINEHRFLVAXY
>sp|P81038|VSPA_CERCE Thrombin-like enzyme cerastotin (Fragments) OS=Cerastes cerastes OX=8697 PE=1 SV=1
VIGGAECNINEHRSLVLLYYSSRLFGGGTLINKEWVLSAAHCDGENMKIIYXXXXXXXXX
XKDRQIRVAKKYFCRDRKKSVIDKDIMLIKKPVNGSTH
>sp|P47797|VSPF2_CALRH Thrombin-like enzyme ancrod-2 OS=Calloselasma rhodostoma OX=8717 PE=2 SV=1
MVLIRVLANLVILQLSYAQKSSELVIGGDECNINEHRFLVALYDSTTRNFLCGGVLIHPE
WVITAKHCNKKSMVLYLGKHKQSVKFDDEQERFPKEKHFIRCNKPRTRWGEDIMLIRLNK
PVNNSEHIAPLSLPSNPPIVGSVCRVMGWGSINKYIDVLPDEPRCANINLYNYTVCRGVF
PRIPKKSKILCAGDLQGRLDSCHCDSGGPLICSEEFHGIVYRGPNPCAQPDKPALYTNIF
DHLHWILSIMAGNATCYP
>sp|Q6T5L0|VSPSH_GLOSH Alpha-fibrinogenase shedaoenase OS=Gloydius shedaoensis OX=88083 PE=1 SV=2
VIGGDECNINEHRFLVALYTSRFRTLFCGGTLINQEWVLTAAHCDRKNFRIKLGIHSKKV
PNEDEQTRVPKEKFFCLSSKNYTLWDKDIMLIRLDSPVKNSTHIAPFSLPSSPPSVGSVC
RIMGWGRISPTEETYPDVPHCVNINLLEYEMCRVPYPEFGLPATSRTLCAGILEGGKDTC
RGDSGGPLICNGQFQGIASWGDDPCAQPHKPAAYTKVFDHLDWIKSIIAGNTDASCPP
>sp|Q9YGJ8|VSPPA_GLOBR Venom plasminogen activator Haly-PA OS=Gloydius brevicaudus OX=259325 PE=1 SV=2
MALIRVLANLLILQLSYAQKSSELVVGGDECNINEHRSLVVLFNSSGLICSGTLINQEWV
LTAAHCDSKNFQMLFGVHSKKILNEDEQTRDPKEKFICPNKKKDDEKDKDIMLIRLDSPV
SNSEHIAPLSLPSSSPTVDSVCRIMGWGTIKPADETYPDVPHCANINILDHTVCRAAYPV
LLAGSSTLCAGTQQGGKDTCVGDSGGPLICNGQIQGIVSWGAHPCGQGSKPGVYTKVFDH
LDWIKSIIAGNTAVTCPP
>sp|P0DJF1|VSP1_BOTPA Thrombin-like enzyme BpSP-1 (Fragment) OS=Bothrops pauloensis OX=1042543 PE=1 SV=1
VIGGDECDINEHPFL
>sp|P0DMU0|VSPJN_PROJR Snake venom serine protease jerdonase (Fragment) OS=Protobothrops jerdonii OX=242841 PE=1 SV=1
IIGGDECNINEHPFLVALYDA
>sp|B5U2W0|VSP_BOMIG Venom serine protease Bi-VSP OS=Bombus ignitus OX=130704 PE=1 SV=1
MTGSKMLFACLALIAFLHPLVHVASAQECTTPNNKAGKCLGIRVCKPLLEMLQTQGHAAA
DFLRQSVCKYENNNPIVCCPNEESREDRGILVGNEYEPLRPPHCGFSNVSHTRVVGGKPA
VLGAWPWIAALGFRYPRNPALEPLWKCGGSLISSRHVLTAAHCAEINELYVVRIGDLNLV
RNDDGAHPVQIEIESKIIHPDYISGVTKHDIAILKLVEEVPFSEYVYPICLPVEDNLRNN
NFERYYPFVAGWGSLAHHGPGSDDLMEVQVPVISNTECKNSYARFAAAHVTDTVLCAGYT
QGGKDACQGDSGGPLMLPKKFTFYQIGVVSYGHKCAAAGYPGVYTRVTSYLDDFILPAMQ
>sp|B0FXM1|VSP13_CRODU Thrombin-like enzyme gyroxin B1.3 OS=Crotalus durissus terrificus OX=8732 PE=2 SV=1
MVLIRVLANLLILQLSYAQKSSELVIGGDECNINEHNFLVALYEYWSQSFLCGGTLINGE
WVLTAAHCDRKHILIYVGVHDRSVQFDKEQRRFPKEKYFFNCRNNFTKWDKDIMLIRLNK
PVSYSEHIAPLSLPSSPPIVGSVCRVMGWGTIKSPQETLPDVPHCANINLLDYEVCRTAH
PQFRLPATSRILCAGVLEGGIDTCHRDSGGPLICNGEFQGIVSWGDGPCAQPDKPALYSK
VFDHLDWIQNIIAGSETVNCPS
>sp|Q91508|VSP2_PROMU Beta-fibrinogenase mucrofibrase-2 OS=Protobothrops mucrosquamatus OX=103944 PE=1 SV=1
MVLIRVLANLLILQLSYAQKSSELVIGGDECNINEHPFLVLVYYDDYQCGGTLLNEEWVL
TAAHCNGKDMEIYLGVHSKKVPNKDVQRRVPKEKFFCDSSKTYTKWNKDIMLIRLDRPVR
KSAHIAPLSLPSSPPSVGSVCRVMGWGTITSPQVTLPDVPRCANINLLDYEVCRAAYPEL
PATSRTLCAGILEGGKDSCGGDSGGPLICNGQFQGIVSWGGDPCAQPHEPGLYTNVFDHL
DWIKGIIAGNTDVTCPL
>sp|B0FXM2|VSP14_CRODU Thrombin-like enzyme gyroxin B1.4 OS=Crotalus durissus terrificus OX=8732 PE=2 SV=1
MVLIRVLANLLILQLSYAQKSSELVIGGDECNINEHNFLVALYEYWSQSFLCGGTLINGE
WVLTAAHCDRTHFLIYVGVHDRSVQFDKEQRRFPKEKYFFNCGNNFTKWDKDIMLIRLNK
PVRNNEHIAPLSLPSSPPSVGSVCRVMGWGQTTSPQNTLPDVPHCANINLLDYEVCRTAL
PQLRLPATSRILCAGVLEGGIDTCNRDSGGPLICNGEFQGIVFWGPDPCAQPDKPALYSK
VFDHLDWIQSIIAGNTIVNCPP
>sp|B0FXM3|VSP17_CRODU Thrombin-like enzyme gyroxin B1.7 OS=Crotalus durissus terrificus OX=8732 PE=2 SV=1
MVLIRVLANLLILQLSYAQKSSELVIGGDECNINEHRLLAIVYTNSSQCAGTLINQEWVL
TAAHCDGENMDIYLGVHNESVQYDDEEGRVAAEKFFCLSSRNYTKWDKDIMLIRLNIPVR
NSTHIAPLSLPSSPPSVGSVCRVMGWGTITSPNETYPDVPHCANINLFDYEVCLAAYPEF
GLPATSRTLCAGIQQGGKDTCGSDSGGSLICNGQFQGIVSWGDNPCAQPHKPALYTKVLD
DTEWIQSIIAGNTAVTCPP
>sp|P0DJE8|VSPDV_BOTJR Thrombin-like enzyme D-V (Fragment) OS=Bothrops jararacussu OX=8726 PE=1 SV=1
VVGADNCNFN
>sp|O13069|VSP2_BOTJA Thrombin-like enzyme KN-BJ 2 OS=Bothrops jararaca OX=8724 PE=1 SV=1
MVLIRVLANLLILQLSYAQKASELIIGGRPCDINEHRSLALVKYGNFQCSGTLINQEWVL
SAAHCDGEKMKIHLGVHSKKVPNKDKQTRVAKEKFFCLSSKNYTKWDKDIMLIRLDSPVK
NSAHIAPISLPSSPPIVGSVCRIMGWGTISTSKVILSDVPHCANINLLNYTVCRAAYPEL
PATSRTLCAGILQGGKDTCVGDSGGPLICNGQFQGIVSWGSDVCGYVLEPALYTKVSDYT
EWINSIIAGNTTATCPP
>sp|Q91509|VSP3_PROMU Beta-fibrinogenase mucrofibrase-3 OS=Protobothrops mucrosquamatus OX=103944 PE=1 SV=1
MVLIRVLANLLILQLSYAQKSSELVIGGDECNINEHPFLVLVYYDDYQCGGTLLNEEWVL
TAAHCNGKDMEIYLGVHSKKVPNKDVQRRVPKEKFFCDSSKTYTKWNKDIMLIRLDRPVR
KSAHIAPLSLPSSPPSVGSVCRVMGWGTITSPQETYPDVPHCANINLLDYEVCRAAYAGL
PATSRTLCAGILEGGKDSCVGDSGGPLICNGQFQGIVSWGGDPCAQPREPGVYTNVFDHL
DWIKGIIAGNTDVTCPL
>sp|Q91510|VSP4_PROMU Beta-fibrinogenase mucrofibrase-4 OS=Protobothrops mucrosquamatus OX=103944 PE=1 SV=1
MVLIRVLANLLILQLSYAQKSSELVIGGDECNINEHPFLVLVYYDDYQCGGTLINEEWVL
TAAHCNGENMEIYLGMHSKKVPNKDRRRRVPKEKFFCDSSKTYTKWNKDIMLIRLDRPVR
KSAHIAPLSLPSSPPSVGSVCRVMGWGTITSPQVTLPDVPRCANINLLDYEVCRAAYPEL
PATSRTLCAGILEGGKDSCGGDSGGPLICNGQFQGIVSWGGDPCAQPHEPGLYTNVFDHL
DWIKGFIAGNTDVTCPP
>sp|P0DJF4|VSPAL_TRIAB Thrombin-like enzyme albolabrase (Fragment) OS=Trimeresurus albolabris OX=8765 PE=1 SV=1
VVGGDECNINE
>sp|Q9YGS1|VSPA_DEIAC Thrombin-like enzyme acutin (Fragment) OS=Deinagkistrodon acutus OX=36307 PE=1 SV=1
MVIGGDECDINEHRFLVAFFNTTGFFCGGTLINPEWVVTAAHCDSTNFQMQLGVHSKKVL
NEDEQTRNPKEKFICPNKNNNEVLDKDIMLIKLDKPISNSKHIAPLSLPSSPPSVGSVCR
IMGWGSITPVKETFPDVPYCANINLLDHAVCQTGYPSCWRNTTLCAGFLEGGKDTCGGDS
GGPLICNGQFQGIVSYGAHSCGQGPKPGIYTNVFDYTDWIQRNIAGNTDATCPP
>sp|Q8QHK2|VSP2_CROAT Snake venom serine protease catroxase-2 OS=Crotalus atrox OX=8730 PE=1 SV=1
MVLIRVLANLLILQLSYAQKSSELVVGGDECNINEHRSLVAIFNSTEFFCSGTLINQEWV
VTAAHCDSTNFKMKLGVHSKKVPNEDEQTRNPKEKFFCPNKKKDDVLDKDIMLIKLDSPV
SNSEHIAPLSLPSSPPSVGSVCHIMGWGSITPIEKTLPDVPYCANIKLLDDAVCQPPYPE
LPATSRTLCAGIPEGGKDTCGGDSGGPLICNGQFQGIVFYGAHPCGQALKPGVYTKVFDY
NDWIQSIIAGNTAATCPP
>sp|P33588|VSPCA_AGKBI Protein C activator (Fragment) OS=Agkistrodon bilineatus OX=8718 PE=1 SV=1
VVGGDECNINEHRSLALMYA
>sp|P81882|VSPT1_BOTJA Thrombin-like enzyme TL-BJ 1 (Fragment) OS=Bothrops jararaca OX=8724 PE=1 SV=1
VIGGDECNINEHRSLALVY
>sp|P81884|VSPT3_BOTJA Thrombin-like enzyme TL-BJ 3 (Fragment) OS=Bothrops jararaca OX=8724 PE=1 SV=1
VVGGDECNINEHRSLVAIF
>sp|P81883|VSPT2_BOTJA Thrombin-like enzyme TL-BJ 2 (Fragment) OS=Bothrops jararaca OX=8724 PE=1 SV=1
VVGGDECNINEHRSLVAIF
>sp|P0CJ41|VSPAF_TRIAB Alpha-fibrinogenase albofibrase OS=Trimeresurus albolabris OX=8765 PE=2 SV=1
MVLIRVLANLLILQLSYAQKSSELVVGGDECNINEHHSLVAIFNSTGFFCSGTLINQEWV
VTAAHCDSKNFKMKFGAHSKKLLNEDEQIRNPKEKFICPNKKSNEILDKDIMLIKLDSPV
SNSAHIAPLSLPSSPPSVGSVCRIMGWGSTTPIEVTYPDVPYCANINLLDDAECKPGYPE
LLPEYRTLCAGIVQGGKDTCGGDSGGPLICNEKLHGIVSYGGHPCGQSHKPGIYTNVFDY
NDWIQSIIAGNTDATCLS
>sp|Q58G94|VSP21_CRODU Thrombin-like enzyme gyroxin B2.1 OS=Crotalus durissus terrificus OX=8732 PE=2 SV=1
VIGGDECNINERNFLVALYEYWSQSFLCGGTLINGEWVLTAAHCDRKHILIYVGVHDRSV
QFDKEQRRFPKEKYFFNCRNNFTKWDKDIMLIRLNKPVSYSEHIAPLSLPSSPPIVGSVC
RVMGWGTIKSPQETLPDVPHCANINLLDYGVCRTAHPQFRLPATSRILCAGVLEGGIDTC
HRDSGGPLICNGEFQGIVSWGDGSCAQPDKPALYSKVFDHLDWIQNIIAGSETVNCPS
>sp|P18692|VSPCE_CERVI Thrombin-like enzyme cerastobin (Fragment) OS=Cerastes vipera OX=8698 PE=1 SV=1
VIGGAKCNINEHRSIVLLYSSRLFGHTLINKEWVL
>sp|P0DJG6|VSP_CROVV Snake venom serine protease (Fragment) OS=Crotalus viridis viridis OX=8742 PE=1 SV=1
VIGGDECNINEHRFLVALYDPDGFLSGGIL
>sp|Q7LZF4|VSP4A_CERCE Snake venom serine protease IVa (Fragment) OS=Cerastes cerastes OX=8697 PE=1 SV=1
VIGGAEENINEHRSL
>sp|Q9PS28|VSPF_CERCE Thrombin-like enzyme RP34 (Fragment) OS=Cerastes cerastes OX=8697 PE=1 SV=1
VIGGDEXDINEHRSLALMYXSWSHRFIXXGXLI
>sp|A7LAC7|VSP2_TRIAB Thrombin-like enzyme 2 OS=Trimeresurus albolabris OX=8765 PE=2 SV=1
MMLIRVLANLLILQLSYAQKSSELVIGGDECNINEHRFLVALYDVWSGDFLCGGTLINKE
YVLTAAHCETRNMYIYLGMHNKMYQFDDEQRRYPKKKYFFRCSNNFTRWDKDIMLIRLNR
PVRNSEHIAPLSLPSSPPSVGSVCRVMGWGTITSPNETLPDVPRCANINLLNYTVCRGVF
PRLPARSRTLCAGVLQGGIDTCKRDSGGPLICNGKLQGVVFWGPKPCAQPRKPALYTKVF
DHLDWIQSIIAGNTTVTCPP
>sp|A7LAC6|VSP1_TRIAB Thrombin-like enzyme 1 OS=Trimeresurus albolabris OX=8765 PE=2 SV=1
MVLITVLANLLILQLSYAQKSSELVIGGDECNINEHRFLVALYDVWSGDFLCGGTLINKE
YVLTAAHCETRNMYIYLGMHNKNVQFDDEQRRYPKKKYFFRCSNNFTRWDKDIMLIRLNR
PVRNSEHIAPLSLPSSPPSVGSVCRVMGWGTITSPNETLPDVPRCANINLLNYTVCRGVF
PRLPARSRTLCAGVLQGGIDTCKRDSGGPLICNGQLQGVVFWGPKPCAQPRKPALYTKVF
NHLDWIQSIIAGNTTVTCPP
>sp|Q9PRY9|VSP_BITAR Snake venom serine proteinase (Fragment) OS=Bitis arietans OX=8692 PE=1 SV=2
VIGGDECDINEHRFLVFLTXASGLACGGTLIN
>sp|P84033|PN47_PHONI U21-ctenitoxin-Pn1a OS=Phoneutria nigriventer OX=6918 PE=1 SV=2
IVYGTVTTPGKYPWMVSIHERVKDVMKQACGGAILNENWIVTAAHCFDQPIILKDYEVYV
GIVSWLHKNAPTVQKFQLSKIIIHDKYVKDGFANDIALIKTATPIDIKGSKYGVNGICFP
SGATDPSGEATVIGWGMIRGGGPISAELRQVTLPLVPWQKCKQIYGHPDSEFEYIQVVPS
MLCAGGNGKDACQFDSGGPLFQYDKKGVATLIGTVANGADCAYAHYPGMYMKVSAFRSWM
DKVMT
>sp|E0Y418|VSP1_MACLB Serine protease VLSP-1 OS=Macrovipera lebetina OX=8709 PE=2 SV=1
MVLIRVLANLLVLHLSYAQKSSELVIGGDECNINEHPFLALMYNSTSMKFHCSGTLLNEE
WVLTAAHCDMENMQIYLGVHDKKNPNKDQQTRVPKEMFFCLSNKSYTPWDKDIMLIRLNS
PVTYSTHIAPFSLPSSPPTVGSVCRIMGWGAITSPNETYPDVPHCANIEIYDYSVCRKAY
GGLPEKSRTLCAGVLQGGIDTCLADSGGPLICNGQFQGIVAWGRHPCAQPQLPAFYTKVF
DYSDWIQSIIAGNTAATCPS
>sp|Q7LZF5|VSPC1_CROAT Thrombin-like enzyme catroxobin-1 (Fragments) OS=Crotalus atrox OX=8730 PE=1 SV=1
VVGGDECNINEHRSLVAIFVSTEFDCGGDLINVEWVLTAAHCTLCAGIPEGGLDTCGGDS
GGPLICDGKPDGITS
>sp|F8S116|VSP5_CROAD Snake venom serine proteinase 5 OS=Crotalus adamanteus OX=8729 PE=1 SV=1
MVLIRVLANLLILQLSYAQKSSELVVGGDECNINEHRSLVAIFNSTEFFCSGTLINQEWV
VTAAHCDSTNFKMKLGVHSKKVPNEDEQTRNPKEKFFCPNKKKDDVLDKDIMLIKLDSPV
SNSEHIAPLSLPSSPPSVGSVCHIMGWGSITPIEKTLPDVPYCANINLLDDAVCRPPYPE
LPATSRTLCAGILEGGKDTCVVDSGGPLICNGQFQGIVFYGAHPCGQALKPGVYTKVFDY
NDWIQSIIAGNTAATCPP
>sp|O13061|VSPB_TRIGA Snake venom serine protease 2B OS=Trimeresurus gramineus OX=8767 GN=TLG2B PE=2 SV=1
MVLIRVLANLLILQLSYAQKSSELVVGGDECNINEHRFLVALYEYTSMTFICGGTLINQE
WVLTAAHCDRDTIYIYIGMHDKYVKFDDEQGRHPKEKYIFNCSNNFTKWDKDIMLIKLDY
PVNYSEHIAPLSLPSSPPSMGSVCRVMGWGAITPTNETLPDVPHCANINILDHALCRAVF
PGLPATSRTLCAGVLQGGTDTCNRDSGGPLICNGQFQGIVFWGWYPCAQPRVPALYTKVF
DHLDWIQSIIAGNTDAACPP
>sp|O13063|VSP3_TRIGA Snake venom serine protease 3 OS=Trimeresurus gramineus OX=8767 GN=TLG3 PE=2 SV=1
MVLIRVLANLLILQLSYAQKSSELVIGGDECNINEHRSLVVLFNSSGVLCGGTLINQEYV
LTAAHCDMPNMQILLGVHSASVLNDDEQARDPEEKYFCLSSNNDTEWDKDIMLIRLNRSV
NNSVHIAPLSLPSSPPRLGSVCRVMGWGAITSPNETYPDVPHCANINILRYSLCRAVYLG
MPVQSRILCAGILRGGKDSCKGDSGGPLICNGQLQGIVSAGSDPCAKPRVPNLYIKVFDY
TDWIQSIIAGNTTVTCPQ
>sp|O13059|VSP1_TRIGA Snake venom serine protease 1 OS=Trimeresurus gramineus OX=8767 GN=TLG1 PE=2 SV=1
MVLIRVLANLLILQLSYAQKSSELVVGGDECNINEHRSLVAIFNSTGFFCSGTLINQEWV
VTAAHCDSNNFKMKFGAHSQKVLNEDEQIRNPKEKFICPNKKNNEVLDKDIMLIKLDSSV
SNSEHIAPLSLPSSPPSVGSVCRIMGWGSITPTKVTYPDVPYCANINLLDDAECKPGYPE
LLPEYRTLCAGIVQGGKDTCGGDSGGPLICNGQFHGIVSYGAHPCGQSLKPGIYTTVFDY
NDWIKSIIAGNTAATCPP
>sp|Q9YGJ2|VSP1_GLOHA Snake venom serine protease pallabin OS=Gloydius halys OX=8714 GN=JZTHR5 PE=2 SV=1
MVLIRVLANLLILQLSYAQKSSKLVIGGDECNINEHRFLVALYTSRTLFCGGTLINQEWV
LTAAHCNMEDIQIKLGMHSKKVPNEDEQKRVPKEKFFCLSSKNYTLWDKDIMLIRLDSPV
KNSAHIAPLSLPSSPPSVGSDCRTMGWGRISSTKETYPDVPHCVNINLLEYEMCRAPYPE
FELPATSRTLCAGILEGGKDTCVGDSGGPLICNGQSQGIASWGDDPCAQPHRPAAYTKVF
DHLDWIENIIAGNTDASCPP
>sp|Q9YGI6|VSP2_GLOHA Snake venom serine protease pallabin-2 OS=Gloydius halys OX=8714 GN=JZTHR7 PE=2 SV=1
MVLIKVLANLLILQLSYAQKSSELIIGGDECNINEHRFLVALYTSRTLFCGGTLINQEWV
LTAAHCNMEDIQIKLGMHSKKVPNEDEQKRVPKEKFFCLSSKNYTLWDKDIMLIRLDSPV
KNSAHIAPLSLPSSPPSVGSVCRTMGWGRISSTKETYPDVPHCVNINLLEYEMCRAPYPE
FELPATSRTLCAGILEGGKDTCVGDSGGPLICNGQFQGIASWGDDPCAQPHKPAAYTKVF
DHLDWIENIIAGNTDASCPP
>sp|O13062|VSPC_TRIGA Snake venom serine protease 2C OS=Trimeresurus gramineus OX=8767 GN=TLG2C PE=2 SV=1
MVLIRVLANLLILQLSYAQKSSELVIGGHPCNINEHPFLVLVYHDGYQCGGTLINEEWVL
TAAHCDGKKMKLQFGLHSKNVPNKDKQTRVPKEKFFCLSSKNFIKWGKDIMLIRLNRSVN
NSTHIAPLSLPSSPPSQNTVCNIMGWGTISPTKEIYPDVPHCANINILDHAVCRAFYPGL
LEKSKTLCAGILQGGKDICQGDSGGPLICNGQIQGIVSVGGNPCAEPRVPAIYTKVFDHL
DWIKSIIAGNTAATCPL
>sp|P0DJF5|VSPPA_TRIAB Venom plasminogen activator GPV-PA OS=Trimeresurus albolabris OX=8765 PE=2 SV=1
MVLIRVLANLLILQLSYAQKSSELVFGGRPCNINEHRSLVVLFNSSGFLCGGTLINQDWV
VTAAHCDSNNFQLLFGVHSKKTLNEDEQTRDPKEKFFCPNRKKDDEVDKDIMLIKLDSSV
NNSEHIAPLSLPSSPPSVGSVCRIMGWGKTIPTKDIYPDVPHCANINILDHAVCRTAYSW
RQVANTTLCAGILQGGKDTCHFDSGGPLICNEQFHGIVSWGGHPCGQPREPGVYTNVFDY
TDWIQSIIAGNKDATCPP
>sp|Q8QG86|VSP_BOTIN Snake venom serine protease BITS01A OS=Bothrops insularis OX=8723 PE=2 SV=1
MVLIRVIANLLILQVSYAQKSSELVVGGDECDINEHPFLAFLYSHGYFCGLTLINQEWVL
TAAHCDRRFMRIYLGIHARSVANDDEVIRYPKEKFICPNKNMSDEKDKDIMLIRLNRPVK
NSTHIAPISLPSNPPSVGSVCRVMGWGSITIPNDTYPDVPHCANINLVNDTVCRGAYKRF
PAKSRTLCAGVLQGGKDTCVGDSGGPLICNGTFQGIVSWGGKVCARPRKPALYTKVFDYL
PWIQSIIAGNKTATCPP
>sp|B0ZT25|VSPH_PROJR Snake venom serine protease homolog OS=Protobothrops jerdonii OX=242841 PE=1 SV=1
MVLVRVLANLLMLQLSYAQKSSELIIGGDECNINEHRFLVALYTFRSRRFHCSGTLINEE
WVLSAARCDRKNIRIQLGMHSTNVINEDVQTRVPKEKFFCLSSKTYTKWNKDIMLIRLKK
PVNNSTHIAPVSLPSNPPSLGSVCRVMGWGTISATKETHPDVPYCANINILDYSVCRAAY
ARLPATSRTLCAGILEGGKDSCLTDSGGPLICNGQFQGIVSWGGHPCGQPRKPGLYTKVF
DHLDWIKSIIAGNKDATCPP
>sp|Q9DG84|VSP7_PROMU Snake venom serine protease serpentokallikrein-2 OS=Protobothrops mucrosquamatus OX=103944 PE=2 SV=1
MVLIRVLANLLILQLSYAQKSSELVIGGDECNINEHPFLVLVYYDDYQCGGTLINEEWVL
TAAHCNGENMEIYLGMHSKKVPNKDRRRRVPKEKFFCDSSKNYTKWNKDIMLIRLNRPVR
KSAHIAPLSLPSSPPSVGSVCRIMGWGTISPTKVTLPDVPRCANINLLDYEVCRAVYPEL
PATSRTLCAGILEGGKDSCGGDSGGPLICNGQFQGIVSWGGDPCAQPHEPGLYTNVFDHL
DWIKGIIAGNTDVTCPL
>sp|Q9DG83|VSP6_PROMU Snake venom serine protease serpentokallikrein-1 OS=Protobothrops mucrosquamatus OX=103944 PE=2 SV=1
MVLIRVLANLLILQLSYAQRTSELVIGGDECNINEHRFLVALHDALSGRFLCGGTLIHPE
WVLTAAHCNTHFIIIYLGAHNQSVEFDYEETRYPEKKYFFPCSKNYTKWDKDIMLIRLYS
PVRNSKHIAPISLPSSPPSVGSVCRIMGWGAITSPNETFPDVPHCANINLFNYTVCRAAY
PELPATSRTLCAGILEGGIDTCHGDSGGPLICNGQFQGIVQAGGKTCARPRKPAVYTNVF
DHLDWIKSIIAGNTAVTCPP
>sp|O73800|VSPSN_GLOHA Snake venom serine protease salmobin OS=Gloydius halys OX=8714 PE=2 SV=1
MVLIKVLANHLILQLSYAQKSSELVIGGDECNINEHRFLVALYHSRSRTFLCGGTLINQE
WVLTAAHCDRFLMYIRLGMHNKNVKFDDEQRRFPKEKYFFACSNNFTKWDKDIMLIRLNR
PVNNSEHIAPLSLPSNPPSVGSVCRVMGWGTITSPNETLPDVPHCANINLLHYSVCQAAY
PKLPVTRRLLCAGILEGGIDSCHRDSGGPLICNGQFQGIVSWGRYPCAQPRVPGIYIKVF
DYTDWIQSIIAGNTAVNCPP
>sp|Q9DF66|VSP3_PROJR Snake venom serine protease 3 OS=Protobothrops jerdonii OX=242841 PE=2 SV=1
MVLIRVLANLLILQLSYAQKSSELIIGGHPCNINEHRSLVVLFNSSGLLCSGTLINKEWV
LTAAHCDSNNFQLLFGVHSKKVLNEDEQTRDPKEKFICPNKKKDDEKDKDIMLIRLDSSV
SNSEHIAPLSLPSSPPSVGSACRVMGWGKTIPTKDTYPDVPHCANINILDHAVCRAAYSN
LLEKSKTLCAGILQGGKDTCQFDSGGPLICNGQVQGIVSWGGHPCGQPHALGVYTNVFNY
TDWIQSIIAGNTDATCPP
>sp|E5AJX2|VSP_VIPBN Snake venom serine protease nikobin OS=Vipera berus nikolskii OX=1808362 GN=sp-VN PE=2 SV=1
MVLIRVLANLLLLQLSYAQKSSELVIGGDECNINEHPFLAFVTSDRRRCAGTLINQEWVL
TAAHCNGKYMKIELGVHDKMVRNEDKQTRVPKQKFFCLSSKEYTMWDKDIMLIRLNTPVN
NSTHIAPVSLASRPPVVGSVCRIMGWGTISSPKVILPDVPHCANIEIIKYSKCQGVHPEL
PAKGRVVCAGIWQGGKDSCHGDSGAPLICNGQLQGLLSWGGDPCAQPLQPGLYTDIFDYS
DWIQSIIAGNTTATCPP
>sp|Q9I8W9|VSP4_DEIAC Snake venom serine protease Dav-X OS=Deinagkistrodon acutus OX=36307 PE=2 SV=1
MVLIRVLANLLILQLSYAQKSSELVIGGVECDINEHRFLAAFFKYQPWTFQCAGTLIHEQ
WVLGAAHCYKRGLNIYLGMHNQSIQFDDEQRRYAIEEHYYRCDEKLTKWEKDVMLLKLNK
PVRNSTHIAPLSLPSSPPSIGSFCRVMGWGIMSSTKDILPDVPHCANIKLVNYTECVAPY
PNIPVTTRLWCAGVLEGGIDTCHQDSGGPLICDGQFQGIVAFGRYPCAQPRVPALYTKVS
NYTDWIQNIIAGKTTTACPP
>sp|E5L0E6|VSPCA_AGKPL Protein C activator OS=Agkistrodon piscivorus leucostoma OX=459671 PE=2 SV=1
MVLIRVLANLLILHLSYAQKSSELVIGGDECNINEHRFLALVYANGSLCGGTLINQEWVL
TARHCDRGNMRIYLGMHNLKVLNKDALRRFPKEKYFCLNIRNDTIWDKDIMLIRLNRPVR
NSAHIAPLSLPSNPPSVGSVCRVMGWGTITSPNATLPDVPHCANINILDYAVCQAAYRGL
AATTLCSGILEGGKDTCKGDSGGPLICNGQFQGILSVGGNPCAQPRKPGVYTKVFDYTDW
IQSIISGNTDAACPP
>sp|Q7LZF6|VSPE2_CROAT Kallikrein-like EII (Fragment) OS=Crotalus atrox OX=8730 PE=1 SV=1
HVGGDECNINEHRSLVAIFVFTEFF
>sp|Q09GK1|VSP_PHIOL Snake venom serine protease OS=Philodryas olfersii OX=120305 PE=2 SV=1
MALIGVLANLLILCLSYARTAPDRIIGGLECNQNEHRSLVLLYNSGGFFCSGTLINHEWV
LTAAHCNRENIQIKLGVHNIHVPNEDEQIRVPKEKVCCLGTMNCTQWNQDIMLIRLNSSV
NYSTHIAPLSLPSNPPSVGSVCRVMGWGTITSPEVTYPEVPHCVNIQILHKELCEAAYPI
LLGNSNILCAGKLLGDKDSCKGDSGGPLICNGQIQGIVSWGGFPCAQILEPGVYTKVFDY
IDWIQDIMAGNANVICPGDNF
>sp|O13058|VSP3_PROFL Snake venom serine protease 3 OS=Protobothrops flavoviridis OX=88087 GN=TLF3 PE=2 SV=1
MVLIRVLANLLILQLSYAQKSSELVIGGDECNINEHRSLVVLFNSSGALCGGTLINQEWV
LTAAHCDMPNMQIYLGVHSASVPNDDEQARDPEEKYFCLSSNNDTEWDKDIMLIRLNRSV
RNSKHIAPLSLPSSPPSVGSVCRIMGWGAITSPNETYPDVPYCANIKLLRYSLCRVYQRM
PAQSRILCAGILQGGKGICKGDSGGPLICNGQFQGIVHGGGKTCAQPYEPGLYIKVFDYT
DWIQNIIAGNTTATCPP
>sp|J3S835|VSP8_CROAD Snake venom serine proteinase 8 OS=Crotalus adamanteus OX=8729 PE=1 SV=1
MVLIRVLANLLILQLSYAQKSSELVIGGDECNINEHRSLVAIFNSTKFFCSGTLINQEWV
VTAAHCDSTNFKMKLGVHSKKVPNENEQTRNPKEKFFCPNKKKDDVLDKDIMLIKLDSPV
SNSEHIAPLSLPSSPPSVGSVCHIMGWGSITPIEKTLPDVPYCANINLLDDAVCRPPYPE
LPATSRTLCAGILEGGKDTCRGDSGGPLICNGQFQGIVFYGAHPCGQALKPGVYTKVFDY
NDWIQSIIAGNTAATCPP
>sp|E0Y420|VSP3_MACLB Serine protease VLSP-3 OS=Macrovipera lebetina OX=8709 PE=2 SV=1
MVLIRVLANLLVLQLSYAQKSSELVIGGDECNINEHRSLVYLYNDSNFQCGGTLINQEWV
LSAAHCDMENMEIYLGVHNLSLPNKDQKRRDPKEKFFCLSSKNYTKWDKDIMLIKLNRPV
KTSTHIAPLSLPSSPPSVGSVCRIMGWGTVTSPNETLLDVPHCANINILNYTVCRAASPR
LPTQSRTLCAGILQGGIDACKGDSGGPLICNGQIQGIVSWGNHPCAQPLKPGHYTHVFDY
TDWIQSIIAGNTTATCPP
>sp|J3S3W5|VSP1_CROAD Snake venom serine proteinase 1 OS=Crotalus adamanteus OX=8729 PE=1 SV=1
MVLIRVLANLLILQLSYAQKSSELVIGGDECNINEHRFLVALYDYWSQSFLCGGTLINEE
WVLTAKHCDRTHILIYVGVHDRSVQFDKEQRRFPKEKYFFDCSNNFTKWDKDIMLIRLNK
PVSYSEHIAPLSLPSSPPIVGSVCRAMGWGQTTSPQETLPDVPHCANINLLDYEVCRTAH
PQFRLPATSRTLCAGVLEGGIDTCNRDSGGPLICNGQFQGIVFWGPDPCAQPDKPGLYTK
VFDHLDWIQSIIAGEKTVNCPP
>sp|J3S832|VSPB_CROAD Snake venom serine proteinase 11 OS=Crotalus adamanteus OX=8729 PE=1 SV=1
MVLIRVLANLLILQLSYAQKSSELVVGGDECNINEHRSLVLVYSDGIQCGGTLINQEWML
TAAHCDGKKMKLQFGLHSKKVPNKDKQTRVPKEKFFCLSSKNNKEWDKDIMLIRLNRPVN
NSKHIAPLSLPSKPPSQDTVCNIMGWGTISPTEETYPDVPHCANINILDHAVCRAIYPGL
LEKSRVLCAGILEGGKDTCGGDSGGPLICNGEIQGLLSVGGDPCAQPHVPALYIKVFDYT
EWIQSIITGNTAATCPP
>sp|E5L0E4|VSPB_DABSI Beta-fibrinogenase-like OS=Daboia siamensis OX=343250 PE=2 SV=1
MVLIKVLANLLVLQLSYAQKSSELVVGGDECNINEHRSLVFLYNNSFGCSGTLINQQWVL
SAVHCDMENVRIYLGVHNLTLRNNAEIRLPEERFFCLSNKNYTKWDKDIMLIKLDRPVKT
STYIAPLSLPSSPPRVGSVCRIMGWGAITSPNETFPGVTHCANINILPYSVCRAAYKGLP
AQSRTLCGGILEGGIGSCMGDSGGPLICNGEMHGIVAWGDDTCAQPHKPVHYTKVYDYTD
WIQSIIAGNTAATCPP
>sp|E5L0E3|VSPAF_DABSI Alpha-fibrinogenase-like OS=Daboia siamensis OX=343250 PE=2 SV=1
MVLIRVLANLLVLQLSYAQKSSELVVGGHPCNIYEHHFLAFMYNSSGFMCSGTLINQQWV
LSAAHCDMENMHIYLGLHSFKLPNKDQKKRVAKEKFFCLSSKSYTKWDKDIMLIKLNKPV
TYSTHIASLSLPSNPPRVGSVCRIMGWGSITSPKKILPFVPHCANINIVPYTVCRVIYRP
LPEQSRTLCAGVSGRRIGSCLGDSGGPLICNGQIQGIVSWGSDPCVNRGAPSIYTKVFDY
TDWIHSIIAGNTAATCPS
>sp|J3SDW9|VSPE_CROAD Snake venom serine proteinase 14 OS=Crotalus adamanteus OX=8729 PE=1 SV=1
MVLIRVLANLLILQLSYAQKSSELVIGGDECNINEHRFLAIVHTDISLCTGTLINQEWVL
TAAHCDRGDILVLLGVHRLKDVQTRVAKEKFICPNRKKDNEKDKDIMLIRLDSPVNNSTH
IAPLSLPSNPPSVGSVCRIMGWGAITSPNVTFPGVPHCADINIFDYEVCRAAKPELPATS
RTLCAGILEGGKGSCDGDSGGPLICNGEIQGIVSWGGDICAQPREPGHYTKVFDYTDWIQ
SIIAGNTDVTCPP
>sp|O13057|VSP2_PROFL Snake venom serine protease 2 OS=Protobothrops flavoviridis OX=88087 GN=TLF2 PE=2 SV=1
MVLIRVLANLLILQLFYAQKSSELIIGGDECNINEHRFLVALYTFRSRRLHCGGILINQE
WVLSAARCNRKNIRIQLGMHSTNVINEDVQTRVPKEKFFCLSSKTHTRWNKDIMLIRLNS
PVNNSTHIAPVSLPSNPPSLGSVCRVMGWGTISATKETHPDVPHCANINILDYSVCRAAY
ARLPATSRTLCAGILEGGKDSCKADSGGPLICNGEIQGIVSRGGHSCGQPRKPGLYTKVF
DHLDWIKSIIAGNKDAICPP
>sp|J3RY93|VSPC_CROAD Snake venom serine proteinase 12 OS=Crotalus adamanteus OX=8729 PE=1 SV=1
MVLIRVLANLLILQLSYAQKSSELVIGGDECNINEHRFLVALYDPDRFLCSGILLNEEWV
LTAAHCDRRNIRIKLGMHSKTVPNEDEQTRVPKEKFFCLSSKNYTLWDKDIMLIRLDSPV
SNSEHIAPLSLPSSPPSVGSVCRIMGWGRISPSKETYPDVPHCANINLLDYEVCLAAYPE
FGLPATSKTLCAGILEGGKDTCVGDSGGPLICNGQFQGILSWGNDVCGYILQPALYTRVF
DHLDWIQSIIAGNTDVTCPP
>sp|J3SDX0|VSP4_CROAD Snake venom serine proteinase 4a OS=Crotalus adamanteus OX=8729 PE=1 SV=1
MVLIRVLANLLILQLSYAQMSSELVTGGDECNRNEHRFLVALYDPDRFLCGGTLLNEEWV
LTAAHCDRRNMWIKLGMHSKTVPNEDEQRRVPKEKFFCLSTKNYTLWDKDIMLIRLDSPV
SNSEHIAPLSLPSSPPSVGSVCRIMGWGTISSNKETYPNVPHCANINILDYEVCLAAYPE
FVLPATSRTLCAGILEGGKDSCKGDSGGPLICNGQFQGILSWGNDVCGYILQPALYTRVF
DHLDWIQRIIAGNTDATCPP
>sp|J3RYA3|VSP9_CROAD Snake venom serine proteinase 9 OS=Crotalus adamanteus OX=8729 PE=1 SV=1
MVLIRVLANLLILQLSYAQKSSELVIGGDECNIDEHRFLVALYHSRSKTFLCGGTLLNEE
WVLTAAHCNRVFMYIRLGMHNKNVKFDDEQIRYAKEKYFFRCHNNFTRWDKDIMLIRLNK
PVSYSEHIAPLSLPFSPPSVGSVCRAMGWGQTTSPQETLPDVPHCANINLLDYEVCRTAH
PQFRLPATSRTLCAGVLEGGIDTCNRDSGGPLICNGQFQGIVFWGPDPCAQPDKPGLYTK
VFDHLDWIQSIIAGEKTVNCPP
>sp|C0HJR6|VSP2_CRODO Thrombin-like enzyme collinein-2 (Fragment) OS=Crotalus durissus collilineatus OX=221569 PE=1 SV=1
TALPQLRLPATSRILCAGVLEGGIDTCNR
>sp|A8QL57|VSP1_BUNMU Snake venom serine protease BmSP (Fragment) OS=Bungarus multicinctus OX=8616 PE=2 SV=1
MVLIGVLASLLILQLSYSKSLDDGAKESAYDDEIQQSSWGNSTVNTTLTETVVIQLIMGG
SECYKSKHPFLVYLYNSAGFFCSGTLLNHEWVLTAAHCNRDDIQLKLGVHNVHVHYEDEQ
IRVPKEKLCCLSTKNCTQWSQDIMLIRLNSSVNNSKHIEPLSLPSRPPSMGSDCTVMGWG
TITSPKVTYPKVPHCVDIKILHNPVCQAAYPTMSRKNILCAGVLEGGKDSCKGDSGGPLI
CDGQIQGIVSWGRFPCAQLLEPGVYTKVFDYIDWIKGIIAGN
>sp|Q71QI4|VSP05_TRIST Snake venom serine protease KN5 OS=Trimeresurus stejnegeri OX=39682 PE=2 SV=1
MVLIRVLANLLILQLSYAQKSSELVIGGDECNINEHRFLVALYDVSSGDFRGSGALINPE
WVLTAAHCETEEMKLQFGLHSKRVPNKDKQTRVSKEKFFCESNKNYTKWNKDIMLIKLNR
PVKNSTHIAPLSLPSNPPSVGSVCRIMGWGTLSDTEMILPDVPHCANINLLNYSDCQAAY
PELPAKSRTLCAGILEGGKDTCSGDSGGPLICNGTFQGIASWGSTLCGYVREPGSYTKVF
DHLDWIQSIIAGNTNVTCPL
>sp|Q71QH9|VSP14_TRIST Snake venom serine protease KN14 OS=Trimeresurus stejnegeri OX=39682 PE=2 SV=1
MVLIRVLANLLILQLSYAQKSSELVIGGDECNINEHRFLVALYDVSSGDFRGSGTLINPE
WVLTAAHCETEEMKLQFGLHSKRVPNKDKQTRVSKEKFFCESNENYTKWNKDIMLIKLNR
PVKNSAHIEPLSLPSSPPSVGSVCRIMGWGTLSDTEMILPDVPHCANINLLNYSDCQAAY
PELPAKSRTLCAGILEGGKDTCSGDSGGPLICNGTFQGIASWGGTLCGYVREPGSYTKVF
DHLDWIQSIIAGNTNVTCPL
>sp|Q71QI5|VSP03_TRIST Snake venom serine protease KN3 OS=Trimeresurus stejnegeri OX=39682 PE=2 SV=1
MVLIRVLANLLILQLSYAQKSSKLVVGGDECNINEHPFLVLVYHDGYQCGGTLINEEWVL
TAAHCDGKKMKLRFGLHSKNVPNKDKQTRVPKEKFFCLSSKYFIKWGKDIMLIRLNRPVN
NSTHIAPLSLPSSPPSQNTVCNIMGWGTISPTKEIYPDVPHCANISILDHAVCRAFYPGL
LEKSKTLCAGILEGGKDICQGDSGGPLICNGQIQGIVSVGGNPCAEPRVPAIYTKVFDHL
DWIKSIIAGNTAATCPL
>sp|Q072L7|VSP_LACST Snake venom serine protease OS=Lachesis stenophrys OX=88085 PE=2 SV=1
MVLIRVLANLLILQLSYAQKSSELVIGGDECNINEHRSLALVYITSGFLCGGTLINQQWV
LTAAHCDRGNMLIFFDVHSLKGLNKDVQSRVAKEKFICPNRKKDDEKDKDIMLIKLDSPV
SNSEHIAPLSLPSNPPSVGSVCRIMGWGAITSPNVTLPGVPHCANINILDYEVCRKAYTG
LPATSRTLCAGILEGGKDSCKGDSGGPLICNGQFQGIVSWGAHPCGQSLKPGVYTKVFDY
TEWIQSILAGNADATCPP
>sp|Q71QJ3|VSP01_TRIST Snake venom serine protease KN1 OS=Trimeresurus stejnegeri OX=39682 PE=2 SV=1
MVLIRVLANLLILQLSYAQKSSELVVGGHPCNINEHRFLVLVYSDGIQCGGTLINKEWML
TAAHCDGKKMKLQFGLHSKNVPNKDKQTRVPKKKYFFPCSKNFTKWDKDIMLIRLNHPVN
NSTHIAPLSLPSKPPSQDTVCNIMGWGTISPTKEIYPDVPHCANINIVDHAVCRAFYPGL
LEKSKTLCAGILEGGKDTCQGDSGGPLICNGQIQGIVSVGGDPCAEPRVPALYTKVFDHL
DWIKSIIAGNTAATCPL
>sp|Q71QI8|VSP10_TRIST Snake venom serine protease KN10 OS=Trimeresurus stejnegeri OX=39682 PE=2 SV=1
MVLIRVLANLLILQLSYAQKSSELVVGGDECNINEHRFLVLVYTDGIQCGGTLINKEWML
TAAHCDGKKMKLQFGLHSKNVPNKDKQTRVPKKKYFFPCSKNFTKWDKDIMLIRLNHPVN
NSTHIAPLSLPSKPPSQDTVCNIMGWGTISPTKEIYPDVPHCANINIVDHAVCRAFYPGL
LEKSKTLCAGILEGGKDTCQGVSGGPLICNGQIQGIVSVGGDPCAEPRVPALYTKVFDHL
DWIKSIIAGNTAATCPL
>sp|Q9PTL3|VSPSA_GLOBR Snake venom serine protease salmonase OS=Gloydius brevicaudus OX=259325 PE=2 SV=1
MVLIRVLVNFLILQLSYAQKSSELVIGGDECNINEHRFLALLYSERFQCGGTLINEEWVL
TAAHCDMRNMYIYLGVHNVSVQYDDEQRRYPKKKYFRLSSRNYNQWDKDIMLIRLNRPLR
NSAHIAPLSLPSNPPSVGSVCRIMGWGTITSPQVTFPDVLHCANINIFDYEVCRAAYPEL
PATRRTLCAGILEGGKDSCNGDSGGPLICNGQFQGIAYWGADTCAQPREPGLYTKVFDYI
DWIQSIIAGNTAVTCPP
>sp|Q71QJ2|VSP06_TRIST Snake venom serine protease KN6 OS=Trimeresurus stejnegeri OX=39682 PE=2 SV=1
MVLIRVLANLLILQLSYAQKSSELVIGGDECNINEHRFLVALYDVSSGDFRGSGTLINPE
WVLTAAHCETEEMKLQFGLHSKRVPNKDKQTRVSKEKFFCESNKNYTKWNKDIMLIKLNR
PVKNSAHIEPLSLPSSPPSVGSVCRIMGWGTLSDTEMILPDVPHCANINLLNYSDCQAAY
PELPAKSRTLCAGILEGGKDTCSGDSGGPLICNGTFQGIASWGSTLCGYVREPGSYTKVF
DHLDWIQSIIAGNTNVTCPL
>sp|Q71QH6|VSP13_TRIST Snake venom serine protease KN13 OS=Trimeresurus stejnegeri OX=39682 PE=2 SV=1
MVLIRVLANLLILQLSYAQRSSELVIGGDECNINEHRFLVALYKSGRFRCGGTLINQEWV
LTAAHCDRRNMEIKLGMHSKNVPNEDEQRRVPKEKFFCDSNKNHTQWNKDIMLIRLNSPV
NNSTHIAPLSLPSNPPIVGSVCRIMGWGTITSPNETYPDVPHCANINLFNYTVCHGAHAG
LPATSRTLCAGVLEEGKDTCKGDSGGPLICNGQFQGIVSWGGDPCAQPREPGVYTKVFDH
LDWIQNIIAGNTTATCPL
>sp|Q71QH5|VSP08_TRIST Snake venom serine protease KN8 OS=Trimeresurus stejnegeri OX=39682 PE=2 SV=1
MVLIRVLANLLILQLSYAQKSSELVVGGLPCNINEHRFLVLVYSDGIQCGGTLINKEWML
TAAHCDGKKMKLQFGLHSKNVPNKDKQTRVPKKKYFFPCSKNFTKWDKDIMLIRLNHPVN
NSTHIAPLSLPSKPPSQDTVCNIMGWGTISPTKEIYPDVPHCAYINIVDHAVCRAFYPGL
LEKSKTLCAGILEGGKDTCQGDSGGPLICNGQIQGIVSVGGDPCAEPRVSVLYTKVFDHL
DWIKSIIAGNTAATCPL
>sp|E5L0E5|VSPPA_AGKPL Venom plasminogen activator OS=Agkistrodon piscivorus leucostoma OX=459671 PE=2 SV=1
MVLIRVLANLLILQLSYAQKSSELVVGGDECNINEHRSLVVFFNSSGFLCGGTSINQEWV
LTAAHCDSKNFQMLFGVHSKKILNEDEQTRDPKEKFICPNRKKDDERDKDIMLIRLDSPV
SNSEHIAPLSLPSSPPSVGSVCRIMGWGTISPTKVTYPDVPHCANINILDHAVCRAAYPT
LLAESSTVCAGTQQEGKDTCGGDSGGPLICNGQIQGIVSWRAHPCGQGLKPGVYTKVFDY
TDWIQSIISGNTDVTCPP
>sp|Q71QJ1|VSP09_TRIST Snake venom serine protease KN9 OS=Trimeresurus stejnegeri OX=39682 PE=2 SV=1
MVLIRVLANLLILQLSYAQKSSELVVGGDECNINEHRFLVLVYTDGIQCGGTLINKEWML
TAAHCDGKKMKLQFGLHSKNVPNKDKQTRVPKKKYFFPCSKNFTKWDKDIMLIRLNHPVN
NSTHIAPLSLPSKPPSQDTVCNIMGWGTISPTKEIYPDVPHCANINIVDHAVCRAFYPGL
LEKSKTLCAGILEGGKDICQGDSGGPLICNGQIQGIVSVGGNPCAEPRVPAIYTKVFDHL
DWIKSIIAGNTAATCPL
>sp|A8QL53|VSP1_NAJAT Snake venom serine protease NaSP (Fragment) OS=Naja atra OX=8656 PE=2 SV=1
MVLIRVLASLLILQLSYSKSLDDGAKESAYDDEIQQSSWGNSTVNTTLTETVVIQLIMGG
SECYKSKHPFLVYLYNSAGFFCSGTLLNHEWVLTAAHCNRDDIQLKLGVHNVHVHYEDEQ
IRVPKEKLCCLSTKNCTQWSQDIMLIRLNSSVNNSKHIEPLSLPSRPPSMGSDCTVMGWG
TITSPKVTYPKVPHCVDIKILHNPVCQAAYPTMSRKNILCAGVLEGGKDSCKGDSGGPLI
CDGQIQGIVSWGRFPCAQLLEPGVYTKVFDYIDWIRGIIAGN
>sp|Q71QI1|VSP12_TRIST Snake venom serine protease KN12 OS=Trimeresurus stejnegeri OX=39682 PE=2 SV=1
MVLIRVLANLLILQLSYAQRSSELVIGGDECNINEHRFLVALYKSGRFRCGGTLINQEWV
LTAAHCDRRNMEIKLGMHSKNVPNEDEQRRVPKEKFFCDSNKNYTQWNKDIMLIRLNSPV
NNSTHIAPLSLPSNPPIVGSVCRIMGWGTITSPNETYPDVPHCANINLFNYTVCHGAHAG
LPATSRTLCAGVLEGGKDTCKGDSGGPLICNGQFQGFVSWGGDPCAQPREPGVYTKVFDH
LDWIQNIIAGNTTATCPL
>sp|Q8AY78|VSP5M_TRIST Snake venom serine protease 5 OS=Trimeresurus stejnegeri OX=39682 PE=2 SV=1
MVLIRVLANLLILQLSYAQKSSELVVGGRPCNINEHRSLVVLFNSSGFLCGGTLINQDWV
VTAAHCDSNNFQMIFGVHSKNVPNEDEQRRVPKEKFFCDSNKNYTQWNKDIMLIRLNSPV
NNSTHIAPLSLPSSPPIVGSVCRIMGWGTITFPNETYPDVPHCANINLFNYTVCHGAHAG
LPATSRTLCAGVLEGGKDTCKGDSGGPLICNGQFQGIVSWGGHPCAQPREPGVYTKVFDH
LDWIQNIIAGNTTATCPL
>sp|Q802F0|VSPP1_GLOHA Snake venom serine protease PTLE1 OS=Gloydius halys OX=8714 PE=2 SV=1
MVLIRVLANLLILQLSYAQKSSELVIGGDECNINEHRFLALVFNSSGFLCSGTLINQEWV
LTAAHCDMENMRIYLGVHNESVQYDDEQTRVPEEKFFCLRSNNDTKWDKDIMLIRLDSPV
NNSAHIAPLNLPFNPPMLGSVCRIMGWGAITSPNEIYPDVPHCANINLLHYSMCQAVYPG
MPAQSRILCAGIQTGGIDTCSGDSGGPLICNGQFQGILHAGGNPCALPRAPGLYTRVFDY
TDWIENIIAGNTDASCPP
>sp|Q9YGJ9|VSPH2_GLOBR Snake venom serine protease Haly-2 OS=Gloydius brevicaudus OX=259325 PE=2 SV=1
MVLIRVLANLLILQLSYAQKSSELIIGGDECNINEHRSLVLMYYDGHQCDGTLINEEWVL
TAAHCDGENMEIQLGVHSKKVPNEDVQTRVPKEKFFCDSNKTYARWNKDIMLIRLDRPVS
NSAHIAPLSLPSSPPSVGSVCRIMGWGTFSTTQETYPDVPHCANINIHDFEVCQAAYPGL
PATNRILCAGILEGGKDTCKGDSGGPLICNGEIQGIVSWGGHLCGNVLEPGIYTKVFDHL
EWIRSIIAGNTDATCPL
>sp|Q71QI2|VSP2_TRIST Snake venom serine protease CL2 OS=Trimeresurus stejnegeri OX=39682 PE=2 SV=1
MVLIRVLANLLIIQLSYAQKSSELVIGGDECNINEHRSLVVLFNSSGALCGGTLINQEYV
LAAAHCDMPNMQILLGVHSASVLNDDEQARDPEEKYFCLSSNNDTKWDKDIMLIRLNRPV
NNSVHIAPLSLPSSPPSVGSVCRIMGWGKTIPTQETHPDVPHCANIKLFHYSLCRAVYVG
MPAQSRILCAGILQGGIGSCQGDSGGPLICNGQFQGIVSATSKPCAHSLMPALYIKVFDY
TDWIKSIIAGNTTVTCPP
>sp|Q2QA04|VSP_CRODD Snake venom serine protease OS=Crotalus durissus durissus OX=31150 PE=2 SV=1
MVLIRVLANLLILQLSYAQKSSELVIGGDECNINEHRSLALVYITSGFLCGGTLINKEWV
LTAAHCDRGDILVLLGVHRLKDVQTGVSKDVQTRVAKEKFICPNRKKDDEKDKDIMLIRM
DSPVNISTHIAPLSLPSNPPSVGSVCRIMGWGAITSPNVTLPGVPHCADINIFDYEVCRA
AKPELPVTSRTLCAGILEGGKGSCDGDSGGPLICNGEIQGIVSWGGDICAQPREPEPYTK
VFDYTEWIQSIIAGNTDATCPP
>sp|Q71QI7|VSP11_TRIST Snake venom serine protease KN11 OS=Trimeresurus stejnegeri OX=39682 PE=2 SV=1
MVLIRVLANLLILQLSYAQKSSELVTGGHPCNINEHPFLVLVYHDGYQCGGTLINEEWVL
TAAHCDGKKMKLQFGLHSKNEPNKDKQTRVPKEKFFCLSSKNFIKWGKDIMLIRLNRPVN
NSTHIAPLSLPSSPPSQNTVCNIMGWGTISPTKEIYPDVPHCANINILDHAVCRAFYPGL
LEKSKTLCAGILQGGKDICQGDSGGPLICNGQVQGIVSVGGNPCAEPRVPAIYTKVFDHL
DWIKSIIAGNTAATCPL
>sp|Q71QJ0|VSP02_TRIST Snake venom serine protease KN2 OS=Trimeresurus stejnegeri OX=39682 PE=2 SV=1
MVLIRVLANLLILQLSYAQKSSELVIGGHPCNINEHPFLVLVYHDGYQCGGTLINEEWVL
TAAHCDGKKMKLQFGLHSKNVPNKDKQTRVPKEKFFCLSSKNFIKWGKDIMLIRLNRPVN
NSTHIAPLSLPSSPPSQNTVCNIMGWGTISPTKEIYPDVPHCANINILDHAVCRAFYPGL
LEKSKTLCAGILQGGKDICQGDSGGPLICNGQIQGIVSVGGDPCAEPRVPAIYTKVFDHL
DWIKSIIAGNTAATCPL
>sp|Q71QH7|VSPP_TRIST Snake venom serine protease PA OS=Trimeresurus stejnegeri OX=39682 PE=2 SV=1
MVLIRVLANLLILQLSYAQKSPELVVGGDECNINEHRSLVAIFNSTGFFCSGTLINQEWV
VTAAHCDSNNFKMKFGAHSQKVLNEDEQIRNPKEKFICPNKKNNEVLDKDIMLIKLDSSV
SNSEHIAPLSLPSSPPSVGSVCRIMGWGSITPTKVTYPDVPYCANINLLDDAECKPGYPE
LLPEYRTLCAGIVQGGKDTCGGDSGGPLICNGQFHGIVSYGAHPCGQSLKPGIYTTVFDY
NDWIKSIIAGNTAATCPP
>sp|Q9DF68|VSP1_PROJR Venom serine proteinase-like protein OS=Protobothrops jerdonii OX=242841 PE=2 SV=1
MVLVRVLANLLMLQLSYAQKSSELIIGGDECNINEHRFLVALYTFRSRRFHCSGTLINEE
WVLSAARCDRKNIRIQLGMHSTNVINEDVQTRVPKEKFSCLSSKTYTKWNKDIMLIRLKK
PVNNSTHIAPVSLPSNPPTLGSVCRVMGWGTISATKETHPDVPLCANINILDYSVCRAAY
ARLPATSRTLCAGILEGGIDTCKGDPGGPLICNGQFQGIVSWGSDPCAKPHEPGSYTKVF
DHLNWIQSIIAGNTTATCPP
>sp|Q8UVX1|VSPG_GLOUS Snake venom serine protease gussurobin OS=Gloydius ussuriensis OX=35671 PE=2 SV=1
MVLIRVLANLLILQLSYAQKSSELIIGGDECNINEHRFLVALYTSRSRRFYCGGTLINQE
WVLTAAHCDRKNIRIKLGMHSEKVPNEDAQTRVPKEKFFCLSSKTYTKWDKDIMLMRLKR
PVNNSTHIAPVSLPSNPPSVGSVCRVMGWGTITSPQETYPDVPHCANINILDYEVCQAAH
GGLPATSRTLCAGILKGGKDSCKGDSGGPLICNGQFQGIASWGAHPCGQSLKPGVYTKVF
DYTEWIQSTIAGNTDATCPP
>sp|Q5W960|VSP12_BOTJA Snake venom serine protease HS112 OS=Bothrops jararaca OX=8724 PE=2 SV=1
MVLIRVIANLLILQLSYAQKSSELVIGGDECDINEHRFLAFLYAGGYYCGGTLINQEWVL
SAAHCDKRIIRIYLGMHTRSVPNDDEEIRYPKEKFICPNKKKNVITHKDIMLIRLNRPVK
NSEHIAPLSLPSNPPSVGSVCRIMGWGSITTPDETSPNVPHCANINLFNNTVCREAYNGL
PAKTLCAGVLQGGIDTCGGDSGGPLICNGQFQGILSWGGIPCAQPRKPAFYTKVFDYLPW
IQSIIAGNKTATCPP
>sp|Q71QI3|VSP5_TRIST Snake venom serine protease CL5 OS=Trimeresurus stejnegeri OX=39682 PE=2 SV=1
MVLIRVLANLLILQLSYAQRSSELVIGGDECNINEHRFLALVYTDRFQCGGTLINPEWVL
TAAHCDRRYMHIYLGVHNESVQYDDEQRRFPKKKYFCLSSKNYTRWDKDIMLIRLNRPVR
NSAHIAHLSLPSKPPSVGSVCRVMGWGTITSPNETLPDVPRCANINLFNYTVCRGVFPWL
PARSRILCAGVLQGGIDTCKRDSGGPLICNGQFQGIVSWGPKPCAQPREPALYTKVFDHL
DWIQSIIAGNTTVTCPP
>sp|U5YCR8|VSP_BOTPC Snake venom serine protease pictobin (Fragment) OS=Bothrops pictus OX=133440 PE=2 SV=1
ANLLILQVSYAQKSSELVIGGDECNINEHRFLAFTYSRGFFCGGTLINQEWVLTATHCDR
IFMRIYLGLHNQSVRYDDQQIRYPKEKYFFPCSKNFTKWDKDIMLIRLDRPVKNSEHIAP
LSLPSNPPSVGSVCRVMGWGTITAPNDTYPDVPHCANINLFNYTVCRGAYKGLPATSRTL
CAGVLQGGIDTCVGDSGGPLICNGQFQGIVFWGGDPCAQPRKPALYTKVFDHLHWILSII
AGNTTATCPP
>sp|P86545|VSP_NAJNA Thrombin-like enzyme TLP (Fragment) OS=Naja naja OX=35670 PE=1 SV=1
IGGFECNEHEHRSLVYLYNSAGFFCAGTLLNHEWVV
>sp|Q9I8X0|VSP3_DEIAC Snake venom serine protease Dav-KN OS=Deinagkistrodon acutus OX=36307 PE=2 SV=1
MVLIRVLANLLILQLSYAQKSSELVIGGDECNINEHPFLVLVYYDDYQCGGTLLNEEWVL
TAAHCNGKDMEIYLGVHSKKVPNKDVQRRVPKEKFFCDSSKTYTKWNKDIMLIRLDRPVR
KSAHIAPLSLPSSPPSVGSVCRIMGWGSITPVEVTFPDVPYCANINLLDDVECKPGYPEL
LPEYKTLCAGILEGGIDTCGFDSGAPLISNGQFQGIVSWGGDPCAQPREPGVYTNVFDHL
DWIKGIIAGNTDVTCPP
>sp|B5U6Y3|VSP_ECHOC Serine protease sp-Eoc49 OS=Echis ocellatus OX=99586 PE=2 SV=1
MVLIRVLANLLVLQLSYAQMSSELVVGGGECNRNRHRSLALLYNSSGTLCGGTLIHEEWV
LSAAHCDMENMKIYLGLHNLSLPNKDQQKREPRETHFCLPSRNYTLWDKDIMLIKLNRPV
NNSPHIAPISLPSNPPRLRSVCHIMGWGAITSPNETYPDVPHCANINILRYSVCRAAFGR
LPAQSRTLCAGILRGGIDTCLGDSGGPLICNGQIQGIVSWGAEVCAKPHAPGLYTKVSDY
TDWIQSIIAGNTTATCPP
>sp|J3S833|VSP2_CROAD Snake venom serine proteinase 2 OS=Crotalus adamanteus OX=8729 PE=1 SV=1
MVLIRVLANLLILQLSYAQKSSELIFGGRPCNRNEHRFLALVYSDGNQCSGTLINEEWVL
TAAHCEGNKMKIHLGVHSKKVPNKDKQTRVPKEKFFCVSSKTYTKWNKDIMLIRLDRPVS
NSKHIAPLNLPSSSPSVGSVCRIMGWGTISPTEVILPDVPQCANINLLSYSVCRAAYPEY
GLPATSRTLCAGILEGGKDTCAGDSGGPLICNGQFQGIASWGSTLCGYVREPALYTKVFD
HLDWIQSIIAGNTDATCPL
>sp|O13060|VSPA_TRIGA Snake venom serine protease 2A homolog OS=Trimeresurus gramineus OX=8767 GN=TLG2A PE=2 SV=1
MVLIRVLANLLILQLSYAQKSSELIIGGDECNINEHRFLVALYTFRSRRFHCGGTLINQE
WVLSAARCDRKNIRIKLGMHSTNVTNEDVQTRVPKEKFFCLSSKTYTKWNKDIMLIRLKR
PVNNSTHIAPVSLPSNPPSLGSVCRVMGWGTISATKETHPDVPHCANINILDYSVCRAAY
ARLPATSRTLCAGILEGGKDTCHGDSGGPLICNGQVQGIVSWGGHPCGQPRKPGLYTKVF
DHLDWIKSIIAGNKDATCPP
>sp|Q8UUK2|VSPS1_CROAD Snake venom serine proteinase Sp1 OS=Crotalus adamanteus OX=8729 PE=2 SV=1
MVLIRVLANLLILQLSYAQKSSELIFGGRPCNRNEHRFLALVYSDGNQCSGTLINEEWVL
TAAHCEGNKMKIHLGVHSKKVPNKDKQTRVPKEKFFCVSSKTYTKWNKDIMLIRLDRPVS
NSKHIAPLNLPSSSPSVGSVCRIMGWGTISPTEVILPDVPQCANINLLSYSVCRAAYPEY
GLPATSRTLCAGILEGGKDTCAGDSGGPLICNGQFQGIASWGSTLCGYVREPALYTKVFD
HLDWIQSIIAGNTDATCPL
>sp|Q8UUJ2|VSPUI_GLOUS Snake venom serine protease ussurin OS=Gloydius ussuriensis OX=35671 PE=2 SV=2
VIGGVECNINEHRFLVALYTSRSRRFYCGGTLINQEWVLTAAHCDRKNIRIKLGMHSEKV
PNEDAQTRVPKEKFFCLSSKTYTKWDKDIMLMRLKRPVNNSTHIAPVSLPSNPPSVGSVC
RVMGWGTITSSQETHPDVPHCANINILDYEVCRAAYPELPVTRRTLCAGILEGGKDSCNG
DSGGPLICNGQFQGIAYWGADTCAQPREPGLYTKVFDYTDWIQSIISGNTDATCPQ
>sp|Q8UUJ1|VSPUA_GLOUS Snake venom serine protease ussurase OS=Gloydius ussuriensis OX=35671 PE=2 SV=2
VIGGVECNINEHGFLALLYSRRFQCGGTLINEEWVLTAAHCDMRNMYIYLGVHNVSVQYD
DEQRRYPKKKYFCLSSRNYNQWDKDIMLIRLNRPVRNSAHIAPLSLPSNPPSVGSVCRVM
GWGTITSPQETLPDVPHCANINILDYEVCRAAYPELPVTRRTLCAGILEGGKDSCNGDSG
GPLICNGQFQGIAYWGADTCAQPREPGLYTKVFDYTDWIQSIISGNTDATCPQ
>sp|P0C8M2|CBP_MESMA Serine proteinase-like BMK-CBP (Fragment) OS=Mesobuthus martensii OX=34649 PE=1 SV=1
IFGGTFAKNGEYPWMVVIDLPEFACGGVLISKKFVLTAAH
>sp|Q6T6S7|VSP1_BITGA Venom serine proteinase-like protein 1 OS=Bitis gabonica OX=8694 PE=1 SV=1
MVLIRVLANLLLLQLSYAQESSELVIGGDECDINEHPFLVALHTARSKRFHCAGTLLNKE
WVLTAARCDRKNIRIKFGVHNKNVQNEDEEMRVPKEKHFCVSSKTYTRWDKDIMLIRLKR
PVNDGTHIAPLSLPSNPPSVGSVCRIMGWGSITTTKVTYPDVPHCANIKLFDYSVCRDAY
KGLPEKSRTLCAGILEGGIDSCKVDNGGPLICNGQFQGIGSWEGHPCAQPLKPALYTNVF
EYTDWIEGIIARNTTVTCPP
>sp|J3SBQ3|VSPD_CROAD Inactive snake venom serine proteinase 13 OS=Crotalus adamanteus OX=8729 PE=1 SV=1
MGLIRVLANLLILQLSYAQKSSELVIGGDECNINEHRFLAIVHTDISLCTGTLINQEWVL
TAAHCDGGNMDIYLGVHNESVRYDDEEGRVPAEKFFCLSSRNFTKWDKDIMLIRLNIPVR
NSAHIAPLSLPSSPPSVGSVCRVMGWGTITSPNETYPDVPHCANINLFDYEVCLAAYPEF
GLPATSKTLCAGILEGGKDTCVGDAGGPLICNGQFQGILSWGDDPCAQPRLPAVYTKVFD
HLDWIQSIIAGNTDATCPFVNF
>sp|Q5W958|VSP20_BOTJA Venom serine proteinase-like HS120 OS=Bothrops jararaca OX=8724 PE=2 SV=1
MVLIRVIANLLILQLSYAQKSSELVIGGDECNINEHPFLAFLYTGWIFCSGTLINKEWVL
TVKQCNNRRPMRIYLGMHTRSVPNDDEEIRYPKEMFICPNKKKNDIMLIRLNRPVNNSEH
IAPLSLPSNPPSVGSVCRIMGWGTITPSKATYPDVPHCANINLFNYTVCRGAHAGLPVTS
RKLCAGVLEGGIDTCSADSGGPLICNGQLQGIVSWRGGSCAQPHKPGLYTKVFDYLPWIQ
SIIAGSTTATCPP
>sp|Q7T229|VSPH_BOTJR Snake venom serine protease homolog OS=Bothrops jararacussu OX=8726 PE=1 SV=1
MVLIRVLANLLILQLSYAQKASELIIGGDECNINEHRFLVALYTSRSRRFHCSGTLINQE
WVLTAANCDRKNIRIKLGMHSKNVTNEDEQTRVPKEKFFCLSSKTYTKWDKDIMLIRLKR
PVNDSPHIAPISLPSSPPSVGSVCRIMGWGTISPTKVSYPDVPHCANINLLDYEVCRAAH
GGLPATSRTLCAGILEGGKDSCQGDSGGPLICNGQFQGILSWGVHPCGQRLKPGVYTKVS
DYTEWIRSIIAGNTDVTCPP
>sp|Q8AY82|VSP1M_TRIST Snake venom serine protease homolog 1 OS=Trimeresurus stejnegeri OX=39682 PE=2 SV=1
MVLIRVLANLLILQLSYAQKSSELIIGGDECNINEHRFLVALYTFRSRRFHCSGTLINQE
WVLSAARCDRKNIRIKLGMHSTNVTNEDVQTRVPKEKFFCLSSKTYTKWNKDIMLIRLKR
PVNNSTHIAPVSLPSNPPSLGSVCRVMGWGTISATKETHPDVPHCANINILDYSVCRAAY
ARLPATSRTLCAGILEGGKDTCHGDSGGPLICNGQVQGIVSWGGHPCGLPRKPGLYTKVF
DHLDWIKSIIAGNKDATCPP
>sp|Q71QI0|VSP07_TRIST Snake venom serine protease homolog KN7 OS=Trimeresurus stejnegeri OX=39682 PE=2 SV=1
MVLIRVLANLLILQLSYAQKSSELIIGGDECNINEHRFLVALYTFRSRRFHCGGTLINQE
WVLSAARCDRKNIRIKLGMHSTNVTNEDVQTRVPKEKFFCLSSKTYTKWNKDIMLIRLKR
PVNNSTHIAPVSLPSNPPSLGLVCRVMGWGTISATKETHPDVPHCANINILDYSVCRAAY
ARLPATSRTLCAGILEGGKDTCHGDSGGPLICNGQVQGIVSWGGHPCGQPRKPGLYTKVF
DHLDWIKSIIAGNKDATCPP
>sp|Q71QJ4|VSP04_TRIST Snake venom serine protease homolog KN4 OS=Trimeresurus stejnegeri OX=39682 PE=2 SV=1
MVLIRVLANLLILQLSYAQKSSELIIGGDECNINEHRFLVALYTFRSRRFHCGGTLINQE
WVLSAARCDRKNIRIKLGMHSTNVTNEDEQRRVPKEKFFCLSSKTYTQWNKDIMLIRLNS
PVNNSTHIAPLSLPSNPPFVGSVCRIMGWGTITSPNETYPDVPHCANINLFNYTVCHGAH
AGLPATSRTLCAGVLEGGKDTCKGDSGGPLICNGQFQGIVSWGGDPCAQPREPGVYTKVF
DHLDWIQNIIAGNTTATCPL
>sp|O93421|VSPPE_GLOHA Snake venom serine protease pallase OS=Gloydius halys OX=8714 PE=2 SV=2
VIGGDECNINEHRFLVALYTSRTLFCGGTLINQEWVLTAAHCNMEDIQIKLGMHSKKVPN
EDEQKRVPKEKFFCLSSKKLYLWDKDIMLIRLDSPVKNSAHIAPLSLPSSPPSVGSVCRT
MGWGRISSTKETYPDVPHCVNINLLEYEMCRAPYPEFELPATSRTLCAGILEGGKDTCVG
DSGGPLICNGQFQGIASWGDHPCAQPHKPAAYTKVFDHLDWIENIIAGNTDASCPP
>sp|Q8MQS8|SP34_APIME Venom serine protease 34 OS=Apis mellifera OX=7460 PE=2 SV=1
MIFTNNIAAFQNVVLVKKVKIVLLIFYGSIMFSMTQVNKEECDYYQNLNLGEIYYIYNPR
YPLPYSGSKCTWTITSYHRINLKCSLVEFSENKNCNAGSLTVKKNFANKYCGNITLNIES
TSNKMTVILTPPGRFFCEVRPIKRVKDSTNCNCGWKNPSRIVGGTNTGINEFPMMAGIKR
TYEPGMICGATIISKRYVLTAAHCIIDENTTKLAIVVGEHDWSSKTETNATVLHSINKVI
IHPKYDIIEKDDWQINDIALLKTEKDIKFGDKVGPACLPFQHFLDSFAGSDVTVLGWGHT
SFNGMLSHILQKTTLNMLTQVECYKYYGNIMVNAMCAYAKGKDACQMDSGGPVLWQNPRT
KRLVNIGIISWGAECGKYPNGNTKVGSYIDWIVSQTPDAEYCVIE
>sp|Q9PT40|VSP2_MACLB Venom serine proteinase-like protein 2 OS=Macrovipera lebetina OX=8709 PE=2 SV=1
MVLIRVLANLLVLQLSYAQKSSELVIGGDECNINEHPFPVALHTARSKRFYCAGTLINQE
WVLTAARCDRKNIRIILGVHSKNVPNEDQQIRVPKEKFFCLSSKTYTRWDKDIMLIRLKK
PVNDSTHIVPLSLPSSPPSVGSVCRIMGWGTITTTKVTYPDVPHCANINMFDYSVCRKVY
RKLPEKSRTLCAGILQGGIDSCKVDNGGPLICNGQIQGIVSWGGHPCAQPHKPALYTNVF
DYTDWIQSIIAGNITATCPP
>sp|Q7Z269|SP4_POLDO Venom serine protease OS=Polistes dominula OX=743375 PE=2 SV=1
MNCGKIILLFITIIGVAKSREENCKCGWDNPSRIVNGVETEINEFPMVARLIYPSPGMYC
GGTIITPQHIVTAAHCLQKYKRTNYTGIHVVVGEHDYTTDTETNVTKRYTIAEVTIHPNY
NSHNNDIAIVKTNERFEYSMKVGPVCLPFNYMTRNLTNETVTALGWGKLRYNGQNSKVLR
KVDLHVITREQCETHYGAAIANANLLCTFDVGRDACQNDSGGPILWRSPTTDNLILVGVV
NFGRTCADDAPGGNARVTSFMEFIHNATIGETYCKAD
>sp|Q6IWF1|VSPTL_BOTAL Snake venom serine protease BthaTL OS=Bothrops alternatus OX=64174 PE=2 SV=1
VIGGDECDINEHRFLAFLYPGRFFCSGTLINQEWVLTVAHCDTISMRIYLGLHTRSVPND
DEEIRYPMEKFKCPNRKRSYIKDKDIMLIRLNRPVNDSPHIAPLSLPSNPPSVGSVCHVM
GWGTTSPSKATYPDVPHCANINLVNDTMCHGAYNGLPVTSRKFCAGVLQGGIDTCVGDSG
GPLICNGQFQGIVSWGGKVCARLPRPALYTKVFEYLPWIQSIIAGNTTATCPL
>sp|P0DMH6|VSP_BOTFO Snake venom serine protease (Fragment) OS=Bothrops fonsecai OX=157549 PE=1 SV=1
IIGGDECNINEHRFL
>sp|P86531|VSP2_DABRR Vipera russelli proteinase RVV-V homolog 2 (Fragment) OS=Daboia russelii OX=8707 PE=1 SV=1
VVGGDECNINEHRSL
>sp|Q7M4I3|SP4_BOMPE Venom protease OS=Bombus pensylvanicus OX=28643 PE=1 SV=1
VVGGKPAKLGAWPWMVALGFHNYRQPKKSPEWKCGGSLRISRHVLTAAHCAIHRSLYVVR
IADLNLKRDDDGAHPIQMGIESKLIHPDYVYSEHHDDIAILKLEKDVSFSEYIRPICLPI
EESLRNNNFIGYNPFVAGWGRLRYKGPLSDALMEVQVPVVRNKVCKRAYSDVSDTVICAG
YPKGRKDSCQGDSGGPLMIPQESTYYEIGVVSYGHECALPKYPGVYTRVTSYLDSFILPA
LKK
>sp|P0DMH5|VSP_BOTCO Snake venom serine protease (Fragment) OS=Bothrops cotiara OX=8727 PE=1 SV=1
VVGGDECNINEHRFL
>sp|P86532|VSP4_DABRR Vipera russelli proteinase RVV-V homolog 4 (Fragment) OS=Daboia russelii OX=8707 PE=1 SV=1
VVGGDECNINEHPFLV
>sp|P80899|VSPCA_GLOHA Protein C activator (Fragment) OS=Gloydius halys OX=8714 PE=1 SV=1
VVGGDECNINEHRSL
>sp|P86530|VSP1_DABRR Vipera russelli proteinase RVV-V homolog 1 (Fragment) OS=Daboia russelii OX=8707 PE=1 SV=1
VIGGDECNINEHPFLA
>sp|P0CH88|SP4_BOMTE Venom protease (Fragment) OS=Bombus terrestris OX=30195 PE=1 SV=1
VVGGKPAKLGAWPWMVALGF
>sp|C0HLA1|VSP2_LACMR Thrombin-like enzyme LmrSP-2 (Fragment) OS=Lachesis muta rhombeata OX=60219 PE=1 SV=1
VIGGDECNINEHRFLVALYDPDGFFCGGTL
>sp|C0HLA2|VSP3_LACMR Thrombin-like enzyme LmrSP-3 (Fragment) OS=Lachesis muta rhombeata OX=60219 PE=1 SV=1
IVGGDECNINEHRFLVALYDPDGFFC
>sp|P0CV90|VSPH_CROAT Snake venom serine protease homolog (Fragment) OS=Crotalus atrox OX=8730 PE=1 SV=1
FLVALYTFR
