# Supplementary material for: Transcriptomic Insights into the Diversity and Evolution of Myxozoa (Cnidaria, Endocnidozoa) Toxin-like Proteins
Source: Mar Drugs. 2022 Apr 26;20(5):291. doi: 10.3390/md20050291 (PMC9144971; doi:10.3390/md20050291)
Supplement: Supplementary file 1 [file marinedrugs-20-00291-s001.zip › Supplementary File 1/scora.fasta]

>sp|Q9NJC4|SC17_MESMA Toxin BmKaTx17 (Fragment) OS=Mesobuthus martensii OX=34649 PE=2 SV=1
LLMTGVESGRDAYIAKNYNCVYHCFRDDYCNGLCTENGADSGYCYLAGKYGNACWCINLP
DDKPIRIPGKCHRR
>sp|P58328|SCX4_MESMA Alpha-like toxin BmK-M4 OS=Mesobuthus martensii OX=34649 PE=1 SV=1
VRDAYIAKPENCVYHCAGNEGCNKLCTDNGAESGYCQWGGRYGNACWCIKLPDDVPIRVP
GKCH
>sp|Q9N682|SCXB_MESMA Neurotoxin BmK-M11 OS=Mesobuthus martensii OX=34649 PE=3 SV=1
MNYLVMISFALLLMTGVESVRDAYIAKPENCVYHCATNEGCNKLCTDNGAESGYCQWGGK
YGNACWCIKLPDDVPIRVPGKCHR
>sp|D5HR50|SCX1A_ANDCR Alpha-toxin Ac1 (Fragment) OS=Androctonus crassicauda OX=122909 PE=2 SV=1
YIVMISLALVVMIGVESVRDGYIVYPNNCVYHCIPACDGLCKKNGGTSGSCSFLIGSGIA
CWCKDLPDNVPIKDPSQKCTR
>sp|P84614|SCX28_HOTTS Alpha-toxin Bs-Tx28 OS=Hottentotta tamulus sindicus OX=42519 PE=1 SV=1
GVRDAYIADDKNCVYTCGSNSYCNTECTKNGAESGYCQWFGRWGNGCWCIKLPDKVPIRI
PGKCR
>sp|H1ZZH9|SCX10_TITOB Toxin To10 OS=Tityus obscurus OX=1221240 PE=2 SV=1
MNYSTLIAVASLLTAGTESKKDGYPVEGSCAFPCGYDNAYCDKLCKERKADSGYCYWVNI
LCYCYGLPDNAAIKGYGRCKPGKK
>sp|P15225|SCX3_ORTSC Neurotoxin Os3 OS=Orthochirus scrobiculosus OX=6892 PE=1 SV=1
GVRDGYIAQPHNCVYHCFPGSGGCDTLCKENGATQGSSCFILGRGTACWCKDLPDRVGVI
VDGEKCH
>sp|M1JBC0|SCX4_ANDCR Sodium channel alpha-toxin Acra4 OS=Androctonus crassicauda OX=122909 PE=1 SV=1
VRDGYIVDDKNCVYHCIPPCDGLCKKNGGKSGSCSFLVPSGLACWCKALPDNVPIKDPSY
KCHKR
>sp|Q2YHM1|SCX8R_ANDMA Neurotoxin 8-related gene product 1/2/3 OS=Androctonus mauritanicus mauritanicus OX=6860 GN=NTVIIIrgp1 PE=3 SV=1
MNYLTMISLALLVMTGVESGVRDAYIADNKNCIFTCYRDSYCKTECIKNGAETGYCIWIG
EYGNACWCIKLPNKVPIKVPGKCNGR
>sp|P04098|SCX8_BUTOC Neurotoxin 8 (Fragment) OS=Buthus occitanus tunetanus OX=6871 PE=1 SV=1
VRDAYIAQNYNCVYTCFKNDYCNDICTKNGAXXGYC
>sp|P0CI53|SNAAL_LYCMC Neurotoxin LmNaTx21.1 (Fragment) OS=Lychas mucronatus OX=172552 PE=2 SV=1
LILVACLMMSCVHCKKDGYPVDWNNCMYDCGYDNAYCEKICKEKGGESGYCYFWKISCYC
EGLPDNVEIKGYGRCRG
>sp|P15221|SCX2_MESEU Toxin BeI2 OS=Mesobuthus eupeus OX=34648 PE=1 SV=1
ADGYVKGKSGCKISCFLDNDLCNADCKYYGGKLNSWCIPDKSGYCWCPNKGWNSIKSETN
TC
>sp|P01481|SCX5_LEIQU Alpha-mammal toxin Lqq5 OS=Leiurus quinquestriatus quinquestriatus OX=6885 PE=1 SV=1
LKDGYIVDDKNCTFFCGRNAYCNDECKKKGGESGYCQWASPYGNACWCYKLPDRVSIKEK
GRCN
>sp|P56610|SCX4_TITBA Toxin Tb4 (Fragment) OS=Tityus bahiensis OX=50343 PE=1 SV=1
GKEGYPTDKRGCKLTCFFT
>sp|B7SNV8|SCX8_PARGR Toxin Pg8 OS=Parabuthus granulatus OX=242110 PE=1 SV=1
MNYLLVLTLASLLALGVNGKKDGYPVDHANCKYECWYDDKYCDDLCKKRKADSGYCYKLN
ISCYCLGLPDNAAIKDYGRCRP
>sp|P0CI52|SNAU_LYCMC Neurotoxin LmNaTx30 OS=Lychas mucronatus OX=172552 PE=2 SV=1
MNNLIIIAVASWLVLGALCKKDGYPYDGNNCKYDCWKNQYCDDLCKKKKGASGYCYALNL
SCYCYGLPDKEKTSVKTKCYKGR
>sp|P59355|SCX2_LEIHE Alpha-mammal toxin Lqh2 OS=Leiurus hebraeus OX=6884 PE=1 SV=1
IKDGYIVDDVNCTYFCGRNAYCNEECTKLKGESGYCQWASPYGNACYCYKLPDHVRTKGP
GRCR
>sp|P0CI55|SNAZ2_LYCMC Neurotoxin LmNaTx35.2 OS=Lychas mucronatus OX=172552 PE=2 SV=1
MQLKIQLLMLVLMTVLTGVLGKDGYVVHEDTNCKYSCDVFKKWKYCSPLCQKKGAETGYC
YSFACWCVGLPEETLVYGDKGTYCWE
>sp|Q9NJC8|SC13_MESMA Toxin BmKaTx13 OS=Mesobuthus martensii OX=34649 PE=2 SV=1
MNYLVMISFALLLMKGVESVRDAYIAKPENCVYHCAGNEGCNKLCTDNGAESGYCQWGGR
YGNACWCIKLPDDVPIRVPGKCHR
>sp|Q56TT9|SCIT_HOTJU Alpha-insect toxin BjaIT OS=Hottentotta judaicus OX=6863 PE=1 SV=1
MNYLVVICFALLLMTGVESGRDAYIADNLNCAYTCGSNSYCNTECTKNGAVSGYCQWLGK
YGNACWCINLPDKVPIRIPGACRGR
>sp|P55902|SIX1_BUTOC Alpha-insect toxin BotIT1 OS=Buthus occitanus tunetanus OX=6871 PE=1 SV=1
VRDAYIAQNYNCVYFCMKDDYCNDLCTKNGASSGYCQWAGKYGNACWCYALPDNVPIRIP
GKCHS
>sp|P0DJH8|SCX1_BUTMA Alpha-toxin Bu1 OS=Buthacus macrocentrus OX=1143368 PE=1 SV=1
GVRDAYIADDKNCVYTCAKNSYCNTECTKNGAESGYCQWLGKYGNGCWCIKLPDKVPIRI
PGRCRGR
>sp|P56678|SCL3_LEIHE Alpha-like toxin Lqh3 OS=Leiurus hebraeus OX=6884 PE=1 SV=1
VRDGYIAQPENCVYHCFPGSSGCDTLCKEKGGTSGHCGFKVGHGLACWCNALPDNVGIIV
EGEKCHS
>sp|P04097|SCX5_BUTOC Neurotoxin 5 (Fragment) OS=Buthus occitanus tunetanus OX=6871 PE=1 SV=1
VRDAYIAQNYNCVYTCFKNDYCND
>sp|P0DQH6|SCX4A_TITFA Beta-toxin Tf4a OS=Tityus fasciolatus OX=203543 PE=3 SV=1
GKEGYPADSKGCKVTCFFTGVGYCDKECKLKKASSGYCAWPACYCYGLPDSASVWDSATN
KCGKK
>sp|P01482|SCX5_ANDMA Alpha-toxin Amm5 OS=Androctonus mauritanicus mauritanicus OX=6860 PE=1 SV=1
LKDGYIIDDLNCTFFCGRNAYCDDECKKKGGESGYCQWASPYGNACWCYKLPDRVSIKEK
GRCN
>sp|Q95P69|SCAA_MESMA Toxin BmKT OS=Mesobuthus martensii OX=34649 PE=2 SV=1
MNYLVFFSLALLLMTGVESVRDGYIADDKNCAYFCGRNAYCDDECKKNGAESGYCQWAGV
YGNACWCYKLPDKVPIRVPGKCNGG
>sp|P09982|SCXE_MESEU Toxin BeM14 OS=Mesobuthus eupeus OX=34648 PE=1 SV=1
ARDAYIADDRNCVYTCALNPYCDSECKKNGADGSYCQWLGRFGNACWCKNLPDDVPIRKI
PGEECR
>sp|P46066|SCXV_CENSC Alpha-toxin CsE5 OS=Centruroides sculpturatus OX=218467 PE=1 SV=1
KKDGYPVDSGNCKYECLKDDYCNDLCLERKADKGYCYWGKVSCYCYGLPDNSPTKTSGKC
NPA
>sp|D9U298|SNAA3_LYCMC Neurotoxin LmNaTx3 OS=Lychas mucronatus OX=172552 PE=2 SV=1
MQLKIQLLMLVLMIVLTDVYSKDGFIVSKKNCLYRCSQSDERGFCNAVCLRYDADSGYCR
TGKCWCDGLPQKANIAMKNKNYC
>sp|Q9NJC7|SC11_MESMA BmK AGP-SYPU2 OS=Mesobuthus martensii OX=34649 PE=1 SV=1
MNYMVIISLALLVMTGVESVKDGYIADDRNCPYFCGRNAYCDGECKKNRAESGYCQWASK
YGNACWCYKLPDDARIMKPGRCNGG
>sp|Q9GQV6|SC16_MESMA Toxin BmKaTx16 OS=Mesobuthus martensii OX=34649 PE=2 SV=1
MNYLVMISFALLLMTGVESVRDAYIAKPHNCVYECARNEYCNDLCTKNGAKSGYCQWVGK
YGNGCWCKELPDNVPIRVPGKCHR
>sp|Q9NJC5|SC10_MESMA Toxin BmKaTx10 OS=Mesobuthus martensii OX=34649 PE=2 SV=1
MNYLVMVSFALLLMTGVESVRDGYIALPHNCAYGCLLNEFCNDLCTKNGAKIGYCNIQGK
YGNACWCIELPDNVPIRVPGRCHPS
>sp|P59356|SCL6_LEIHE Alpha-like toxin Lqh6 OS=Leiurus hebraeus OX=6884 PE=1 SV=1
VRDGYIAQPENCVYHCIPDCDTLCKDNGGTGGHCGFKLGHGIACWCNALPDNVGIIVDGV
KCHK
>sp|P01479|SCX1_ANDAU Neurotoxin-1'' OS=Androctonus australis OX=6858 PE=1 SV=3
MNYLVMISLALLLMIGVESKRDGYIVYPNNCVYHCVPPCDGLCKKNGGSSGSCSFLVPSG
LACWCKDLPDNVPIKDTSRKCTR
>sp|P0C910|SCX3_ANDMA Alpha-toxin Amm3 OS=Androctonus mauritanicus mauritanicus OX=6860 PE=1 SV=1
GRDGYIVDTKNCVYHCYPPCDGLCKKNQAKSGSCGFLYPSGLACWCVALPENVPIKDPND
DCHK
>sp|P0DSO4|SCX3_TITFA Beta-toxin Tf3 OS=Tityus fasciolatus OX=203543 PE=3 SV=1
KKDGYPVEGDNCAFVCFGYDNAYCDKLCKDKKADSGYCYWVHILCYCYGLPDKEPTKTNG
RCKPGKK
>sp|P84646|SCX1_ODODO Alpha-toxin OD1 OS=Odontobuthus doriae OX=342590 PE=1 SV=1
GVRDAYIADDKNCVYTCASNGYCNTECTKNGAESGYCQWIGRYGNACWCIKLPDEVPIRI
PGKCR
>sp|P59357|SCL7_LEIHE Alpha-like toxin Lqh7 OS=Leiurus hebraeus OX=6884 PE=1 SV=1
VRDGYIAKPENCAHHCFPGSSGCDTLCKENGGTGGHCGFKVGHGTACWCNALPDKVGIIV
DGVKCH
>sp|P01484|SCX2_ANDAU Alpha-mammal toxin AaH2 OS=Androctonus australis OX=6858 PE=1 SV=3
MNYLVMISLALLFVTGVESVKDGYIVDDVNCTYFCGRNAYCNEECTKLKGESGYCQWASP
YGNACYCYKLPDHVRTKGPGRCHGR
>sp|P01488|SCX1_BUTOC Alpha-toxin Bot1 OS=Buthus occitanus tunetanus OX=6871 PE=1 SV=2
GRDAYIAQPENCVYECAQNSYCNDLCTKNGATSGYCQWLGKYGNACWCKDLPDNVPIRIP
GKCHF
>sp|P56608|SCX3_TITBA Toxin Tb3 OS=Tityus bahiensis OX=50343 PE=1 SV=1
KKDGYPVEADNCAFVCFGYDNAYCDKLCGDKKADSGYCYWVHILCYCYGLPDNEPTKTNG
KC
>sp|E7D082|SCX5B_MESEU Sodium channel neurotoxin MeuNaTxalpha-5* OS=Mesobuthus eupeus OX=34648 PE=1 SV=1
MNYLILISFALLVITGVESARDAYIAKPHNCVYECFDAFSSYCNGVCTKNGAKSGYCQIL
GTYGNGCWCIALPDNVPIRIPGKCHRR
>sp|P58488|SCM2_MESMA Alpha-like toxin BmK M2 OS=Mesobuthus martensii OX=34649 PE=1 SV=1
VRDAYIAKPHNCVYECARNEYCNNLCTKNGAKSGYCQWSGKYGNGCWCIELPDNVPIRVP
GKCH
>sp|P01490|SCXA_MESEU Alpha-toxin BeM10 OS=Mesobuthus eupeus OX=34648 PE=1 SV=1
VRDGYIADDKDCAYFCGRNAYCDEECKKGAESGKCWYAGQYGNACWCYKLPDWVPIKQKV
SGKCN
>sp|Q9GUA7|SCA3_MESMA Toxin BmKa3 OS=Mesobuthus martensii OX=34649 PE=2 SV=1
MNYLVFFSLALLLMTGVESVRDGYIADDKNCAYFCGRNAYCDDECKKKGAESGYCQWAGV
YGNACWCYKLPDKVPIRVPGKCNGG
>sp|Q9GNG8|SC15_MESMA Toxin BmKaTX15 OS=Mesobuthus martensii OX=34649 PE=2 SV=1
MNYLVFFSLALLVMTGVESVRDGYIADDKNCAYFCGRNAYCDDECKKNGAESGYCQWAGV
YGNACWCYKLPDKVPIRVPGKCNGG
>sp|Q86SE1|SCX1_ANDAM Toxin Aam1 OS=Androctonus amoreuxi OX=112024 GN=H1 PE=1 SV=1
MNYLVMISLALLLMIGVESVRDGYIVYPHNCVYHCIPSCDGLCKENGATSGSCGYIIKVG
IACWCKDLPENVPIYDRSYKCYR
>sp|P59360|SCX2_MESMA Neurotoxin BmK-II OS=Mesobuthus martensii OX=34649 PE=1 SV=1
VRDAYIAKPHNCVYECARNEYCNDLCTKDGAKSGYCQWVGKYGNGCWCIELPDNVPIRIP
GNCH
>sp|P01483|SCX2_BUTOC Neurotoxin Bot2 OS=Buthus occitanus tunetanus OX=6871 PE=1 SV=1
GRDAYIAQPENCVYECAKNSYCNDLCTKNGAKSGYCQWLGRWGNACYCIDLPDKVPIRIE
GKCHF
>sp|P0C8X5|SCX3_TITST Toxin Tst3 OS=Tityus stigmurus OX=50344 PE=1 SV=1
KKDGYPVEYDNCAYICWNYDNAYCDKLCKDKKADSGYCYWAHITCYCYGLPDSEPTKTNG
KCKS
>sp|M1J7U4|SCX5_ANDCR Putative sodium channel alpha-toxin Acra5 OS=Androctonus crassicauda OX=122909 PE=3 SV=1
VRDGYIMIKDTNCKFSCNIFKKWEYCSPLCQSKGAETGYCYNFGCWCLDLPDDVPVYGDR
GVICRTR
>sp|P86405|SCXN5_MESEU Sodium channel neurotoxin MeuNaTxalpha-5 OS=Mesobuthus eupeus OX=34648 PE=1 SV=2
MNYLILISFALLVITGVESARDAYIAKPHNCVYECFDAFSSYCNGVCTKNGAKSGYCQIL
GTYGNGCWCIALPDNVPIRIPGKCHR
>sp|E7CZZ0|SCXNB_MESEU Sodium channel neurotoxin MeuNaTxalpha-11 (Fragment) OS=Mesobuthus eupeus OX=34648 PE=2 SV=1
LMTGVESARDAYIAKPHNCVYECFDAFSSYCNGVCTKNGAKSGYCLILGTYGNGCWCIAL
PDNVPIRIPGKCHR
>sp|P0C911|SCX_ANDMA Alpha-toxin (Fragment) OS=Androctonus mauritanicus mauritanicus OX=6860 PE=1 SV=1
GRDGYIAQPENXVYXX
>sp|P0CI50|SNAF_LYCMC Neurotoxin LmNaTx15.1 OS=Lychas mucronatus OX=172552 PE=2 SV=1
MNFFILIASACLVLTGVQCRKDGYLYDSKNCKYACVDNDYCLKECKSKGGYYGYCYRWYS
SCYCEGLPDKVKTEKTGRCTL
>sp|P0CI54|SNAAZ_LYCMC Neurotoxin LmNaTx35.1 OS=Lychas mucronatus OX=172552 PE=2 SV=1
MQLKIQLLMLVLMTVLTDVYSKDGFIVSKKNCLYRCSQSDERGFCNAVCLRYDADSGYCR
TGKCWCDGLPQKANIAMKNKSYC
>sp|H1ZZI5|SCX4_TITPA Toxin Tpa4 OS=Tityus pachyurus OX=288781 PE=2 SV=1
MNYFVLIAVACLLTAGTESKKDGYPLEYDNCAYDCLGYDNKKCDKLCKDKKADSGYCYWA
HILCYCYGLPDNEPIKTSGRCRPGKK
>sp|P45658|SCX4_ANDAU Toxin Aah4 OS=Androctonus australis OX=6858 PE=1 SV=2
MNYLIMFSLALLLVIGVESGRDGYIVDSKNCVYHCYPPCDGLCKKNGAKSGSCGFLVPSG
LACWCNDLPENVPIKDPSDDCHKR
>sp|P60255|SCXA_BUTOM Toxin Boma6a OS=Buthus occitanus mardochei OX=6869 PE=3 SV=1
VRDAYIAQNYNCVYDCARDAYCNDLCTKNGAKSGYCEWFGPHGDACWCIDLPNNVPIKVE
GKCHRK
>sp|P01485|SCX3_BUTOC Alpha-mammal toxin Bot3 (Fragment) OS=Buthus occitanus tunetanus OX=6871 PE=1 SV=2
LVMAGVESVKDGYIVDDRNCTYFCGRNAYCNEECTKLKGESGYCQWASPYGNACYCYKVP
DHVRTKGPGRCN
>sp|D5HR52|SCX3A_ANDCR Alpha-toxin Ac3 (Fragment) OS=Androctonus crassicauda OX=122909 PE=3 SV=1
VESIKDGYIVDDRNCTYFCGRNAYCNEECTKLKGESGYCQWASPYGNACYCYKLPDHVRT
KAPGKCNGR
>sp|O61705|SCXA_MESMA Neurotoxin BmK-M10 OS=Mesobuthus martensii OX=34649 PE=1 SV=1
MNYLVMISFALLLMKGVESVRDAYIAKPENCVYECGITQDCNKLCTENGAESGYCQWGGK
YGNACWCIKLPDSVPIRVPGKCQR
>sp|P0DUI1|SCX16_CENTE Beta-toxin Ct16 OS=Centruroides tecomanus OX=1028682 PE=1 SV=1
MNYFILLFVATFLLLDVNCKKDGYPVDANNCKFECWKNEYCDELCKAKRAESGYCYKLKL
SCWCEGLPDDEPTKTSDRCYGTGR
>sp|P0DMH9|SCX47_MESMA Alpha-toxin BmalphaTx47 OS=Mesobuthus martensii OX=34649 PE=2 SV=1
MNYLIVISFALLLMTGVQSGRDAYIADSENCTYTCALNPYCNDLCTKNGAKSGYCQWAGR
YGNACWCIDLPDKVPIRISGSCRGR
>sp|P59354|SCX4_BUTOM Alpha-like toxin Bom4 OS=Buthus occitanus mardochei OX=6869 PE=1 SV=1
GRDAYIAQPENCVYECAKNSYCNDLCTKNGAKSGYCQWLGKYGNACWCEDLPDNVPIRIP
GKCHF
>sp|P60256|SCXB_BUTOM Toxin Boma6b OS=Buthus occitanus mardochei OX=6869 PE=3 SV=1
VRDAYIAQNYNCVYDCARDAYCNELCTKNGAKSGHCEWFGPHGDACWCIDLPNNVPIKVE
GKCHRK
>sp|Q17254|SCXE_BUTOC Alpha-insect toxin Bot14 OS=Buthus occitanus tunetanus OX=6871 PE=2 SV=1
MSSLMISTAMKGKAPYRQVRDGYIAQPHNCAYHCLKISSGCDTLCKENGATSGHCGHKSG
HGSACWCKDLPDKVGIIVHGEKCHR
>sp|P82815|SCBK_MESMA Bukatoxin OS=Mesobuthus martensii OX=34649 PE=1 SV=1
VRDGYIADDKNCAYFCGRNAYCDEECIINGAESGYCQQAGVYGNACWCYKLPDKVPIRVS
GECQQ
>sp|P60277|SCX1_HOTTA Neurotoxin BTN OS=Hottentotta tamulus OX=34647 PE=1 SV=1
GEDGYIADGDNCTYICTFNNYCHALCTDKKGDSGACDWWVPYGVVCWCEDLPTPVPIRGS
GKCR
>sp|P83644|SCX4_LEIHE Toxin Lqh4 OS=Leiurus hebraeus OX=6884 PE=1 SV=1
GVRDAYIADDKNCVYTCGANSYCNTECTKNGAESGYCQWFGKYGNACWCIKLPDKVPIRI
PGKCR
>sp|P45668|SCX2_HOTTA Neurotoxin-2 (Fragment) OS=Hottentotta tamulus OX=34647 PE=1 SV=1
EDGYLLNRDTGCKVSCGTCRYCND
>sp|Q4TUA4|SCA4_MESMA Alpha-toxin 4 OS=Mesobuthus martensii OX=34649 PE=1 SV=1
MNYLVFFSLALLLMTGVESVRDGYIADDKNCAYFCGRNAYCDDECKKKGAESGYCQWAGV
YGNACWCYKLPDKVPIRVPGRCNGG
>sp|D8UWD3|SCXN7_MESEU Sodium channel neurotoxin MeuNaTxalpha-7 OS=Mesobuthus eupeus OX=34648 PE=1 SV=1
ARDGYIADDKNCAYFCGRNAYCDEECKKKGAESGYCQWAGQYGNACWCYKLPDKVPIKVS
GKCNGR
>sp|D8UWD5|SCXN8_MESEU Sodium channel neurotoxin MeuNaTxalpha-8 OS=Mesobuthus eupeus OX=34648 PE=3 SV=1
ARDGYIAKPHNCVYECFGAFSSYCNGVCTKNGAKSGYCQILGTYGNGCWCIALPDNVPIR
IPGKCHR
>sp|D8UWD6|SCXNA_MESEU Sodium channel neurotoxin MeuNaTxalpha-10 OS=Mesobuthus eupeus OX=34648 PE=3 SV=1
ARDGYIAKPHNCVYECFDAFSSYCNGVCTKNGAKSGYCQILGIYGNGCWCIALPDNVPIR
IPGKCHR
>sp|Q9GYX2|SCA1_MESMA Toxin BmKa1 OS=Mesobuthus martensii OX=34649 PE=2 SV=1
MNYLVFFSLALLLMTGVGSVRDGYIADDKNCPYFCGRNAYCDDECKKNGAESGYCQWAGV
YGNACWCYKLPDKVPIRVPGKCNGG
>sp|E7CAU3|SCU1_MESMA Neurotoxin BmK AGP-SYPU1 (Fragment) OS=Mesobuthus martensii OX=34649 GN=AGP-SYPU1 PE=1 SV=1
GRDAYIAQNYNCVYHCFRDDYCNGLCTENGADSGYCYLAGKYGHACWCINLPDDKPIRIP
GKCHRR
>sp|P45697|SCM1_MESMA Alpha-like toxin BmK M1 OS=Mesobuthus martensii OX=34649 PE=1 SV=2
MNYLVMISFALLLMTGVESVRDAYIAKPHNCVYECARNEYCNDLCTKNGAKSGYCQWVGK
YGNGCWCIELPDNVPIRVPGKCHR
>sp|P01489|SCX4_LEIQU Alpha-toxin Lqq4 OS=Leiurus quinquestriatus quinquestriatus OX=6885 PE=1 SV=1
GVRDAYIADDKNCVYTCGSNSYCNTECTKNGAESGYCQWLGKYGNACWCIKLPDKVPIRI
PGKCR
>sp|P46115|SCX5_TITSE Alpha-toxin Ts5 OS=Tityus serrulatus OX=6887 PE=1 SV=1
KKDGYPVEGDNCAFACFGYDNAYCDKLCKDKKADDGYCVWSPDCYCYGLPEHILKEPTKT
SGRC
>sp|P01496|SCX3_TITSE Alpha-mammal toxin Ts3 (Fragment) OS=Tityus serrulatus OX=6887 PE=1 SV=4
LVVVCLLTAGTEGKKDGYPVEYDNCAYICWNYDNAYCDKLCKDKKADSGYCYWVHILCYC
YGLPDSEPTKTNGKCKSGKK
>sp|P0C5K8|SCX5_TITBA Toxin TbTx5 OS=Tityus bahiensis OX=50343 PE=3 SV=1
MNDFVFLVVACLLTAGTEGKKDGYPVEGDNCAFVCFGYDNAYCDKLCKDKKADSGYCYWV
HILCYCYGLPDKEPTKTNGRCKPGKK
>sp|P86404|SCXN4_MESEU Sodium channel neurotoxin MeuNaTxalpha-4 OS=Mesobuthus eupeus OX=34648 PE=1 SV=2
MNYLILISFALLVITGVESARDAYIAKPHNCVYECFDAFSSYCNGVCTKNGAKSGYCQIL
GTYGNGCWCIVLPDNVPIRIPGKCHR
>sp|D5HR53|SCX4A_ANDCR Anti-insect Ac4 OS=Androctonus crassicauda OX=122909 PE=3 SV=1
MISLSLLLMIGVESVRDGYIVDFKNCVYRCVPPCDGLCKKNGGKGGSCSFLIGSGLACWC
NALPDNVPIKDPLHKCPKR
>sp|P15224|SCX1_ORTSC Toxin Os1 OS=Orthochirus scrobiculosus OX=6892 PE=1 SV=1
ERDGYIVQLHNCVYHCGLNPYCNGLCTKNGATSGSYCQWMTKWGNACYCYALPDKVPIKW
LDPKCY
>sp|P17728|SCXA_LEIHE Alpha-insect toxin LqhaIT OS=Leiurus hebraeus OX=6884 PE=1 SV=2
MNHLVMISLALLLLLGVESVRDAYIAKNYNCVYECFRDAYCNELCTKNGASSGYCQWAGK
YGNACWCYALPDNVPIRVPGKCHRK
>sp|P09981|SCX9_MESEU Alpha-like toxin BeM9 OS=Mesobuthus eupeus OX=34648 PE=1 SV=1
ARDAYIAKPHNCVYECYNPKGSYCNDLCTENGAESGYCQILGKYGNACWCIQLPDNVPIR
IPGKCH
>sp|P59896|SCXI_BUTOM Toxin BomPI OS=Buthus occitanus mardochei OX=6869 PE=1 SV=1
GRDAYIAQPENCVYECAKSSYCNDLCTKNGAKSGYCQWLGRWGNACYCIDLPDKVPIRIE
GKCHFA
>sp|P86408|SCXN1_MESEU Sodium channel neurotoxin MeuNaTxalpha-1 OS=Mesobuthus eupeus OX=34648 PE=1 SV=2
MNSLVMISLALLVMTGVESVRDGYIADDKNCAYFCGRNAYCDEECKKKGAESGYCQWAGQ
YGNACWCYKLPDKVPIKVSGKCNGR
>sp|C0HLG5|SCX9_ANDCR Alpha-mammal toxin AnCra1 OS=Androctonus crassicauda OX=122909 PE=1 SV=1
LKDGYIVDDVNCTYFCGRNAYCNEECIKLKGESGYCQWASPYGNACYCYKLPDHVRTKGP
GRCN
>sp|P60258|SCXD_BUTOM Toxin Boma6d OS=Buthus occitanus mardochei OX=6869 PE=3 SV=1
VRDAYIAQNYNCVYHCGRDAYCNELCSKNGAKSRTRGGYCHWFGPHGDACWCIDLPNNVP
IKVEGKCHRK
>sp|E7CLP0|SCX9_RHOJU Putative alpha-neurotoxin RjAa9 (Fragment) OS=Rhopalurus junceus OX=419285 PE=2 SV=1
KEGYPVDWGNCKYECMSDEYCKDLCADRKATSGYCYKLNWSCYCKGLPDDSPIKTPGKCR
SGR
>sp|E7CLN9|SCX44_RHOJU Putative alpha-neurotoxin RjAa44 (Fragment) OS=Rhopalurus junceus OX=419285 PE=2 SV=1
KEGYPVDWGNCKYECMSDAYCKDLCADRKAKSGYCYKLNWSCYCEGLPDDSPIKTNGHCR
PGGRRK
>sp|Q86BW9|MKTX2_MESMA Makatoxin-2 OS=Mesobuthus martensii OX=34649 PE=2 SV=1
MNYLIVISFALLLMTSVESGRDAYIADSENCTYFCGSNPYCNDLCTENGAKSGYCQWAGR
YGNACWCIDLPDKVPIRIPGPCRGR
>sp|D5HR51|SCX2A_ANDCR Alpha-toxin Ac2 OS=Androctonus crassicauda OX=122909 PE=3 SV=1
MNYLVMISLALLFMTGVESIKDGYIVDDRNCTYFCGTKSYCNGECTKLKGESGYCQWASP
YGNACYCYKLPDHVRTKGPGRCKGR
>sp|Q5G8A8|SCX38_TITCO Toxin-like TcoNTxP1 OS=Tityus costatus OX=309814 PE=1 SV=1
MKRMILFTSCLLLIDIVVGGKEGYPADSKGCKVTCFLTAAGYCNTECKLQKASSGYCAWP
ACYCYGLPDSASVWDSATNKCGKK
>sp|P86403|SCXN2_MESEU Sodium channel neurotoxin MeuNaTxalpha-2 OS=Mesobuthus eupeus OX=34648 PE=1 SV=2
MNYLVMISLALLLMTGVESARDAYIANDRNCVYTCALNPYCDSECKKNGADSGYCQWFGR
FGNACWCKNLPDKVPIRIPGECRGR
>sp|M1JMR8|SCX8_ANDCR Sodium channel alpha-toxin Acra8 OS=Androctonus crassicauda OX=122909 PE=3 SV=1
VRDGYIVDDKNCTFFCGRNAYCNDECKKKGGESGYCQWASPYGNACWCYKLPDRVPIKEK
GRCNGR
>sp|E7CLN7|SCX13_RHOJU Putative alpha-neurotoxin RjAa13 (Fragment) OS=Rhopalurus junceus OX=419285 PE=2 SV=1
KEGYPVDWGNCKYECMSDAYCKDLCVDRKAKSGYCYKLNWSCYCEGLPDDSPIKTNGHCR
PGGRRK
>sp|P54135|SCX8_MESMA Alpha-mammal toxin BmK-M8 OS=Mesobuthus martensii OX=34649 PE=1 SV=1
GRDAYIADSENCTYFCGSNPYCNDVCTENGAKSGYCQWAGRYGNACYCIDLPASERIKEP
GKCG
>sp|Q7YXD3|SCX8_ANDMA Alpha-toxin Amm8 OS=Androctonus mauritanicus mauritanicus OX=6860 PE=1 SV=1
MNYLVMISLALLFMTGVESLKDGYIVNDINCTYFCGRNAYCNELCIKLKGESGYCQWASP
YGNSCYCYKLPDHVRTKGPGRCNDR
>sp|P60257|SCXC_BUTOM Toxin Boma6c OS=Buthus occitanus mardochei OX=6869 PE=3 SV=1
VRDAYIAQNYNCVYTCFKDAHCNDLCTKNGASSGYCQWAGKYGNACWCYALPDNVPIRIP
GKCHRK
>sp|G4WFQ2|SCXND_MESEU Sodium channel neurotoxin MeuNaTxalpha-13 (Fragment) OS=Mesobuthus eupeus OX=34648 PE=2 SV=1
TGVESARDAYIAKPHNCVYECFDAFSSYCNDLCTENGAKSGYCQIAGKYGNGCWCIELPD
NVPIRIPGKCHRR
>sp|Q9BLM4|SCXA_ANDAU Toxin AahP1005 OS=Androctonus australis OX=6858 PE=2 SV=1
MNYLVMISLALLFMTGVESKKDGYIVDDKNCTFFCGRNAYCNDECKKKGAESGYCQWASP
YGNACYCYKLPDRVSTKKKGGCNGR
>sp|E7CZY9|SCXN6_MESEU Sodium channel neurotoxin MeuNaTxalpha-6 (Fragment) OS=Mesobuthus eupeus OX=34648 PE=2 SV=1
LMTGVESARDAYIAKPHNCVYECFDAFSSYCNGVCTKNGAKSGYCQILGTYGNGCWCIAL
PGNVPIRIPGKCHR
>sp|D9U2A0|SNAAA_LYCMC Neurotoxin LmNaTx10 OS=Lychas mucronatus OX=172552 PE=2 SV=1
MNFLIFIAVASSLALGALCKKEGYPYDGNNCRYICFRNQYCDDLCKKLKGESGYCYGWNQ
SCYCYGLPDTEKTKPDKRCHSKG
>sp|Q86SE0|SCX2_ANDAM Toxin Aam2 OS=Androctonus amoreuxi OX=112024 PE=1 SV=1
MNYLITISLALLLMTGVASGVRDGYIADAGNCGYTCVANDYCNTECTKNGAESGYCQWFG
RYGNACWCIKLPDKVPIKVPGKCNGR
>sp|P15227|SCX3_MESMA Neurotoxin BmK-M3 OS=Mesobuthus martensii OX=34649 PE=1 SV=1
VRDAYIAKPENCVYECATNEYCNKLCTDNGAESGYCQWVGRYGNACXCIKLPDRVPIRVW
GKCHG
>sp|E7CZZ1|SCXNC_MESEU Sodium channel neurotoxin MeuNaTxalpha-12 (Fragment) OS=Mesobuthus eupeus OX=34648 PE=2 SV=1
MTGVESARDAYIAQGNNCVYQCALNSSCNELCTKNGAKSGYCQWFGKHGNACWCIELPDN
VPIRIQGKCQR
>sp|Q9BLM3|SCXB_ANDAU Toxin AahP985 OS=Androctonus australis OX=6858 PE=2 SV=1
MNYLVMISLALLIAGVDSARDAYIAKNDNCVYECFQDSYCNDLCTKNGAKSGTCDWIGTY
GDACLCYALPDNVPIKLSGECHR
>sp|P0CI51|SNAJ_LYCMC Neurotoxin LmNaTx19 OS=Lychas mucronatus OX=172552 PE=2 SV=1
MNHLILIVAMCLMVIGVQCLKDGYLYDDVDCKFSCWDNEYCRKLCKSKKAVGGYCWRWRF
SCYCTGLPDNEKTEGTYKCGQGRFLMGKDK
>sp|Q86SD9|SCX3_ANDAM Toxin Aam3 OS=Androctonus amoreuxi OX=112024 PE=1 SV=1
MNYLVMISLALLFMIGVESARDGYIAQPNNCVYHCIPLSPGCDKLCRENGATSGKCSFLA
GSGLACWCVALPDNVPIKIIGQKCTR
>sp|P01480|SCX3_ANDAU Alpha-mammal toxin Aah3 OS=Androctonus australis OX=6858 PE=1 SV=3
MNYLVMISLALLLMTGVESVRDGYIVDSKNCVYHCVPPCDGLCKKNGAKSGSCGFLIPSG
LACWCVALPDNVPIKDPSYKCHSR
>sp|P13488|SCX3_BUTOM Alpha-like toxin Bom3 OS=Buthus occitanus mardochei OX=6869 PE=1 SV=1
GRDGYIAQPENCVYHCFPGSSGCDTLCKEKGATSGHCGFLPGSGVACWCDNLPNKVPIVV
GGEKCH
>sp|P04099|SCX9_BUTOC Alpha-toxin Bot9 OS=Buthus occitanus tunetanus OX=6871 PE=1 SV=2
AEIKVRDGYIVYPNNCVYHCGLNPYCNDLCTKNGAKSGYCQWLTKWGNACYCYALPEKVP
IKDPSYKCYS
>sp|E7CZY8|SCXN3_MESEU Sodium channel neurotoxin MeuNaTxalpha-3 (Fragment) OS=Mesobuthus eupeus OX=34648 PE=1 SV=1
LVMAGVESGRDGHIARNNNCVYVCFIEYTYIGTSRINCNDLCTKNGAKSGYCHQFSEYGN
SCWCIDLPDNVPIKVPGDCHLQ
>sp|G4V3T9|SCAA2_MESMA Neurotoxin BmK AGAP-SYPU2 (Fragment) OS=Mesobuthus martensii OX=34649 PE=1 SV=1
VKDGYIVDDKNCAYFCGRNAYCDDECEKNGAESGYCQWAGVYGNACWCYKLPDKVPIRVP
GRCNG
>sp|H1ZZH8|SCX9_TITOB Toxin To9 OS=Tityus obscurus OX=1221240 PE=2 SV=1
MNYSTLIAVASLLTAGTESKKDGYPVKEGDCAFPCGYDNEYCDKLCKERKADSGYCYWGN
ILCYCYGLPDKAAIKGYGRCRPGKK
>sp|Q9GQW3|SC12_MESMA Toxin BmKaIT1 OS=Mesobuthus martensii OX=34649 PE=1 SV=1
MNYLVMISFAFLLMTGVESVRDAYIAQNYNCVYHCARDAYCNELCTKNGAKSGSCPYLGE
HKFACYCKDLPDNVPIRVPGKCHRR
>sp|P58570|SC18_MESMA Neurotoxin BmK 18(2) (Fragment) OS=Mesobuthus martensii OX=34649 PE=1 SV=1
VRDAYIAEDYDCVYHCARDA
>sp|P01487|SCX3_LEIQU Alpha-insect toxin Lqq3 OS=Leiurus quinquestriatus quinquestriatus OX=6885 PE=1 SV=2
VRDAYIAKNYNCVYECFRDSYCNDLCTKNGASSGYCQWAGKYGNACWCYALPDNVPIRVP
GKCH
>sp|O77463|SCX4_TITSE Toxin Ts4 OS=Tityus serrulatus OX=6887 PE=1 SV=1
MKRMILFISCLLLIDIVVGGREGYPADSKGCKITCFLTAAGYCNTECTLKKGSSGYCAWP
ACYCYGLPDSVKIWTSETNKCGKK
>sp|M1JB54|SCX7_ANDCR Putative sodium channel alpha-toxin Acra7 OS=Androctonus crassicauda OX=122909 PE=3 SV=1
VRDGYIVKPTNCVIHCIPFSPGCDKDCKEKGAASGYCQAFGKHGNGCWCIDLPDKVPIKD
PNQDCTR
>sp|P45698|SCX9_MESMA Neurotoxin BmK-M9 OS=Mesobuthus martensii OX=34649 PE=1 SV=1
MISFALLLMTGVESVRDAYIAKPENCVYHCATNEGCNKLCTDNGAESGYCQWGGRYGNAC
WCIKLPDRVPIRVPGKCHR
>sp|P0CH40|SCX8_CENEL Beta-toxin CeII8 OS=Centruroides elegans OX=217897 PE=1 SV=1
KKDGYPVNMEECRYNCWKNAYCDKLCKEKKGQSGYCYGWNLSCWCIGLPDNTNTKMNPFC
QTAD
>sp|C9X4K6|SCNA8_TITDI Toxin TdNa8 OS=Tityus discrepans OX=57059 PE=1 SV=1
MNYLTLIAAASLLTAGTESKKDGYPVKEGDCAFPCGYDNAYCDKLCKERKADSGYCYWGN
ILCYCYGLPDKAAIKGYGRCRPGKK
>sp|E7CLN8|SCX16_RHOJU Putative alpha-neurotoxin RjAa16 (Fragment) OS=Rhopalurus junceus OX=419285 PE=2 SV=1
KEGYPVDWGNCKYECMSDAYCKDLCVDRKAKSGYCYKLNWFCYCEGLPDDSPIKTNGHCR
PGGRRK
>sp|P59854|SCX7_MESMA Alpha-like toxin BmK-M7 OS=Mesobuthus martensii OX=34649 PE=1 SV=1
VRDGYIALPHNCAYGCLNNEYCNNLCTKDGAKIGYCNIVGKYGNACWCIQLPDNVPIRVP
GRCHPA
>sp|P83435|SCX4_TITFA Alpha-toxin Tf4 OS=Tityus fasciolatus OX=203543 PE=1 SV=1
GKEGYPADSKGCKVTCFFTGVGYCDTECKLKKASSGYCAWPACYCYGLPDSASVWDSATN
KC
>sp|P01486|SCXB_BUTOC Alpha-toxin Bot11 OS=Buthus occitanus tunetanus OX=6871 PE=1 SV=1
LKDGYIVDDRNCTYFCGTNAYCNEECVKLKGESGYCQWVGRYGNACWCYKLPDHVRTVQA
GRCRS
>sp|D8UWD8|SCXN9_MESEU Sodium channel neurotoxin MeuNaTxalpha-9 OS=Mesobuthus eupeus OX=34648 PE=1 SV=1
ARDGYIANDRNCVYTCALNPYCDSECKKNGADSGYCQWFGRFGNACWCKNLPDKVPIRIP
GECRG
>sp|P0DQN9|DEL2A_HOTJU Delta-buthitoxin-Hj2a OS=Hottentotta judaicus OX=6863 PE=1 SV=1
GRDAYIADDKNCVYTCAKNSYCNNECTKNGAESGYCQWLGKYGNGCWCKNLPDKVPIRIP
GPCR
>sp|P58910|KURT_PARTR Kurtoxin OS=Parabuthus transvaalicus OX=170972 PE=1 SV=1
KIDGYPVDYWNCKRICWYNNKYCNDLCKGLKADSGYCWGWTLSCYCQGLPDNARIKRSGR
CRA
>sp|P56569|MKTX1_MESMA Makatoxin-1 OS=Mesobuthus martensii OX=34649 PE=1 SV=1
GRDAYIADSENCTYTCALNPYCNDLCTKNGAKSGYCQWAGRYGNACWCIDLPDKVPIRIS
GSCR
>sp|P0DQN8|DEL1A_HOTJU Delta-buthitoxin-Hj1a OS=Hottentotta judaicus OX=6863 PE=1 SV=1
EEVRDAYIAQPHNCVYHCFRDSYCNDLCIKHGAESGECKWFTSSGNACWCVKLPKSEPIK
VPGKCH
>sp|P0C5F0|KURT1_PARGR Alpha-toxin PgKL1 OS=Parabuthus granulatus OX=242110 PE=1 SV=1
KIDGYPVDNWNCKRICWYNNKYCYDLCKGLKADSGYCWGWTLSCYCEGLPDNARIKRGGR
CN
>sp|P59853|MKTX3_MESMA Makatoxin-3 OS=Mesobuthus martensii OX=34649 PE=2 SV=1
MNYLIVISFALLLMTGVESGRDAYIAKKENCTYFCALNPYCNDLCTKNGAKSGYCQWAGR
YGNACWCIDLPDKVPIRIPGPCIGR
>sp|P0C5F1|KURT2_PARGR Toxin PgKL2 OS=Parabuthus granulatus OX=242110 PE=1 SV=1
KIDGYPVDYWNCKRICWYNNKYCNDLCKGLKADSGYCWGWTLSCYCQGLPDNARIKRSGR
CRA
