# Supplementary material for: Transcriptomic Insights into the Diversity and Evolution of Myxozoa (Cnidaria, Endocnidozoa) Toxin-like Proteins
Source: Mar Drugs. 2022 Apr 26;20(5):291. doi: 10.3390/md20050291 (PMC9144971; doi:10.3390/md20050291)
Supplement: Supplementary file 1 [file marinedrugs-20-00291-s001.zip › Supplementary File 1/scorb.fasta]

>sp|P59899|SC2B_CENLI Toxin Cll2b OS=Centruroides limpidus OX=6876 PE=1 SV=1
MNSLLMITACLALVGTVWAKEGYLVNHSTGCKYECYKLGDNDYCLRECKQQYGKGAGGYC
YAFGCWCTHLYEQAVVWPLPKKTCNGK
>sp|H1ZZI4|SCX15_TITOB Toxin To15 OS=Tityus obscurus OX=1221240 PE=2 SV=1
MKGIILLISCLMLIEVVVGGKEGYPLDSSGCKAGCFFGTNSWCNTECKRKSAAKGYCAWP
SCYCYEFTDDSKIWNAKTNKCYK
>sp|P45666|SCX1M_CENLI Beta-toxin Cll1m OS=Centruroides limpidus OX=6876 PE=1 SV=1
KEGYIVNLSTGCKYECYKLGDNDYCLRECKQQYGKGAGGYCYAFGCWCTHLYEQAVVWPL
PKKTCT
>sp|P68410|SCX2_TITSE Alpha-mammal toxin Ts2 OS=Tityus serrulatus OX=6887 PE=1 SV=1
KEGYAMDHEGCKFSCFIRPAGFCDGYCKTHLKASSGYCAWPACYCYGVPDHIKVWDYATN
KC
>sp|P0DUI3|SCX25_CENTE Beta-toxin Ct25 OS=Centruroides tecomanus OX=1028682 PE=1 SV=1
MKVLILIIASVLLIGVECKDGYPKNSEGCKISCVIGNTFCDTECKMLKASSGYCWTLGLA
CYCEGLPENVEVWDSATNKCGGK
>sp|C0HLF3|SCX2_CENOR Beta-mammal toxin Co2 OS=Centruroides ornatus OX=2338500 PE=1 SV=1
KEGYIVNYHDGCKYACVKLGDNDYCLRECKLRYGKGAGGYCYAFGCWCTHLYEQAVVWPL
PKKRCN
>sp|P68411|SCX2_TITST Toxin Tst2 OS=Tityus stigmurus OX=50344 PE=1 SV=1
KEGYAMDHEGCKFSCFIRPAGFCDGYCKTHLKASSGYCAWPACYCYGVPDHIKVWDYATN
KC
>sp|C0HLR6|SCX1_RHOCR Beta-toxin Rc1 (Fragments) OS=Rhopalurus crassicauda OX=2718978 PE=1 SV=1
KGGYPVDSKGCKISCVINNEYCSRDCTSGYCYFLRWGLACWCDGVPPQR
>sp|M4GX67|SCBTY_MESMA BmKBT-like peptide OS=Mesobuthus martensii OX=34649 PE=2 SV=1
MKAALLLVISTLMLIGVLTKKSGYPIQHDGCKNWCVFNHFCENICETYGGSGYCYFWKLA
CWCDNIHNWVPTWSRETNKCRAK
>sp|P0CI60|SNAY5_LYCMC Neurotoxin LmNaTx34.5 (Fragment) OS=Lychas mucronatus OX=172552 PE=2 SV=1
FILVVIALMVIEVKSDGYLMVRAGREKGCKVWCVINNTYCDKDCKLKGGSYGYCYFWKLA
CYCEGLPESSPDIWTYEKNTCST
>sp|D9U297|SNA1_LYCMC Neurotoxin LmNaTx1 OS=Lychas mucronatus OX=172552 PE=2 SV=2
MKILIIFVIAITVVGVQSKDGYPIYSTGKSKGCKIECVINNKYCDKECTLKGGSSGYCYF
WKLACYCEGLPDSVAVWTYAENTCGR
>sp|P0C5I8|SIX3F_LEIHE Beta-insect depressant toxin Lqh-dprIT3f OS=Leiurus hebraeus OX=6884 PE=1 SV=1
MKLLLLLTISASMLIEGLVNADGYIRGGDGCKVSCVINHVFCDNECKAAGGSYGYCWGWG
LACWCEGLPADREWDYETDTCGGKK
>sp|Q7Z1K4|SCX8_CENLI Toxin Cll8 (Fragment) OS=Centruroides limpidus OX=6876 PE=2 SV=1
TVSAKEGYLVKKSNGCKYECFKLGENEHCDTECKAPNQGGSYGYCDTFECWCEGLPESTP
TWPLPNKSCGKK
>sp|Q7Z1K7|SCX5B_CENLI Toxin Cll5b OS=Centruroides limpidus OX=6876 PE=2 SV=1
MNSLLMITACLAEIGTVWAKEGYLVNKSTGCKYGCFWLGKNENCDKECKAKNQGGSYGYC
YSFACWCEGLPDSTPTYPLPNKSCSKK
>sp|P59865|SCX7_CENLI Toxin Cll7 OS=Centruroides limpidus OX=6876 PE=2 SV=1
MNSLLMITACLVLFGTVWAKEGYLVNTYTGCKYICWKLGENKYCIDECKEIGAGYGYCYG
FGCYCEGFPENKPTWPLPNKTCGRK
>sp|P56612|SCX1_TITST Toxin Tst1 OS=Tityus stigmurus OX=50344 PE=1 SV=1
MKGMILFISCLLLIDIVVGGKEGYLMDHEGCKLSCFIRPSGYCGRECTLKKGSSGYCAWP
ACYCYGLPNWVKVWDRATNKCGKK
>sp|P0DL83|SCX8_CENSU Toxin Css8 OS=Centruroides suffusus OX=6880 PE=1 SV=1
KEGYLVNSYTGCKFECFKLGDNDYCKRECKQQYGKGSGGYCYAFGCWCTHLYEQAVVWPL
PNKTCN
>sp|P60276|SCXJ_TITBA Toxin Tb2-II OS=Tityus bahiensis OX=50343 PE=1 SV=1
KEGYAMDHEGCKFSCFIRPSGFCDGYCKTHLKASSGYCAWPACYCYGVPSNIKVWDYATN
KC
>sp|P45664|SCXX_CENNO Toxin CngtIII OS=Centruroides noxius OX=6878 PE=2 SV=1
MNSLLMITACLVLFGTVWAKEGYLVNKSTGCKYGCFWLGKNEGCDKECKAKNQGGSYGYC
YAFGCWCEGLPESTPTYPLPNKTCSKK
>sp|Q95WD3|SCXX_CENSC Neurotoxin E1x OS=Centruroides sculpturatus OX=218467 PE=2 SV=1
MNSLLMITACLVVIGTVWAKEGYLVDVKGCKKNCWKLGDNDYCNRECKWKHIGGSYGYCY
GFGCYCEGLPDSTQTWPLPNKTCGKK
>sp|O61668|SIX1_MESMA Beta-insect excitatory toxin BmKIT1 OS=Mesobuthus martensii OX=34649 PE=1 SV=1
MKFFLIFLVIFPIMGVLGKKNGYAVDSSGKVSECLLNNYCNNICTKVYYATSGYCCLLSC
YCFGLDDDKAVLKIKDATKSYCDVQIIG
>sp|P0C5I9|SIX3G_LEIHE Beta-insect depressant toxin Lqh-dprIT3g OS=Leiurus hebraeus OX=6884 PE=1 SV=1
MKLLLLLTISASMLIEGLVNADGYIRGGDGCKVSCVINHVFCDNECKAAGGSYGYCWGWG
LACWCEGLPAEREWDYETDTCGGKK
>sp|P63019|SCX12_CENNO Alpha-toxin Cn12 OS=Centruroides noxius OX=6878 PE=1 SV=1
RDGYPLASNGCKFGCSGLGENNPTCNHVCEKKAGSDYGYCYAWTCYCEHVAEGTVLWGDS
GTGPCRS
>sp|Q68PH4|SCX1_CENEX Neurotoxin Cex1 OS=Centruroides exilicauda OX=6879 PE=1 SV=1
MNSLLMITTCLVLFGTVWAKEGYLVSKSTGCKYECFWLGKNEGCDKECKAPNQGGGYGYC
HAFACWCENLPESTPTYPIPGKSCGKK
>sp|P84685|SCX6_TITOB Toxin To6 OS=Tityus obscurus OX=1221240 PE=1 SV=2
MSIFPIILALLLIGLDEGEALDGYPLSKNNYCKIYCPDEKVCKWSCKHRAGATNGKGDCI
NKGCYCYDVAPGTEMYPGRLPCNPY
>sp|Q68PH2|SCX3_CENEX Neurotoxin Cex3 (Fragment) OS=Centruroides exilicauda OX=6879 PE=2 SV=1
AKDGYLVNKSTGCKYECFWLGKNEFCDKECKAKNQGGSYGYCYSFACWCEGLPESTSTYP
LPNKSCGRK
>sp|Q68PG4|SCX11_CENEX Neurotoxin Cex11 OS=Centruroides exilicauda OX=6879 PE=2 SV=1
KEGYPVNIYTGCKYSCWLLGENEYCIAECKEIGAGYGYCHGFGCWCEQFPENKPSYPYPE
KSCGRK
>sp|Q68PG8|SCX7_CENEX Neurotoxin Cex7 (Fragment) OS=Centruroides exilicauda OX=6879 PE=2 SV=1
AREGYLVSKSTGCKYECFWLGKNEGCDKECKAPNQGGGYGYCHAFACWCENLPESTPTYP
IPGKSCGKK
>sp|E7CLN4|SCX1_RHOJU Putative beta-neurotoxin RjAa1 (Fragment) OS=Rhopalurus junceus OX=419285 PE=2 SV=1
KEGYPMGRNGCKISCVINNNFCKVECQAKWRQSDGYCYFWGLSCYCTNLPDDAQVWDSST
NKCGG
>sp|P0DUH9|SCX7_CENTE Beta-toxin Ct7 OS=Centruroides tecomanus OX=1028682 PE=1 SV=1
MKVLILIIASVLLIGVECKDGYPMNSEGCKISCVIGNTFCDTECKMLKASSGYCWTLGLA
CYCEGLPENVEVWDSATNKCGGK
>sp|P86992|SCXB_RHOJU Putative beta-neurotoxin (Fragment) OS=Rhopalurus junceus OX=419285 PE=1 SV=1
KEGYMGSDGCKMSCVINDQFCDTECQAKLKGSTGYCYFXGLACYXXG
>sp|C9X4K8|SCNAA_TITDI Toxin TdNa10 OS=Tityus discrepans OX=57059 PE=2 SV=1
MWTFAIVLAFLLIGLDEGEALDGYPLSKNNYCKIYCPNTEVCKDTCKRRAGATDGECRWD
GCYCFNVAPDTKMYPGELPCH
>sp|P0CI82|SNA45_LYCMC Neurotoxin LmNaTx45.2 OS=Lychas mucronatus OX=172552 PE=2 SV=1
MKLAILSLFLVFQIGVESKKNGFALDHYGKPWECNLFNVFGPYCNNQCTENKARKGYCCT
FTCYCFDLPDDAKILEIGDSRKNYCDVSLTDVLG
>sp|C9X4K7|SCNA9_TITDI Toxin TdNa9 OS=Tityus discrepans OX=57059 PE=1 SV=2
MLKFAIAVALLLFIGLELREARDGYPQSKVNYCKIYCPNTTVCQWTCKNRAGATDGDCRW
SSCYCFNVAPDTVLYGDPGTKPCMA
>sp|P56637|SIXE_HOTJU Beta-insect excitatory toxin Bj-xtrIT OS=Hottentotta judaicus OX=6863 GN=XTRIT PE=1 SV=1
MKFFLMCLIIFPIMGVLGKKNGYPLDRNGKTTECSGVNAIAPHYCNSECTKVYYAESGYC
CWGACYCFGLEDDKPIGPMKDITKKYCDVQIIPS
>sp|P60264|SC29_CENLI Toxin II.9 (Fragment) OS=Centruroides limpidus OX=6876 PE=1 SV=1
KKDGYLVNKYTGCKVNCYKLGENKFCNRE
>sp|C9X4J9|SCNA1_TITDI Toxin TdNa1 OS=Tityus discrepans OX=57059 PE=1 SV=1
MKGIILFISCLMLIDVVVESRDAYPADWRGCKFSCFWGSSSWCNEECTSLGGSSGYCAWP
ACWCYGLPDSVRYYNNKCHK
>sp|O77091|SIXP_MESMA Beta-insect excitatory toxin BmK IT-AP OS=Mesobuthus martensii OX=34649 GN=IT-AP PE=1 SV=1
MKFFLIFLVIFPIMGVLGKKNGYAVDSSGKVAECLFNNYCNNECTKVYYADKGYCCLLKC
YCFGLADDKPVLDIWDSTKNYCDVQIIDLS
>sp|P0C5I7|SIX3E_LEIHE Beta-insect depressant toxin Lqh-dprIT3e OS=Leiurus hebraeus OX=6884 PE=1 SV=1
MKLLLLLTISASMLIEGLVNADGYIRGGDGCKVSCVINHVFCDNECKAAGGSYGYCWAWG
LACWCEGLPADREWDYETDTCGGKK
>sp|P15223|SCX1_CENNO Toxin Cn1 OS=Centruroides noxius OX=6878 PE=1 SV=3
MNSLLMITACFVLIGTVWAKDGYLVDAKGCKKNCYKLGKNDYCNRECRMKHRGGSYGYCY
GFGCYCEGLSDSTPTWPLPNKTCSGK
>sp|H1ZZI7|SCX6_TITPA Toxin Tpa6 OS=Tityus pachyurus OX=288781 PE=2 SV=1
MSIFPIALALLLIGLEEGEAARDGYPLSKNNNCKIYCPDTDVCKDTCKNRASAPDGKCDG
WNSCYCFKVPDHIPVWGDPGTKPCMT
>sp|H1ZZI9|SCX8_TITPA Toxin Tpa8 OS=Tityus pachyurus OX=288781 PE=2 SV=1
MVKSEMKLVIFSLFLLLIGVESLKNGYPVIEGGGSPDYGESAECGSEDSNSADNFCNDIC
TNVGGKSGDCCLGSCFCFDLPDEQKTVEVMDRTKEYCEFVE
>sp|C0HK69|SCXD_CENLI Beta-toxin Cl13 OS=Centruroides limpidus OX=6876 PE=1 SV=2
KEGYLVDYHTGCKYTCAKLGDNDYCVRECRLRYYQSAHGYCYAFACWCTHLYEQAVVWPL
PNKRCKGK
>sp|D9U2A1|SNA17_LYCMC Neurotoxin LmNaTx17 OS=Lychas mucronatus OX=172552 PE=2 SV=1
MKILFVIVLAAFFIGVHCKHGYPVQYSGREKGCKIACVINNASCDGECKRRGGRAGYCYF
WKLACFCEYLPNNSPTWDYKTGKCRV
>sp|P55903|SIX4_BUTOC Beta-insect depressant toxin BotIT4 OS=Buthus occitanus tunetanus OX=6871 PE=1 SV=1
DGYIRRRDGCKVSCLFGNEGCDKECKAYGGSYGYCWTWGLACWCEGLPDDKTWKSETNTC
G
>sp|P0C5I3|SIX3A_LEIHE Beta-insect depressant toxin Lqh-dprIT3a OS=Leiurus hebraeus OX=6884 PE=1 SV=1
MKLLLLLTISASMLIEGLVNADGYIRGGDGCKVSCVINHVFCDNECKAAGGSYGYCWAWG
LACWCEGLPADREWDYETNTCGGKK
>sp|Q95WX6|SIXB_MESMA Beta-insect depressant toxin BmKITb OS=Mesobuthus martensii OX=34649 PE=1 SV=1
MKLFLLLVISASMLIDGLVNADGYIRGSNGCKVSCLWGNEGCNKECKAFGAYYGYCWTWG
LACWCQGLPDDKTWKSESNTCGGKK
>sp|P19855|SIX2_LEIQU Beta-insect depressant toxin LqqIT2 OS=Leiurus quinquestriatus quinquestriatus OX=6885 PE=1 SV=2
MKLLLLLIVSASMLIESLVNADGYIRKRDGCKLSCLFGNEGCNKECKSYGGSYGYCWTWG
LACWCEGLPDDKTWKSETNTCG
>sp|P60215|SCX4_TITOB Toxin To4 OS=Tityus obscurus OX=1221240 PE=1 SV=2
MTRFVLFISCFFLIGMIVECKDGYLMEYGGCKMSCLMKKGTFCAEECTRMKGKDGYCYAW
LACYCYNMPDWVKIWNRATNKCGKRK
>sp|E7CLN1|SCX4_RHOJU Putative beta-neurotoxin RjAa4 (Fragment) OS=Rhopalurus junceus OX=419285 PE=2 SV=1
KEGYPMGRDGCKISCVINNNFCKVECQAKWRQSDGYCYFWGLSCYCTNLPDDAQVWDSST
NKCGG
>sp|Q5G8B8|SCX7_TITCO Toxin Tco-gamma OS=Tityus costatus OX=309814 PE=2 SV=1
KEGYAMDHEGCKLSCFIRPSGYCGRECGYKKGSSGYCAWPACYCYGLPNWVKVWERATNR
CGKK
>sp|P0DL25|SCXU_TITPA Putative beta-neurotoxin (Fragment) OS=Tityus pachyurus OX=288781 PE=1 SV=1
GGKEGYPLNSSNGCKSGRFAGTNSNENTECKGXDAENGY
>sp|O76963|SIXI_ORTSC Insect toxin OsI1 OS=Orthochirus scrobiculosus OX=6892 PE=1 SV=1
DGYPKQKDGCKYSCTINHKFCNSVCKSNGGDYGYCWFWGLACWCEGLPDNKMWKYETNTC
GGKK
>sp|P0C5S7|SIXP1_MESMA Insect toxin BmK AngP1 (Fragment) OS=Mesobuthus martensii OX=34649 PE=1 SV=1
KKNGYAVDSSGKVAE
>sp|Q17230|SIX4_MESMA Beta-insect depressant toxin BmKIT4 OS=Mesobuthus martensii OX=34649 PE=2 SV=2
DGYIRGSNGCKISCLWGNEGCNKECKGFGAYYGYCWTWGLACWCEGLPDDKTWKSESNTC
GRKK
>sp|E7CLP5|SX17F_RHOJU Putative beta-neurotoxin RjAa17f OS=Rhopalurus junceus OX=419285 PE=3 SV=1
MKILIFIIASFMLIGVECKEGYPMGRNGCKIPCAINDNICKTECQAKWKQSDGYCYSPGM
SCYCTNLPEDAEVWDFSNIKCRG
>sp|P0C5I6|SIX3D_LEIHE Beta-insect depressant toxin Lqh-dprIT3d OS=Leiurus hebraeus OX=6884 PE=1 SV=1
MKLLLLLTISASMLIEGLVNADGYIRGGDGCKVSCVINHVFCDNECKAAGGSYGYCWGWG
LACWCEGLPAEREWDYETNTCGGKK
>sp|P0C2A0|TX20_ANDCR Toxin Acra2 (Fragment) OS=Androctonus crassicauda OX=122909 PE=1 SV=1
KKDGYIVDSNGCAPECFPTNXGC
>sp|P59864|SIX6_BUTOC Beta-insect depressant toxin BotIT6 OS=Buthus occitanus tunetanus OX=6871 PE=1 SV=1
DGYPKQKNGCKYDCIINNKWCNGICKMHGGYYGYCWGWGLACWCEGLPEDKKWWYETNKC
GR
>sp|Q1I173|SCX11_TITDI Toxin Td11 (Fragment) OS=Tityus discrepans OX=57059 PE=2 SV=1
IGVAVECKDGYLMGSDGCKLDCLMKKGTYCADECSRVKGKDGYCYLWLACYCYNMPDSVK
VWERATNRCGKGK
>sp|Q68PG9|SCX6_CENEX Neurotoxin Cex6 (Fragment) OS=Centruroides exilicauda OX=6879 PE=2 SV=1
AREGYLVNKSTGCKYECFWLGKNEFCDKECKAKNQGGSYGYCYSFACWCEGLPESTSTYP
LPNKSCGRK
>sp|Q68PG6|SCX9_CENEX Neurotoxin Cex9 OS=Centruroides exilicauda OX=6879 PE=2 SV=1
KDGYPVEVTGCKKSCYKLGENKFCNRECKMKHRGGSYGYCYFFGCYCEGLAESTPTWPLP
NKSCGKK
>sp|Q8WRY4|SCX9_CENLI Toxin Cll9 OS=Centruroides limpidus OX=6876 PE=1 SV=1
MNSLLMITACLILIGTVWAEDGYLFDKRKRCTLACIDKTGDKNCDRNCKKEGGSFGHCSY
SACWCKGLPGSTPISRTPGKTCKK
>sp|P81504|SIX5_ANDAU Insect toxin AaHIT5 OS=Androctonus australis OX=6858 PE=1 SV=1
DGYIKRHDGCKVTCLINDNYCDTECKREGGSYGYCYSVGFACWCEGLPDDKAWKSETNTC
D
>sp|Q95WD2|SCE3_CENSC Beta-toxin CsE3 OS=Centruroides sculpturatus OX=218467 PE=2 SV=1
MNSLLIIAACLALIGTVWAKEGYIVNYHTGCKYECFKLGDNDYCLRECKLRHGKGSGGYC
YAFGCWCTHLYEQAVVWPLPKKKCNGK
>sp|Q68PG3|SCX12_CENEX Toxin Cex12 OS=Centruroides exilicauda OX=6879 PE=2 SV=1
MNSLLMITTCLILVGTVWANDGYLFDKRKRCTLECIDKTGDKNCDRNCKKEGGSFGKCSY
SACWCKGLPGITPISRTPGKTCRK
>sp|C0HLR3|SCX1_CENBA Beta-toxin Cb1 OS=Centruroides baergi OX=329350 PE=1 SV=1
KEGYIVNHSTGCKYECYKLGDNDYCLRECKAQYGKGAGGYCYAFGCWCTHLYEQAVVWPL
PKKTCN
>sp|P01494|SCX3_CENSC Toxin CsEv3 OS=Centruroides sculpturatus OX=218467 PE=1 SV=2
MNSLLMITACLFLIGTVWAKEGYLVNKSTGCKYGCLKLGENEGCDKECKAKNQGGSYGYC
YAFACWCEGLPESTPTYPLPNKSCGKK
>sp|Q1I177|SCX3_TITDI Toxin Td3 (Fragment) OS=Tityus discrepans OX=57059 PE=1 SV=1
IGMVVECKDGYLMGPDGCKLDCLMRKGTFCAETCSLRKGKDGYCYAWLACYCYNMPDSVK
VWERATNRCGKGK
>sp|P18927|SCX2_CENTE Neurotoxin II.22.5 (Fragment) OS=Centruroides tecomanus OX=1028682 PE=1 SV=1
KEGYIVNYHTGCKYTCAKLGDNDYCLRECK
>sp|P0DJK8|SCX2_ISOMC Beta-toxin Im-2 OS=Isometrus maculatus OX=497827 PE=1 SV=1
KDGYPMVRAGREKGCKIWCVINNESCDSECKIRKGKKGYCYFWKLACYCEGLPANEQVWT
YEKNTCKP
>sp|P82813|SIX3_HOTTS Insect toxin BsIT3 OS=Hottentotta tamulus sindicus OX=42519 PE=1 SV=1
DGYILNSKGCKVSCVVSIVYCNSMCKSSGGSYGYCWTWGLACWCEGLPNSKRWTSSKNKC
N
>sp|P80962|SIX2_BUTAR Beta-insect depressant toxin BaIT2 OS=Buthacus arenicola OX=70335 PE=1 SV=1
DGYIRRRDGCKVSCLFGNEGCDKECKAYGGSYGYCWTWGLACWCEGLPDDKTWKSETNTC
G
>sp|P60261|SCX22_TITDI Toxin TdII-2 (Fragment) OS=Tityus discrepans OX=57059 PE=1 SV=1
KDGYLPGNEGCKY
>sp|P01492|SCX1_CENSC Toxin CsEv1 OS=Centruroides sculpturatus OX=218467 PE=1 SV=3
MNSLLIITACFALVGTVWAKEGYLVKKSDGCKYDCFWLGKNEHCDTECKAKNQGGSYGYC
YAFACWCEGLPESTPTYPLPNKSCGKK
>sp|H1ZZI1|SCX12_TITOB Toxin To12 OS=Tityus obscurus OX=1221240 PE=2 SV=1
MKGLILFICGFMMIGVILAKEGYPMDHEGCKFSCFIRPSGFCERYCKTHLSASTGYCAWP
ACYCYGVPANQKVWDYYNNKCGK
>sp|P01493|SCX2_CENSC Toxin CsEv2 OS=Centruroides sculpturatus OX=218467 PE=1 SV=2
MNSLLIITACLFLIGTVWAKEGYLVNKSTGCKYGCLKLGENEGCDKECKAKNQGGSYGYC
YAFACWCEGLPESTPTYPLPNKSCSRK
>sp|Q68PH0|SCX5_CENEX Neurotoxin Cex5 (Fragment) OS=Centruroides exilicauda OX=6879 PE=2 SV=1
AKDGYLVSKSTGCKYECFWLGKNEGCDKECKAPNQGGGYGYCHAFACWCENLPESTPTYP
IPGKSCGKK
>sp|Q1I164|SCX7_TITDI Toxin Td7 (Fragment) OS=Tityus discrepans OX=57059 PE=2 SV=1
IGMAVECKDGYLVGADGCKYGCFTRPGHFCASECSLLKGKDGYCYAWLACYCYNLPDSVP
VWDSATNRCGKGK
>sp|P56611|SCX1_TITBA Toxin Tb1 OS=Tityus bahiensis OX=50343 PE=1 SV=1
MKGMILFISCLLLIGIVVECKEGYLMDHEGCKLSCFIRPSGYCGSECKIKKGSSGYCAWP
ACYCYGLPNWVKVWDRATNKCGKK
>sp|P58778|SCX4_CENSC Toxin CsEv4 OS=Centruroides sculpturatus OX=218467 PE=1 SV=1
KEGYMVNKSTGCSYSCPKTGESVYCDKECKAKNQGGSYGFCQYSNCWCEGLPESTPTWPL
DDKPCD
>sp|Q9XY87|SIXA_MESMA Beta-insect depressant toxin BmKITa OS=Mesobuthus martensii OX=34649 PE=1 SV=1
MKLFLLLLISASMLIDGLVNADGYIRGSNGCKVSCLWGNEGCNKECRAYGASYGYCWTWG
LACWCQGLPDDKTWKSESNTCGGKK
>sp|P0C1X7|SCNA4_TITDI Ardiscretin OS=Tityus discrepans OX=57059 PE=1 SV=1
MKGMIMLISCLMLIDVVVESKNGYIIEPKGCKYSCFWGSSTWCNRECKFKKGSSGYCAWP
ACWCYGLPDNVKIFDYYNNKCGK
>sp|D9U2A5|SNA28_LYCMC Neurotoxin LmNaTx28 OS=Lychas mucronatus OX=172552 PE=2 SV=1
MNLPTVLCIIALILGVRSAKNGFFTKLGKPIVCDDINFVGNYCQTKCVKAGANNGFCCQQ
KCYCLGLNDYAPTLQVADSSEKACQAMSG
>sp|P0CI58|SNA64_LYCMC Neurotoxin LmNaTx64.1 OS=Lychas mucronatus OX=172552 PE=3 SV=1
MKILFLIILTAFFIGVHCKHGYPIIRAGRDKGCKVSCVINNQYCDTECKQLKGRRGYCYF
WRLACFCEYLPDYVPTWSRATNKCKAK
>sp|Q26292|SIX2_LEIHE Beta-insect depressant toxin LqhIT2 OS=Leiurus hebraeus OX=6884 PE=1 SV=1
MKLLLLLIVSASMLIESLVNADGYIKRRDGCKVACLIGNEGCDKECKAYGGSYGYCWTWG
LACWCEGLPDDKTWKSETNTCGGKK
>sp|P0CI56|SNAB_LYCMC Neurotoxin LmNaTx11.1 OS=Lychas mucronatus OX=172552 PE=2 SV=1
MKIVIIFFIAMMAVGVYSKDGYLVKKNGCKYDCTPLFGDSNCNGECKAFKASWGSCYWFA
CYCRGLPDSVPTYPSSKTCSS
>sp|Q8T3T0|SIXA1_MESMA Depressant insect toxin BmK ITa1 OS=Mesobuthus martensii OX=34649 PE=2 SV=1
MKLFLLLLISASMLIDGLVNADGYIRGSNGCKVSCLWGNEGCNKECGAYGASYGYCWTWG
LACWCEGLPDDKTWKSESNTCGGKK
>sp|P68724|SIX1D_LEIHE Beta-insect excitatory toxin LqhIT1d OS=Leiurus hebraeus OX=6884 PE=1 SV=1
MKFFLLFLVVLPIMGVLGKKNGFAVDSNGKAPECFFDHYCNSECTKVYYAEKGYCCTLSC
YCVGLDDDKKVLDISDTRKKLCDFTLFN
>sp|P68723|SIX1C_LEIHE Beta-insect excitatory toxin LqhIT1c OS=Leiurus hebraeus OX=6884 PE=1 SV=1
MKFFLLFLVVLPIMGVLGKKNGYAVDSKGKAPECFFSNYCNNECTKVHYAEKGYCCLLSC
YCVGLNDDKKVMEISDTRKKICDTTIIN
>sp|E7CLP3|SX10F_RHOJU Putative beta-neurotoxin RjAa10f OS=Rhopalurus junceus OX=419285 PE=3 SV=1
MKILIFIIASFMLIGVWCKEGYPMGRDGCKIPCALNHKFCKTECQAKWKGSDGYCYSTGM
SCYCTNLPENAEVWDPNNNKCVG
>sp|P68721|SIX1A_LEIHE Beta-insect excitatory toxin LqhIT1a OS=Leiurus hebraeus OX=6884 PE=3 SV=1
MKFFLLFLVVLPIMGVLGKKNGYAVDSKGKAPECFLSNYCNNECTKVHYADKGYCCLLSC
YCFGLNDDKKVLEISGTTKKYCDFTIIN
>sp|P0C5I4|SIX3B_LEIHE Beta-insect depressant toxin Lqh-dprIT3b OS=Leiurus hebraeus OX=6884 PE=1 SV=1
MKLLLLLTISASMLIEGLVNADGYIRGGDGCKVSCVINHVFCDNECKAAGGSYGYCWGWG
LACWCEGLPADREWDYETNTCGGKK
>sp|E7CLP4|SX15F_RHOJU Putative beta-neurotoxin RjAa15f OS=Rhopalurus junceus OX=419285 PE=3 SV=1
MKILIFIIASFMLIGVECKEGYPMGRNGCKIPCAINDNICKVECQAKWKQSDGYCYSWGL
SCYCTNLLEDAEVWDSSNNKCVG
>sp|P01497|SIX1_ANDAU Beta-insect excitatory toxin 1 OS=Androctonus australis OX=6858 PE=1 SV=2
MKFLLLFLVVLPIMGVFGKKNGYAVDSSGKAPECLLSNYCNNECTKVHYADKGYCCLLSC
YCFGLNDDKKVLEISDTRKSYCDTTIIN
>sp|P0C5I5|SIX3C_LEIHE Beta-insect depressant toxin Lqh-dprIT3c OS=Leiurus hebraeus OX=6884 PE=1 SV=1
MKLLLLLTISASMLIEGLVNADGYIRGGDGCKVSCVINHVFCDNECKAAGGSYGYCWAWG
LACWCEGLPAEREWDYETNTCGGKK
>sp|P0C5J0|SIX3H_LEIHE Beta-insect depressant toxin Lqh-dprIT3h OS=Leiurus hebraeus OX=6884 PE=1 SV=1
MKLLLLLTISASMLIEGLVNADGYIRGGDGCKVSCVINHVFCDNECKAAGGSYGYCWAWG
LACWCEGLPAEREWDYETDTCGGKK
>sp|P68722|SIX1B_LEIHE Beta-insect excitatory toxin LqhIT1b OS=Leiurus hebraeus OX=6884 PE=1 SV=1
MKFFLLFLVVLPIMGVLGKKNGYAVDSKGKAPECFLSNYCNNECTKVHYADKGYCCLLSC
YCFGLNDDKKVLEISDTTKKYCDFTIIN
>sp|P15147|SIX2_ANDAU Beta-insect excitatory toxin 2 OS=Androctonus australis OX=6858 PE=1 SV=1
MKFLLLFLVVLPIMGVLGKKNGYAVDSSGKAPECLLSNYCYNECTKVHYADKGYCCLLSC
YCFGLNDDKKVLEISDTRKSYCDTPIIN
>sp|P81240|SIX5_LEIHE Insect toxin LqhIT5 OS=Leiurus hebraeus OX=6884 PE=1 SV=1
DGYIRGGDGCKVSCVIDHVFCDNECKAAGGSYGYCWGWGLACWCEGLPADREWKYETNTC
G
>sp|P0DMM8|SCX1_TITTR Beta-mammal Tt1g OS=Tityus trivittatus OX=369776 PE=1 SV=1
MKGMILFISCILLIGIVVECKEGYLMDHEGCKLSCFIRPSGYCGRECAIKKGSSGYCAWP
ACYCYGLPNWVKVWERATNRCGKK
>sp|P0DSO5|SCX1_TITFA Beta-toxin Tf1 OS=Tityus fasciolatus OX=203543 PE=3 SV=1
KEGYLMDHEGCKLSCFIRPSGYCGRECAIKKGSSGYCAWPACYCYGLPNWVKVWERATNR
CGKK
>sp|P59898|SCX2_CENLI Beta-toxin Cll2 OS=Centruroides limpidus OX=6876 PE=1 SV=1
KEGYLVNHSTGCKYECFKLGDNDYCLRECKQQYGKGAGGYCYAFGCWCNHLYEQAVVWPL
PKKTCN
>sp|C0HLF4|SCX3_CENOR Beta-mammal toxin Co3 OS=Centruroides ornatus OX=2338500 PE=1 SV=1
KEGYIVNYYDGCKYPCVKLGDNDYCLRECRLRYYKSAGGYCYAFACWCTHLYEQAVVWPL
PNKTCN
>sp|Q1I165|SCX2_TITZU Toxin Tz2 (Fragment) OS=Tityus zulianus OX=288787 PE=1 SV=1
IEVVMGGKEGYLLDKSNGCKRSCFFGSTSWCNTECKSKSAEKGYCAWPSCYCYGFSDDSK
MWDLKTNKC
>sp|Q1I179|SCX2_TITDI Toxin Td2 OS=Tityus discrepans OX=57059 PE=1 SV=2
MTRFVLFLNCFFLICMVVECKEGYLMGADGCKRSCLTRPGHYCANECSRVKGTDGYCYAW
LACYCYNMPNWVKTWDRATNTCGRGK
>sp|Q95WD1|SCX8_CENSC Toxin CsE8 OS=Centruroides sculpturatus OX=218467 PE=2 SV=1
MNSLLMITACLVLFGTVWSEKGYLVHEDTGCRYKCTFSGENSYCDKECKSQGGDSGICQS
KACYCQGLPEDTKTWPLIGKLCGRK
>sp|C9X4K4|SCNA6_TITDI Toxin TdNa6 OS=Tityus discrepans OX=57059 PE=1 SV=1
MKGMIMLISCLMLIEVVVGGKEGYLLDRSNGCKRSCFFGSTSWCNTECKSKSADKGYCAW
PSCYCYGFTDDSKMWHLKTNKC
>sp|P0CI57|SNAB6_LYCMC Neurotoxin LmNaTx11.6 OS=Lychas mucronatus OX=172552 PE=2 SV=1
MKIVIIFFIAMMAVGVYSKDGYLVKKNGCAYDCTVLFGDSNCNGECKAFKASWGSCYAFA
CYCRGLPDSVPTYPSSKTCSS
>sp|P82812|SIX2_HOTTS Insect toxin BsIT2 OS=Hottentotta tamulus sindicus OX=42519 PE=1 SV=1
DGYIKKSKGCKVSCVINNVYCNSMCKSLGGSYGYCWTYGLACWCEGLPNAKRWKYETKTC
K
>sp|P82814|SIX4_HOTTS Insect toxin BsIT4 OS=Hottentotta tamulus sindicus OX=42519 PE=1 SV=1
DGYIKGNKGCKVSCVINNVFCNSMCKSSGGSYGYCWSWGLACWCEGLPAAKKWLYAATNT
CG
>sp|P45667|SCX1_CENLI Toxin Cll1 OS=Centruroides limpidus OX=6876 PE=1 SV=1
KEGYLVNKSTGCKYGCFWLGKNENCDKECKAKNQGGSYGYCYSFACWCEGLPESTPTYPL
PNKSCS
>sp|Q9BKJ1|SCN2_MESMA Anti-neuroexcitation peptide 2 OS=Mesobuthus martensii OX=34649 PE=1 SV=1
MKLSLLLVISASMLIDGLVNADGYIRGSNGCKVSCLWGNDGCNKECRAYGASYGYCWTWG
LACWCEGLPDDKTWKSESNTCGGKK
>sp|P56609|SCX2_TITBA Toxin Tb2 OS=Tityus bahiensis OX=50343 PE=1 SV=1
KEGYAMDHEGCKFSCFPRPAGFCDGYCKTHLKASSGYCAWPACYCYGVPSNIKVWDYATN
KC
>sp|B7FDP2|SCX39_CENSU Toxin Css39.8 OS=Centruroides suffusus OX=6880 PE=1 SV=1
MNSLLMITACFFLIGTVWAKEGYLVNKSTGCKYGCLLLGKNEGCDKECKAKNQGGSYGYC
YAFGCWCEGLPESTPTYPLPNKSCSKK
>sp|H1ZZH7|SCX8_TITOB Toxin To8 OS=Tityus obscurus OX=1221240 PE=2 SV=1
MTRFVLFISCFFLIGMVVECKEGYLLGSRGCKMNCLTRPEKFCELECSLVGGENGYCAYW
LACYCYNVPESVKLWESDTNECGKRK
>sp|P56743|SCX6_ANDAU Toxin Aah6 OS=Androctonus australis OX=6858 PE=1 SV=1
GRDGYVVKNGTNCKYSCEIGSEYEYCGPLCKRKNAKTGYCYAFACWCIDVPDDVKLYGDD
GTYCSS
>sp|M1INJ1|SCX6_ANDCR Putative insect toxin Acra6 OS=Androctonus crassicauda OX=122909 PE=3 SV=1
VRDGYIRRKDEFKFKCYVDGKDCDDVCKSEGGSAGYCTALGFLCYCAGLPDDKAWKPTSS
>sp|E7CLN3|SCX8_RHOJU Putative beta-neurotoxin RjAa8 (Fragment) OS=Rhopalurus junceus OX=419285 PE=2 SV=1
KEGYPMGRDGCKISCVINNSFCKVECQAKWRQSDGYCYFWGLSCYCTNLPEDAQVWDSST
NKCGG
>sp|Q2NME3|SCX1_TITZU Beta-toxin Tz1 OS=Tityus zulianus OX=288787 PE=1 SV=1
MTRFVLFICCFFLIGMVVECKDGYLVGNDGCKYSCFTRPGTYCANECSRVKGKDGYCYAW
MACYCYSMPNWVKTWDRATNRCGRGK
>sp|Q1I169|SCX5_TITDI Toxin Td5 (Fragment) OS=Tityus discrepans OX=57059 PE=1 SV=1
IGMVVECKDGYLVGNDGCKYSCSTRPGHYCASECSRVKGKDGYCYAWLACYCYNMPNWAP
IWNSATNRCRGRK
>sp|F1CGT6|SCX9_CENSU Beta-neurotoxin Css9 OS=Centruroides suffusus OX=6880 PE=1 SV=1
MKLLMLIVALMIIGVQSKDGYPMDHKGCKISCVINNKYCETECVTVLKGKKGYCYFWKLA
CYCEGLPNWAKVWDRATNKCRA
>sp|E7CLN6|SCX12_RHOJU Putative beta-neurotoxin RjAa12 (Fragment) OS=Rhopalurus junceus OX=419285 PE=2 SV=1
KEGYPVGRDGCKISCVINNNFCKVECQAKWRQSDGYCYFWGLSCYCTNLPEDAQVWDSST
NKCGG
>sp|P18926|SCX1_CENTE Beta-toxin Ct1a OS=Centruroides tecomanus OX=1028682 PE=1 SV=2
MNSLLMITACLALIGTVWAKEGYLVNHSTGCKYECFKLGDNDYCLRECRQQYGKGAGGYC
YAFGCWCTHLYEQAVVWPLPKKTCNGK
>sp|Q68PG2|SCX13_CENEX Neurotoxin Cex13 (Fragment) OS=Centruroides exilicauda OX=6879 PE=2 SV=1
ATGNVWAKDGYLVIIKTGCKYNCYILGKNKYCNSECKEVGAGYGYCYAFGCWCEGLPESI
PTWPLPDKTCGTK
>sp|E7CLP1|SCX32_RHOJU Putative beta-neurotoxin RjAa32 (Fragment) OS=Rhopalurus junceus OX=419285 PE=2 SV=1
KEGYPMGRDGCKISCVINNNFCKVECQAKWRQSDGYCYFWGLSCYCTIYQKTPRFGILAP
INVEDNVTVTQCLGHLINVMYSH
>sp|Q1I174|SCX4_TITDI Toxin Td4 (Fragment) OS=Tityus discrepans OX=57059 PE=1 SV=1
IGMVVECKDGYLVGNDGCKYSCFTRPGTYCANECSRVKGKDGYCYAWMACYCYSMPNWVK
TWDRATNRCGRGK
>sp|E7CLN5|SCX7_RHOJU Putative beta-neurotoxin RjAa7 (Fragment) OS=Rhopalurus junceus OX=419285 PE=2 SV=1
KEGYPVGRDGCKISCVINNNFCKVECQAKWRQSDGYCYFWGLSCYCTNLPDDAQVWDSST
NKCGG
>sp|P60260|SCX21_TITDI Toxin TdII-1 (Fragment) OS=Tityus discrepans OX=57059 PE=1 SV=1
KDGYLMGADGCKLCVLTAPYDYCACE
>sp|C0HLR4|SCX2_CENBA Beta-toxin Cb2 OS=Centruroides baergi OX=329350 PE=1 SV=1
KEGYLVDLHTGCKYTCVGLGDNDYCVRECRLRYYDSAHGYCYAFGCWCTHLYEQAVVWPL
PNKRCK
>sp|P0DUI2|SCX17_CENTE Beta-toxin Ct17 OS=Centruroides tecomanus OX=1028682 PE=1 SV=1
MNSLLMITACLVLIGTVWAKKDGYLVDKTGCKKTCYKLGENDFCNRECKWKHIGGSYGYC
YGFGCYCEGMSDSTPTWPLPNKRCGKK
>sp|P60214|SCX1_TITOB Beta-mammal/insect toxin To1 OS=Tityus obscurus OX=1221240 PE=1 SV=2
MTRFVLFISCFFLIDMIVECKKEGYLVGNDGCKYGCITRPHQYCVHECELKKGTDGYCAY
WLACYCYNMPDWVKTWSSATNKCKGK
>sp|Q68PG5|SCX10_CENEX Neurotoxin Cex10 OS=Centruroides exilicauda OX=6879 PE=2 SV=1
KDGYLVEVTGCKKSCYKLGENKFCNRECKMKHRGGSYGYCYFFGCYCEGLAESTPTWPLP
NKSCGKK
>sp|C0HLR5|SCX3_CENBA Beta-toxin Cb3 OS=Centruroides baergi OX=329350 PE=1 SV=1
KEGYIVNYYDGCKYPCVKLGDNDYCLRECRLRYYKSAGGYCYAFACWCTHLYEQAVVWPL
PNKTCL
>sp|P60266|SCX4_CENSU Beta-mammal toxin Css4 OS=Centruroides suffusus OX=6880 PE=1 SV=2
MNSLLMITACLALVGTVWAKEGYLVNSYTGCKFECFKLGDNDYCLRECRQQYGKGSGGYC
YAFGCWCTHLYEQAVVWPLPNKTCNGK
>sp|E7CLN0|SCX2_RHOJU Putative beta-neurotoxin RjAa2 (Fragment) OS=Rhopalurus junceus OX=419285 PE=2 SV=1
KEGYPMGRDGCKISCVINNNFCKVECQAKWRQSDGYCYFWGLSCYCTNLPEDAQVWDSST
NKCGG
>sp|Q7Z1K5|SCX6_CENLI Toxin Cll6 OS=Centruroides limpidus OX=6876 PE=2 SV=1
MNSLLMIIGCLVLIGTVWTKEGYLVNMKTGCKYGCYELGDNGYCDRKCKAESGNYGYCYT
VGCWCEGLPNSKPTWPLPGKSCSGK
>sp|E7CLN2|SCX43_RHOJU Putative beta-neurotoxin RjAa43 (Fragment) OS=Rhopalurus junceus OX=419285 PE=2 SV=1
KEGYPMGRDGCKISCVINNNFCKVECQAKWRQSDGYCYFWGLSCYCTNLPDDAQVRDSST
NKCGG
>sp|Q68PH1|SCX4_CENEX Neurotoxin Cex4 OS=Centruroides exilicauda OX=6879 PE=2 SV=1
MNSLLMITACLFLIGTVWAKEGYLVNKSTGCKYECFWLGKNEFCDKECKAKNQGGSYGYC
YSFACWCEGLPESTSTYPLPNKSCGRK
>sp|P0C5H1|SIX1_ISOVI Beta-toxin Isom1 OS=Isometrus vittatus OX=463567 PE=1 SV=1
KKNGYAVDSSGKAPECLLSNYCNNECTKVHYADKGYCCLLSCYCFGLSDDKKVLEISDTR
KKYCDYTIIN
>sp|P59863|SIX2_BUTOC Beta-toxin BotIT2 OS=Buthus occitanus tunetanus OX=6871 PE=1 SV=1
DGYIKGYKGCKITCVINDDYCDTECKAEGGTYGYCWKWGLACWCEDLPDEKRWKSETNTC
>sp|C9X4K3|SCNA5_TITDI Toxin TdNa5 OS=Tityus discrepans OX=57059 PE=2 SV=1
MKTIIFFIACLMLIDVVVESKDGYIIEHRGCKYSCFFGTNSWCNTECTLKKGSSGYCAWP
ACWCYGLPDNVKIFDSNNNKCGK
>sp|P0CI59|SNAY2_LYCMC Neurotoxin LmNaTx34.2 OS=Lychas mucronatus OX=172552 PE=2 SV=1
MKTLILVVIALMVIEVKSDGYLMVRAGREKGCKIWCVINNEYCDKDCKLKGGNYGYCYFW
KLACYCEGLPTSSPDIWTYEKNTCST
>sp|C9X4K1|SCNA3_TITDI Toxin TdNa3 OS=Tityus discrepans OX=57059 PE=1 SV=1
MKGMIMLISCLMLIDVVVESKNGYIIEPKGCKYSCSWGSSTWCNRECKFKKGSSGYCAWP
ACWCYGLPDNVKIFDYYNNKCGK
>sp|E7CLP2|SX12F_RHOJU Putative beta-neurotoxin RjAa12f OS=Rhopalurus junceus OX=419285 PE=1 SV=1
MKILIFIIASFMLIGVECKEGYPMGRDGCKISCVINNNFCKVECQAKWRQSDGYCYFWGL
SCYCTNLPEDAQVWDSSTNKCGG
>sp|Q9Y1U3|SIXC_MESMA Toxin BmKITc OS=Mesobuthus martensii OX=34649 PE=3 SV=2
MKLFLLLVIFASMLNDGLVNADGYIRGSDGCKVSCLWGNDFCDKVCKKSGGSYGYCWTWG
LACWCEGLPDNEKWKYESNTCGSKK
>sp|C9X4K0|SCNA2_TITDI Toxin TdNa2 OS=Tityus discrepans OX=57059 PE=2 SV=1
RDAYPADWRGCKPSCPWGSSSWCNEECTSLGGSSGYCAWPACWCYGLPDSVRYYNNKCHK
>sp|P0CI81|SNAY1_LYCMC Neurotoxin LmNaTx34.1 OS=Lychas mucronatus OX=172552 PE=2 SV=1
MKTVILVVIALMVIEVQGDGYLMVRAGIEKGCKIWCVINNDYCNRDCKLKGGTYGYCYFW
KLACYCEGLPESSPDIWTYEKNTCSP
>sp|E7CLP6|SCX2F_RHOJU Putative beta-neurotoxin RjAa2f OS=Rhopalurus junceus OX=419285 PE=3 SV=1
MKILIFIIASFMLIGVECKEGYPMGSDGCKISCVVNNEYCKGQCSYISTQEDKKWKGSDG
YCYFWGLACYCTGLPENAKVWDSKTNKCGG
>sp|Q1I176|SCX10_TITDI Toxin Td10 (Fragment) OS=Tityus discrepans OX=57059 PE=2 SV=1
IGMVVECKDGYLMGPDGCKRGCLTRPARYCPNECSRLKGKDGYCYLWLACYCYNMPESAP
VWERATNRCGKGK
>sp|P08900|SCX2_CENSU Beta-mammal toxin Css2 OS=Centruroides suffusus OX=6880 PE=1 SV=1
KEGYLVSKSTGCKYECLKLGDNDYCLRECKQQYGKSSGGYCYAFACWCTHLYEQAVVWPL
PNKTCN
>sp|H1ZZI6|SCX5_TITPA Toxin Tpa5 OS=Tityus pachyurus OX=288781 PE=2 SV=1
MSIFPIALALLLIGLEEGEAARDGYPISKNNYCKIYCPNTKVCKETCKNRASAPDGECDG
WNLCYCFKVPDNIPVWGDPGTPPCMT
>sp|P60213|SCX3_TITOB Toxin To3 OS=Tityus obscurus OX=1221240 PE=1 SV=3
MTRFVLFISCFFVIGMVVECKDGYLVGNDGCKYNCLTRPGHYCANECSRVKGKDGYCYAW
MACYCYSMPDWVKTWSRSTNRCGRGK
>sp|Q7Z1K8|SCX4_CENLI Toxin Cll4 OS=Centruroides limpidus OX=6876 PE=2 SV=1
MNSLLMITACLALIGTVWAKEGYIVNYHDGCKYECYKLGDNDYCLRECKLRYGKGAGGYC
YAFGCWCTHLYEQAVVWPLPKKRCNGK
>sp|P45662|SCX4_CENNO Beta-toxin Cn4 OS=Centruroides noxius OX=6878 PE=1 SV=1
MNSLLMITACLALVGTVWAKEGYLVNSYTGCKYECFKLGDNDYCLRECKQQYGKGAGGYC
YAFGCWCTHLYEQAVVWPLKNKTCNGK
>sp|P60275|SCXI_TITBA Insect toxin TbIT-1 OS=Tityus bahiensis OX=50343 PE=1 SV=1
GKEGYPVDSRGCKVTCFFTGAGYCDKECKLKKASSGYCAWPACYCYGLPDSVPVYDNASN
KCB
>sp|Q9BKJ0|SCN3_MESMA Anti-neuroexcitation peptide 3 OS=Mesobuthus martensii OX=34649 PE=2 SV=2
MKLSLLLVISASMLIDGLVNADGYIRGSNGCKISCLWGNEGCNKECKGFGAYYGYCWTWG
LACWCEGLPDDKTWKSESNTCGGKK
>sp|P82811|SIX1_HOTTS Insect toxin BsIT1 OS=Hottentotta tamulus sindicus OX=42519 PE=1 SV=1
DGYILMRNGCKIPCLFGNDGCNKECKAYGGSYGYCWTYGLACACEGQPEDKKHLNYHKKT
C
>sp|Q1I180|SCX1_TITDI Toxin Td1 OS=Tityus discrepans OX=57059 PE=1 SV=2
MIRFILFISCFFLIGMVIECKDGYLMEPNGCKRGCLTRPARYCPNECSRLKGKDGYCYLW
LACYCYNMPESAPVWERATNRCGKGK
>sp|C0HLF2|SCX1_CENOR Beta-mammal toxin Co1 OS=Centruroides ornatus OX=2338500 PE=1 SV=1
KEGYLVNHSTGCKYECFKLGDNDYCLRECKQQYGKGAGGYCYAFGCWCTHLYEQAVVWPL
PKKTCN
>sp|P59897|SCX1_CENII Beta-toxin Cii1 OS=Centruroides infamatus OX=42199 PE=1 SV=1
KEGYLVNHSTGCKYECYKLGDNDYCLRECKQQYGKGAGGYCYAFGCWCTHLYEQAVVWPL
PKKTCN
>sp|P45663|SCX5_CENNO Beta-toxin Cn5 OS=Centruroides noxius OX=6878 PE=1 SV=1
MNSLLMITACLFLIGTVWAKEGYLVNKSTGCKYGCLLLGKNEGCDKECKAKNQGGSYGYC
YAFGCWCEGLPESTPTYPLPNKSCSKK
>sp|Q1I178|SCX9_TITDI Toxin Td9 (Fragment) OS=Tityus discrepans OX=57059 PE=2 SV=1
IGMVAECKDGYLVGDDGCKMHCFTRPGHYCASECSRVKGKDGYCYAWLACYCYNMPNWAP
IWNSATNSCGKGK
>sp|P60262|SCX23_TITDI Toxin TdII-3 (Fragment) OS=Tityus discrepans OX=57059 PE=1 SV=1
KDGYLVGTDGCKYGCFTRPGHFCANEECL
>sp|P0DUI0|SCX13_CENTE Beta-toxin Ct13 OS=Centruroides tecomanus OX=1028682 PE=1 SV=1
MKVLILIIASVLLIGVECKDGFPVDSEGCILLPCATRAYCSVNCKFMKGSGGSCDTLACH
CKGLPEDAKVQDKPTNKCGRK
>sp|H1ZZI8|SCX7_TITPA Toxin Tpa7 OS=Tityus pachyurus OX=288781 PE=2 SV=1
MKGMILLISCLMLIEVVVECKEGYPLDTLNGCKVGCFFGTNSWCNDKCKSKTAAKGYCAW
PSCYCYGFTDDSKIWDLKKNKC
>sp|P0DUH8|SCX6_CENTE Beta-toxin Ct6 OS=Centruroides tecomanus OX=1028682 PE=1 SV=1
MKTFVLALCLVLIGMVYAKDGYLVSKHTGCKLGCSPKIGDRYCHIECTSMNHKGDEGYCY
WLACYCKGMPENAEVYPLPNKSCGK
>sp|P0DL24|SCXT_TITPA Putative beta-neurotoxin (Fragment) OS=Tityus pachyurus OX=288781 PE=1 SV=1
KDGYLVGSDGCKYSCLTRPG
>sp|P56646|SCXM_CENSC Toxin CsEM1 OS=Centruroides sculpturatus OX=218467 PE=1 SV=1
KEGYLVNSYTGCKYECLKLGDNDYCLRECRQQYGKSGGYCYAFACWCTHLYEQAVVWPLP
NKTCN
>sp|P68727|SIX2_MESMA Beta-insect depressant toxin BmKIT2 OS=Mesobuthus martensii OX=34649 PE=1 SV=1
DGYIKGKSGCRVACLIGNQGCLKDCRAYGASYGYCWTWGLACWCEGLPDNKTWKSESNTC
G
>sp|C0HLF8|SC52_CENOR Toxin Co52 OS=Centruroides ornatus OX=2338500 PE=1 SV=1
KEDGYLVDKTGCKKSCYKLGENDYCNRECKWKHVGGSYGYCYGFGCYCEGLSDSTPTWPL
PNKTC
>sp|Q1I172|SCX12_TITDI Toxin Td12 (Fragment) OS=Tityus discrepans OX=57059 PE=2 SV=1
IGMVIECKDGYLMEPNGCKRGCLTRPARYCANECSRVKGTDGYCYAWLACYCYNMPNWVK
TWDRATNTCGRGK
>sp|Q7Z1K9|SCX3_CENLI Toxin Cll3 OS=Centruroides limpidus OX=6876 PE=2 SV=1
MNSLLMITACLAVIGTVWAKEGYIVNYYDGCKYACLKLGENDYCLRECKARYYKSAGGYC
YAFACWCTHLYEQAVVWPLPNKTCYGK
>sp|C0HJM9|SCX2_TITFA Toxin Tf2 OS=Tityus fasciolatus OX=203543 PE=1 SV=1
MKRFLLFISILMMIGTIVVGKEGYAMDHEGCKFSCFIRPSGFCDGYCKTHLKASSGYCAW
PACYCYGVPSNIKVWDYATNKCGK
>sp|Q68PH3|SCX2_CENEX Neurotoxin Cex2 OS=Centruroides exilicauda OX=6879 PE=2 SV=1
MNSLLMITACLALIGTVWAKEGYLVSKSTGCKYECFWLGKNEGCDKECKAPNQGGGYGYC
HAFACWCENLPESTPTYPIPGKSCGKK
>sp|Q7Z1K6|SCX5X_CENLI Toxin Cll5c* OS=Centruroides limpidus OX=6876 PE=2 SV=1
MNSLLIITACLVLFVWAKEGYLVNKSTGCKYGCFWLGKNENCDMECKAKNQGGSYGYCYS
FACWCEGLPDSTPTYPLPNKSCSKK
>sp|Q95WC9|SCX9_CENSC Toxin CsE9 OS=Centruroides sculpturatus OX=218467 PE=2 SV=1
MNSLLMITTCLILIGTVLAEDGYLFDKRKRCTLECIDKTGDKNCDRNCKNEGGSFGKCSY
FACWCKGLPGITPISRTPGKTCKI
>sp|P45665|SCXY_CENNO Toxin CngtIV OS=Centruroides noxius OX=6878 PE=2 SV=1
MNSLLIITACLVLIGTVWAKDGYLVDVKGCKKNCYKLGENDYCNRECKMKHRGGSYGYCY
GFGCYCEGLSDSTPTWPLPNKRCGGK
>sp|P19856|SIX1_LEIQU Beta-insect excitatory toxin LqqIT1 OS=Leiurus quinquestriatus quinquestriatus OX=6885 PE=1 SV=1
KKNGYAVDSSGKAPECLLSNYCYNECTKVHYADKGYCCLLSCYCVGLSDDKKVLEISDAR
KKYCDFVTIN
>sp|P0DJK9|SIX3_ISOMC Beta-insect depressant toxin Im-3 OS=Isometrus maculatus OX=497827 PE=1 SV=1
KEGYGVGKDGCKISCVIGNEFCNKECKYSQKGTGGYCWTWGLACWCQGLPENAKVWESST
NTC
>sp|P80076|SCX3_CENNO Toxin Cn3 OS=Centruroides noxius OX=6878 PE=1 SV=1
KEGYLVELGTGCKYECFKLGDNDYCLRECKARYGKGAGGYCYAFGCWCTQLYEQAVVWPL
KNKTCR
>sp|P0DQH5|SCX1A_TITFA Beta-toxin Tf1a OS=Tityus fasciolatus OX=203543 PE=1 SV=1
MKGMILFISCLLLIGIVVECKEGYLMDHEGCKLSCFIRPSGYCGSECKIKKGSSGYCAWP
ACYCYGLPNWVKVWERATNRCGKK
>sp|P0C5H2|SIX2_ISOVI Toxin Isom2 OS=Isometrus vittatus OX=463567 PE=1 SV=1
KKNGYAVDSSGKAPECLLSNYCNNECTKVHYADKGYCCLLSCYCFGLSDDKKVLDISDTR
KKYCDYTIIN
>sp|P55904|SIX5_BUTOC Beta-insect depressant toxin BotIT5 OS=Buthus occitanus tunetanus OX=6871 PE=1 SV=1
DGYIRKRDGCKVSCLFGNEGCDKECKAYGGSYGYCWTWGLACWCEGLPDDKTWKSETNTC
G
>sp|P60263|SCX24_TITDI Toxin TdII-4 (Fragment) OS=Tityus discrepans OX=57059 PE=1 SV=1
KDGYLMEPNGCKLGCLTRPAKYCWXEE
>sp|Q68PG7|SCX8_CENEX Toxin Cex8 (Fragment) OS=Centruroides exilicauda OX=6879 PE=2 SV=1
AKEGYLVNIYTGCKYSCWLLGENEYCIAECKEIGAGYGYCHGFGCWCEQFPENKPSYPYP
EKSCGRK
>sp|P84693|SCX5_TITOB Toxin To5 OS=Tityus obscurus OX=1221240 PE=1 SV=2
MKAIIFFIGCLMLIDLVAGSRSGYPVTQKGCVYSCFWGSNWWCNAECTALGGSSGYCAWP
SCWCYSLPDNRNIWGSYPNNCGKK
>sp|P60267|SCX6_CENSU Beta-toxin Css6 OS=Centruroides suffusus OX=6880 PE=1 SV=1
KEGYLVNSYTGCKFECFKLGDNDYCKRECKQQYGKSSGGYCYAFGCWCTHLYEQAVVWPL
PNKTCN
>sp|Q1I167|SCX6_TITDI Toxin Td6 (Fragment) OS=Tityus discrepans OX=57059 PE=2 SV=1
IGMIVECEKEGYLMEANGCKRSCTLRPGHYCANECSYVKGKNGYCYAWVACYCYNMPDSV
KIWDSATNTCGRGK
>sp|P60265|SCX9_CENNO Beta-toxin Cn9 (Fragment) OS=Centruroides noxius OX=6878 PE=1 SV=1
KKDGYPIQENGCKY
>sp|Q94435|SCXA_CENNO Insect-toxin Cn10 (Fragment) OS=Centruroides noxius OX=6878 PE=1 SV=2
ITACLVLIGTVCAKEGYLVNKSTGCKYNCLILGENKNCDMECKAKNQGGSYGYCYKLACW
CEGLPESTPTYPIPGKTCRTK
>sp|P80950|SCXL_ANDAU Neurotoxin-like protein STR1 OS=Androctonus australis OX=6858 PE=1 SV=1
ARDGYIVHDGTNCKYSCEFGSEYKYCGPLCEKKKAKTGYCYLFACWCIEVPDEVRVWGED
GFMCWS
>sp|Q9NBW2|SCBT_MESMA Toxin BmKBT OS=Mesobuthus martensii OX=34649 PE=1 SV=1
MKAALLLVIFSLMLIGVLTKKSGYPTDHEGCKNWCVLNHSCGILCEGYGGSGYCYFWKLA
CWCDDIHNWVPTWSRATNKCRAK
>sp|C9X4J8|SCNA7_TITDI Toxin TdNa7 OS=Tityus discrepans OX=57059 PE=1 SV=1
MTRFVLFLSCFFLIGMVVECKDGYLMGPDGCKLDCLMRKGTFCAETCSLRKGKDGYCYAW
LACYCYNMPDWVKTWERATNTCGKGK
>sp|Q17231|SIX3_MESMA Toxin BmKIT3 OS=Mesobuthus martensii OX=34649 PE=2 SV=2
DGYIRGSNGCKVSCLWGNEGCNKECRAYGASYGYCWTWGLACWCEGLPDDKTWKSESNTC
GRKK
>sp|H1ZZI0|SCX11_TITOB Toxin To11 OS=Tityus obscurus OX=1221240 PE=2 SV=1
MTRFVLFISCFFLIGMIVECKDGYLVGNDGCKYNCLTRPGHYCANECSRVKGKDGYCYAW
MACYCYNMPNWVKTWSRATNKCGKRK
>sp|P01495|SCX2_CENNO Beta-mammal toxin Cn2 (Fragment) OS=Centruroides noxius OX=6878 PE=1 SV=3
LLIITACLALIGTVWAKEGYLVDKNTGCKYECLKLGDNDYCLRECKQQYGKGAGGYCYAF
ACWCTHLYEQAIVWPLPNKRCSGK
>sp|Q7YT61|SCX5C_CENLI Toxin Cll5c OS=Centruroides limpidus OX=6876 PE=2 SV=1
MNSLLMITACLVLFGTVWAKEGYLVNKSTGCKYGCFWLGKNENCDMECKAKNQGGSYGYC
YSFACWCEGLPDSTPTYPLPNKSCSKK
>sp|P01491|SCXI_CENSC Beta-toxin CsEI OS=Centruroides sculpturatus OX=218467 PE=1 SV=3
MNSLLMITACLVLIGTVWAKDGYLVEKTGCKKTCYKLGENDFCNRECKWKHIGGSYGYCY
GFGCYCEGLPDSTQTWPLPNKTCGKK
>sp|P68726|SX25_LEIHE Insect toxin 2-53 OS=Leiurus hebraeus OX=6884 PE=1 SV=1
MKLLLLLIVSASMLIESLVNADGYIKRRDGCKVACLVGNEGCDKECKAYGGSYGYCWTWG
LACWCEGLPDDKTWKSETNTCGGKK
>sp|P68725|SX21_LEIHE Insect toxin 2-13 OS=Leiurus hebraeus OX=6884 PE=1 SV=1
MKLLLLLIITASMLIEGLVNADVYIRRHDGCKISCTVNDKYCDNECKSEGGSYGYCYAFG
CWCEGLPNDKAWKSETNTCGGKK
>sp|P0DL23|SCXS_TITPA Putative beta-neurotoxin (Fragment) OS=Tityus pachyurus OX=288781 PE=1 SV=1
NKDGYLMEHDGCKLSCLMKKGTFCAEXCARLXGXDGYC
>sp|Q1I163|SCX8_TITDI Toxin Td8 OS=Tityus discrepans OX=57059 PE=1 SV=2
MTRFVLFLSCFFLIGMVVECKDGYLVGDDGCKMHCFTRPGHYCASECSRVKGKDGYCYAW
LACYCYNMPNWAPIWNSATNRCRGRK
>sp|P24336|SIX2_HOTJU Beta-insect depressant toxin BjIT2 OS=Hottentotta judaicus OX=6863 PE=1 SV=1
MKLLLLLVISASMLLECLVNADGYIRKKDGCKVSCIIGNEGCRKECVAHGGSFGYCWTWG
LACWCENLPDAVTWKSSTNTCGRKK
>sp|F2YLA3|SX14F_RHOJU Putative beta-neurotoxin RjAa14F OS=Rhopalurus junceus OX=419285 PE=3 SV=1
MKILIFIIASFMLIGVECKEGYPTNSEGCKITCLFNDPYCKGKCINLSTQADKKWKGVEG
YCNRRDIACYCKNLPENAEVWDPNNNKCVG
>sp|P0CF37|AMP2_TITDI Bactridin-2 OS=Tityus discrepans OX=57059 PE=1 SV=1
KDGYLVGNDGCKYSCFTRPGTYCANECSRVKGKDGYCYAWMACYCYSMPNWVKTWNRATN
RCGR
>sp|P0CH41|CEII9_CENEL Beta-mammal toxin CeII9 OS=Centruroides elegans OX=217897 PE=1 SV=1
KEGYLVNHSTGCKYECFKLGDNDYCLRECRQGYGKGAGGYCYAFGCWCTHLYEQAVVWPL
PKKTCNA
>sp|P15228|AEP1_MESMA Toxin BmKAEP OS=Mesobuthus martensii OX=34649 PE=1 SV=2
MKLFLLLVISASMLIDGLVNADGYIRGSNGCKVSCLLGNEGCNKECRAYGASYGYCWTWK
LACWCQGLPDDKTWKSESNTCGGKK
>sp|P0CF39|AMP1_TITDI Bactridin-1 OS=Tityus discrepans OX=57059 PE=1 SV=1
KDGYIIEHRGCKYSCFFGTNSWCNTECTLKKGSSGYCAWPACWCYGLPDNVKIFDSNNLK
C
>sp|Q86M31|AEP2_MESMA Neurotoxin BmKAEP2 OS=Mesobuthus martensii OX=34649 PE=2 SV=1
MKLFLLLVISASMLIDGLVNADGYIRGSNGCKVSCLWGNEGCNKECKAFGAYYGYCWTWG
LACWCEGLPDDKTWKSESNTCGGKK
>sp|E7BLC7|TX30_ANDCR Toxin Acra3 OS=Androctonus crassicauda OX=122909 PE=1 SV=1
MKIIFLVLMMILSEVYSDRDGYPVHDGTNCKYSCDIREKWEYCTPLCKRRNAKTGYCYAF
ACWCIGLPDEVKVYGDDGIFCKSG
