# Supplementary material for: Transcriptomic Insights into the Diversity and Evolution of Myxozoa (Cnidaria, Endocnidozoa) Toxin-like Proteins
Source: Mar Drugs. 2022 Apr 26;20(5):291. doi: 10.3390/md20050291 (PMC9144971; doi:10.3390/md20050291)
Supplement: Supplementary file 1 [file marinedrugs-20-00291-s001.zip › Supplementary File 1/tctp.fasta]

>sp|G3LU44|TCTP_LOXIN Translationally-controlled tumor protein homolog OS=Loxosceles intermedia OX=58218 PE=2 SV=1
MIIFKDLLTGDEMFTDSSKYKVVDGCLYEVECRHISRRHGDIQLDGANPSQEEADEATDD
IVESGLDLVLNQRLIETGFSKNDYKVYLKGYTKALQDKWKEMEKSESEINEAKTKLTEAV
KKVLPKLSDLQFFMGESSNPDGLIALLEYRQVDEKEVPIMMFFKHGLDEEKV
>sp|M5B4R7|TCTP_GRARO Translationally-controlled tumor protein homolog OS=Grammostola rosea OX=432528 PE=2 SV=1
MIIFKDMITGDEMFTDSSKYKVVDDCILEVECRHVTRRMGDIQLEGANPSQEEADEGTDE
VTESGLDLVLNQRLVETGFSKSDYKNYLKTYTKALQDKWKEVGMSDSQMAEAKTKFTEAV
KKVLPKVGDLQFFMGESSNPDGLVALLEYRENSDGTETPVMMFFKHGLEEEKV
>sp|U3EQ60|TCTP_MICFL Translationally-controlled tumor protein homolog OS=Micrurus fulvius OX=8637 PE=2 SV=1
MIIYRDCISQDEMFSDIYKITEVANGLCLEVEGKMVSRKEGEIDEALIGGNASADGPEDC
TEATVITGVDIVMNHHLQETSFTKESYKKYIKDYMKSIKARLEESKPERVKPFMTGAAEQ
VKHILGNFKNYQFFVGENMNPDGMVGLLDFREDGVTPYMIFFKDGLEMEKC
>sp|T1DKS4|TCTP_CROHD Translationally-controlled tumor protein homolog OS=Crotalus horridus OX=35024 PE=2 SV=1
MIIYRDCISQDEMFSDIYKITEVANGLCLEVEGKMVSRKEGEIDDALIGGNASAEGPEGD
GTEATVITGVDIVMNHHLQETSFTKESYKKYIKDYMKSIKARLEETKPERVKPFMTGAAE
QVKHILGNFKNYQFFVGENMNPDGMVGLLDFREDGVTPYMIFFKDGLEMEKC
>sp|J3SFJ3|TCTP_CROAD Translationally-controlled tumor protein homolog OS=Crotalus adamanteus OX=8729 PE=2 SV=1
MIIYRDCISQDEMFSDIYKITEVANGLCLEVEGKMVSRKEGEIDDALIGGNASAEGPEGD
GTEATVITGVDIVMNHHLQETSFTKESYKKYIKDYMKSIKARLEETKPERVKPFMTGAAE
QVKHILGNFKNYQFFVGENMNPDGMVGLLDFREDGVTPYMIFFKDGLEMEKC
