# Supplementary material for: Transcriptomic Insights into the Diversity and Evolution of Myxozoa (Cnidaria, Endocnidozoa) Toxin-like Proteins
Source: Mar Drugs. 2022 Apr 26;20(5):291. doi: 10.3390/md20050291 (PMC9144971; doi:10.3390/md20050291)
Supplement: Supplementary file 1 [file marinedrugs-20-00291-s001.zip › Table S1.xlsx]

## Sheet: Genome
Species	Thelohanellus kitauei	Myxobolus squamalis	Henneguya salminicola	Kudoa iwatai
Sample	Intestine	Scales	Skeletal muscle	Eye
Parasite stage	Myxospores	Myxospores	Myxospores	Myxospores
SRA Study	SRP020474	SRP158957	SRP158827	SRP047215/SRP047291
Platform	454 + Illumina	HiSeq 3000	HiSeq 3000	HiSeq 2000 + Illumina IIx
Library strategy	WGS	WGS	WGS	WGS
Assembly	GCA_000827895.1	GCA_010108815.1	GCA_009887335.1	GCA_001407235.2 (RG)/ GCA_001407235.1/ GCA_001407335.1
Estimated size (Mb)	188.5	53.1	60	22.5
Coverage	50×	86.1×	311×	1000×
Total length (Mb)	150.7	43.7	61.4	31.2/21.6
Scaffolds or contigs	5,610 scaffolds	37,919 contigs	18,330 scaffolds	1,639 (v2)/ 1,637 (v1)/ 5,700scaffolds
N50	170Kb	1286	7570	40,195 / 6,350
Predicted proteins	16638	5725	8188	5533
% GC	37.5	27	29	28
CEGMA	0.468	0.375	0.536	0.73
Use for mining	YES 1	YES 1	YES 1	YES 1

## Sheet: Transcriptome
Species	Polypodium hydriforme	Buddenbrockia plumatellae	Tetracapsuloides bryosalmonae	Sphaerospora molnari	Myxobolus pendula
Sample	/	Zooids	Zooids/kidney	Blood	Gills
Parasite stage	/	Worm	Spore sacs/ extrasporogonic stages	Mixed extrasporogonic stages	Myxospores
SRA Study	PRJNA576367	PRJNA576367	PRJEB19471 (ENA)	SRP186121	SRP063943
Platform	HiSeq 2000	HiSeq 2500	NextSeq550	HiSeq 2000	HiSeq 2500
Library strategy	RNA-seq	RNA-seq	RNA-seq	RNA-seq	RNA-seq
Host %	/	/	89.7% reads (kidney)	28.5% reads/ 81.1% contigs	17.4% contigs
Assembly	/	/	10.6084/m9.figshare.11889672	https://doi.org/ 10.5061/dryad. j3tx95x9c	Addt. file 7
Assembly size (Mb)	/	/	Not provided	Not provided	Not provided
N50	/	/	1,772/1,415/2,479	Not provided	Not provided
Predicted proteins	Not provided	Not provided	Not provided	29588	267995
% GC	/	0.2981	38.7/31.3/33.1%	0.357	0.333
CEGMA/BUSCO	/	/	–/66.7% –/41.6% –/50.1%	–/53%	Not provided
Use for mining	Yes 2	Yes 2	Yes 2	Yes 2	Yes 2
Species	Myxobolus cerebralis	Myxobolus squamalis	Henneguya salminicola	Ceratonova shasta	Kudoa iwatai
Sample	Spores	Scales	Skeletal muscle	Ascites/Intestine/Intestine	/
Parasite stage	Actinospores	Myxospores	Myxospores	Developmental stages and myxospores	Myxospores
SRA Study	SRP045736	SRP158957	SRP158827	SRP040506	SRP042325
Platform	HiSeq 2000	HiSeq 3000	HiSeq 3000	HiSeq 2000	HiSeq 2000
Library strategy	RNA-seq	RNA-seq	RNA-seq	RNA-seq	RNA-seq
Host %	36.8% contigs	Not provided	Not provided	9.5–32.2% reads/0.3%–15.5% contigs 56.8% reads 70.2% reads	Not provided
Assembly	GBKL01 (TSA)	GHBR01 (TSA)	GHBP01 (TSA)	https://doi.org/ 10.5061/dryad. tx95x69tt	GBGI01 (TSA)
Assembly size (Mb)	Not provided	7.2	18.3	22.4/32.9	30
N50	994	714	600	825/870	1662
Predicted proteins	Not provided	4105	3518	Not provided	Not provided
% GC	Not provided	Not provided	Not provided	Not provided	Not provided
CEGMA/BUSCO	39%/49.5%	0.238	0.266	46% & 71%/–	77%/48.2%
Use for mining	Yes 2	Yes 2	Yes 2	Yes 2	Yes 2
Lineage	Nematostella vectensis	Hydra vulgaris	Chironex fleckeri	Aurelia aurita
Study	https://darchive.mblwhoilibrary.org/bitstream/handle/1912/5613/ Trinity.fasta?sequence=1&isAllowed=y	http://www-labgtp.na.icar.cnr.it/Atlas	SRR1819888	GBRG01000000
Use for mining	Yes 2	Yes 2	Yes 2	Yes 2
