# Supplementary material for: Transcriptomic Insights into the Diversity and Evolution of Myxozoa (Cnidaria, Endocnidozoa) Toxin-like Proteins
Source: Mar Drugs. 2022 Apr 26;20(5):291. doi: 10.3390/md20050291 (PMC9144971; doi:10.3390/md20050291)
Supplement: Supplementary file 1 [file marinedrugs-20-00291-s001.zip › Table S2.xlsx]

## Sheet: T. kitauei
Transcript	Peptide ID	Venom types	Pfam_acc	Pfam_annot	Pfam_evalue	CDD_acc	CDD_annot	CDD_evalue	CDD_bitscore	ToxProt_acc	ToxProt_top_hit	Organism	ToxProt_evalue	ToxProt_bitscore
Gene.473331::Unigene27321_T::g.473331::m.473331	Kunitz	Neurotoxins	PF00014.24	Kunitz_BPTI	3.5e-38	pfam00014	KU	4.38463e-21	107	P86862	KappaPI-actitoxin-Ael3a	Anthopleura elegantissima	2.67e-17	65.5
Gene.243916::CL6365.Contig1_T::g.243916::m.243916	Kunitz	Neurotoxins	PF00014.24	Kunitz_BPTI	1.2e-25	pfam00014	Kunitz_BPTI	4.74028e-11	170	P0DL86	Kunitz-type serine protease inhibitor HCRG21	Heteractis crispa	2.59e-18	75.5
Gene.445909::Unigene19791_T::g.445909::m.445909	Kunitz	Neurotoxins	PF00014.24	Kunitz_BPTI	1.4e-23	cd00109	Kunitz_BPTI	3.55221e-25	61	Q6T269	Kunitz-type serine protease inhibitor bitisilin-3	Bitis gabonica	1.59e-20	80.1
Gene.538702::Unigene45146_T::g.538702::m.538702	CRISP	Neurotoxins	PF00188.27	CAP	3.2e-57	cd05382	CAP_GAPR1-like	1.07832e-34	114.822	Q8AVA4	Cysteine-rich venom protein pseudechetoxin	Pseudechis australis	7.37e-13	65.1
Gene.265271::CL7220.Contig2_T::g.265271::m.265271	CRISP	Neurotoxins	PF00188.27	CAP	2.2e-19	cd05382	CAP_GAPR1-like	2.52256e-52	175.866	Q7YT83	Cysteine-rich venom protein	Conus textile	3.97e-13	58.9
Gene.507295::Unigene36544_T::g.507295::m.507295	CRISP	Neurotoxins	PF00188.27	CAP	4.8e-10	cl00133	CAP superfamily	3.8949e-49	156.221	Q3SB03	Cysteine-rich venom protein pseudechetoxin-like	Hoplocephalus stephensii	1.11e-12	61.2
Gene.528674::Unigene42633_T::g.528674::m.528674	Peptidase-S1	Hemorrhagic Toxins	PF00089.27	Trypsin	1.6e-21	cl21584	Tryp_SPc superfamily	9.50149e-27	96.5766	Q58L94	Venom prothrombin activator notecarin-D2	Notechis scutatus	1.93e-19	76.3
Gene.91036::CL1947.Contig1_T::g.91036::m.91036	True-venom-lectin	Hemorrhagic Toxins	PF00059.22	Lectin_C	8.7e-19	cl02432	CLECT superfamily	5.3792e-34	105.917	Q6X5S7	Snaclec 2	Echis ocellatus	2.21e-14	79.6
Gene.91053::CL1947.Contig2_T::g.91053::m.91053	True-venom-lectin	Hemorrhagic Toxins	PF00059.22	F5_F8_type_C	5.8e-07	smart00034	CLECT	6.68879e-23	93.8185	A7X3Z4	C-type lectin lectoxin-Lio1	Erythrolamprus poecilogyrus	1.06e-12	68.6
Gene.476735::Unigene28201_T::g.476735::m.476735	True-venom-lectin	Hemorrhagic Toxins	PF00059.22	Lectin_C	2.8e-07	cl02432	CLECT superfamily	4.69917e-30	95.9016	Q6X5T1	Snaclec 8	Bitis arietans	1.07e-13	73.5
Gene.335754::Unigene297_T::g.335754::m.335754	True-venom-lectin	Hemorrhagic Toxins	PF00754.26	F5_F8_type_C	1.9328e-13	cl23730	F5_F8_type_C superfamily	1.9328e-13	67.8114	Q6X5S9	Snaclec 1	Echis carinatus	3.46e-13	56.3
Gene.500495::Unigene34884_T::g.500495::m.500495	True-venom-lectin	Hemorrhagic Toxins	PF00754.26	Lectin_C	2.14774e-15	smart00034	CLECT	2.12623e-27	82.4196	Q6X5S3	Snaclec 1	Echis pyramidum	5.74e-12	60.1
Gene.117199::CL2610.Contig3_T::g.117199::m.117199	M12B	Hemorrhagic Toxins	PF00200.24	Disintegrin	1.7e-16	smart00050	DISIN	6.9836e-20	83.5088	A8QL49	Zinc metalloproteinase-disintegrin-like BmMP	Bungarus multicinctus	1.67e-42	156
Gene.335754::Unigene297_T::g.335754::m.335754	Snaclec	Hemorrhagic Toxins	PF00059.22	Lectin_C	3.5e-18	smart00034	CLECT	2.45719e-15	71.4769	B4XSZ4	Snaclec A4	Macrovipera lebetina	2.85e-07	45.8
Gene.91036::CL1947.Contig1_T::g.91036::m.91036	Snaclec	Hemorrhagic Toxins	PF00754.26	F5_F8_type_C	2.7e-18	smart00034	CLECT	1.39732e-22	92.6629	Q6X5S7	Snaclec 2	Echis ocellatus	9.51e-12	59.3
Gene.476735::Unigene28201_T::g.476735::m.476735	Snaclec	Hemorrhagic Toxins	PF00754.26	F5_F8_type_C	2.3e-06	cl02432	CLECT superfamily	7.51372e-07	42.2018	B5U6Y6	Snaclec CTL-Eoc124	Echis ocellatus	4.15e-08	42.7
Gene.91053::CL1947.Contig2_T::g.91053::m.91053	Snaclec	Hemorrhagic Toxins	PF00754.26	F5_F8_type_C	2.5e-32	smart00034	CLECT	6.68879e-23	93.8185	A7X3Z4	C-type lectin lectoxin-Lio1	Erythrolamprus poecilogyrus	1.06e-12	62.4
Gene.476869::Unigene28236_T::g.476869::m.476869	TCTP	Hemorrhagic Toxins	PF00838.18	TCTP	9.1e-84	pfam00838	TCTP	3.91462e-115	323.714	J3SFJ3	Translationally-controlled tumor protein homolog	Crotalus adamanteus	2.42e-116	323
Gene.38999::Unigene70711_Q::g.38999::m.38999	AB-hydrolase/Lipase	Allergen	PF02230.17	Abhydrolase_2	2.7e-06	cd00707	Pancreat_lipase_like	1.01678e-121	355.012	J3RZ81	Putative endothelial lipase	Crotalus adamanteus	4.02e-49	170
Gene.141612::CL3193.Contig2_T::g.141612::m.141612	AB-hydrolase/Lipase	Allergen	PF00561.21	Abhydrolase_1	8.5e-16	cl28691	PLN02872 superfamily	6.19481e-24	99.5558	J3SDX8	Putative lysosomal acid lipase/cholesteryl ester hydrolase	Crotalus adamanteus	4.41e-21	87.8

## Sheet: M. xiantao
Transcript	Peptide ID	Venom types	Pfam_acc	Pfam_annot	Pfam_evalue	CDD_acc	CDD_annot	CDD_evalue	CDD_bitscore	ToxProt_acc	ToxProt_top_hit	Organism	ToxProt_evalue	ToxProt_bitscore
Gene.47345::Unigene88732_Q::g.47345::m.47345	Kunitz	Neurotoxins	PF00014.24	Kunitz_BPTI	1.5e-40	pfam00014	Kunitz_BPTI	1.15671e-17	70.7465	B2BS84	Putative Kunitz-type serine protease inhibitor	Austrelaps labialis	8.97e-43	141
Gene.47571::Unigene89252_Q::g.47571::m.47571	Kunitz	Neurotoxins	PF00014.24	Kunitz_BPTI	1.1e-23	pfam00014	Kunitz_BPTI	4.90398e-21	82.6877	P0DMJ1	Kunitz-type U15-theraphotoxin-Hs1g	Cyriopagopus schmidti	7.26e-17	70.5
Gene.31561::Unigene50844_Q::g.31561::m.31561	CRISP	Neurotoxins	PF00188.27	CAP	4e-29	cd05385	CAP_GLIPR1-like	1.33315e-94	274.669	Q3SB04	Cysteine-rich venom protein pseudechetoxin-like	Notechis scutatus	1.62e-33	118
Gene.34728::Unigene59042_Q::g.34728::m.34728	Peptidase-S1	Hemorrhagic Toxins	PF00089.27	Trypsin	9.8e-43	cd00190	Tryp_SPc	2.05628e-56	176.313	Q7M4I3	Venom protease	Bombus pensylvanicus	1.39e-23	89
Gene.36957::Unigene64992_Q::g.36957::m.36957	PhospholipaseB-like	Hemorrhagic Toxins	PF04916.14	Phospholip_B	2e-177	pfam04916	Phospholip_B	1.54e-45	266.993	F8S101	Phospholipase B	Crotalus adamanteus	5.81e-77	251
Gene.45143::Unigene83616_Q::g.45143::m.45143	True-venom-lectin	Hemorrhagic Toxins	PF00059.22	Lectin_C	4.5e-63	smart00034	CLECT	3.44755e-27	105.76	A3FM55	C-type lectin 1	Hydrophis hardwickii	7.22e-15	68.9
Gene.32323::Unigene52733_Q::g.32323::m.32323	True-venom-lectin	Hemorrhagic Toxins	PF00059.22	Lectin_C	1.8e-11	cd03590	CLECT_DC-SIGN_like	8.39611e-58	175.956	Q66S03	Galactose-specific lectin nattectin	Thalassophryne nattereri	3.84e-19	75.5
Gene.6073::CL1698Contig1_Q::g.6073::m.6073	True-venom-lectin	Hemorrhagic Toxins	PF00059.22	Lectin_C	1.2e-69	smart00034	CLECT	2.32244e-34	126.946	D8VNS6	C-type lectin	Cerberus rynchops	4.28e-19	81.3
Gene.45471::Unigene84595_Q::g.45471::m.45471	True-venom-lectin	Hemorrhagic Toxins	PF00059.22	Lectin_C	4.8e-14	cl02432	CLECT superfamily	3.14128e-78	238.631	Q09GK0	Snaclec subunit B	Philodryas olfersii	4.21e-19	80.5
Gene.26944::Unigene40127_Q::g.26944::m.26944	M12B	Hemorrhagic Toxins	PF00200.24	Disintegrin	1.1e-23	smart00050	DISIN	5.26626e-35	127.422	Q4VM07	Zinc metalloproteinase-disintegrin-like VLAIP-B	Macrovipera lebetina	2.72e-127	391
Gene.45143::Unigene83616_Q::g.45143::m.45143	Snaclec	Hemorrhagic Toxins	PF00059.22	Lectin_C	5.6e-63	smart00034	CLECT	3.44755e-27	105.76	D1MGU0	Snaclec jerdonibitin subunit alpha	Protobothrops jerdonii	2.39e-13	64.3
Gene.30672::Unigene48435_Q::g.30672::m.30672	Snaclec	Hemorrhagic Toxins	PF05966.13	Chordopox_A33R	2.9e-07	cd03596	CLECT_tetranectin_like	4.71355e-84	244.606	Q66S03	Galactose-specific lectin nattectin	Thalassophryne nattereri	1.16e-09	51.6
Gene.45471::Unigene84595_Q::g.45471::m.45471	Snaclec	Hemorrhagic Toxins	PF00059.22	Lectin_C	2.7e-23	cl02432	CLECT superfamily	3.14128e-78	238.631	Q09GK0	Snaclec subunit B	Philodryas olfersii	4.21e-19	80.5
Gene.32323::Unigene52733_Q::g.32323::m.32323	Snaclec	Hemorrhagic Toxins	PF00059.22	Lectin_C	8.4e-26	cd03590	CLECT_DC-SIGN_like	8.39611e-58	175.956	Q66S03	Galactose-specific lectin nattectin	Thalassophryne nattereri	3.84e-19	75.5
Gene.6073::CL1698Contig1_Q::g.6073::m.6073	Snaclec	Hemorrhagic Toxins	PF00059.22	Lectin_C	1.5e-69	smart00034	CLECT	2.32244e-34	126.946	D8VNS6	C-type lectin	Cerberus rynchops	4.28e-19	81.3
Gene.296::CL1Contig561_Q::g.296::m.296	TCTP	Hemorrhagic Toxins	PF00838.18	TCTP	6.5e-43	pfam00838	TCTP	3.28457e-43	141.129	U3EQ60	Translationally-controlled tumor protein homolog	Micrurus fulvius	1.1e-22	85.5
Gene.2613::CL1Contig3147_Q::g.2613::m.2613	TCTP	Hemorrhagic Toxins	PF00838.18	TCTP	5.7e-62	pfam00838	TCTP	1.14737e-73	219.71	G3LU44	Translationally-controlled tumor protein homolog	Loxosceles intermedia	3.21e-54	167
Gene.30606::Unigene48351_Q::g.30606::m.30606	AB-hydrolase/Lipase	Allergen	PF00561.21	Abhydrolase_1	4.4e-40	cl28691	PLN02872 superfamily	2.11108e-60	200.478	J3SDX8	Putative lysosomal acid lipase	Crotalus adamanteus	4.02e-49	170
Gene.35263::Unigene60609_Q::g.35263::m.35263	PLA2	Enzymes	PF05826.13	Phospholip_A2_2	5.7e-24	cl05417	PLA2_like superfamily	1.13613e-22	89.8919	P16354	Phospholipase A2 isozymes	Heloderma suspectum	4.38e-21	84
Gene.47471::Unigene89024_Q::g.47471::m.47471	PDGF/VEGF	Enzymes	PF00341	PDGF	4.32e-28	smart00141	PDGF	3.04017e-33	119.833	P83906	Vascular endothelial growth factor A	Bitis gabonica	9.04e-15	68.9
Gene.37093::Unigene65139_Q::g.37093::m.37093	Venom-complement-C3	Enzymes	PF07678.15	TED_complement	6.3e-124	cd02897	A2M_2	1.52721e-149	456.655	J3S836	Venom factor	Crotalus adamanteus	1.07e-53	203

## Sheet: M. amp
Transcript	Peptide ID	Venom types	Pfam_acc	Pfam_annot	Pfam_evalue	CDD_acc	CDD_annot	CDD_evalue	CDD_bitscore	ToxProt_acc	ToxProt_top_hit	Organism	ToxProt_evalue	ToxProt_bitscore
Gene.7824::CL15997Contig1_PN::g.7824::m.7824	Kunitz	Neurotoxins	PF00014.24	Kunitz_BPTI	7.9e-35	smart00131	KU	3.11225e-16	67.6743	Q6T269	Kunitz-type serine protease inhibitor bitisilin-3	Bitis gabonica	1.91e-20	78.2
Gene.9732::CL18736Contig1_PN::g.9732::m.9732	CRISP	Neurotoxins	PF00188.27	CAP	2.4e-23	cd05380	CAP_euk	1.30339e-34	120.252	Q2XXR0	Cysteine-rich venom protein VAR5	Varanus acanthurus	4.57e-21	84
Gene.33621::Unigene117442_PN::g.33621::m.33621	PhospholipaseB-like	Hemorrhagic Toxins	PF04916.14	Phospholip_B	4.5e-109	cl20281	Phospholip_B superfamily	1.05767e-116	348.584	F8S101	Phospholipase B OS=Crotalus adamanteus	Crotalus adamanteus	1.46e-63	208
Gene.41215::Unigene141889_PN::g.41215::m.41215	PhospholipaseB-like	Hemorrhagic Toxins	PF04916.14	Phospholip_B	1.2e-106	cl20281	Phospholip_B superfamily	2.69427e-122	360.14	F8S101	Phospholipase B OS=Crotalus adamanteus	Crotalus adamanteus	2.3e-78	244
Gene.2074::CL1664Contig2_PN::g.2074::m.2074	M12B	Hemorrhagic Toxins	PF00200.24	Disintegrin	6.5e-17	smart00050	DISIN	5.47461e-20	83.5088	Q1PS45	Zinc metalloproteinase-disintegrin-like agkihagin	Deinagkistrodon acutus	4.14e-41	151
Gene.2937::CL2627Contig1_PN::g.2937::m.2937	M12B	Hemorrhagic Toxins	PF00200.24	Disintegrin	2.9e-15	smart00050	DISIN	2.28838e-18	79.2716	C5H5D5	Zinc metalloproteinase-disintegrin-like lachestatin-1	Lachesis muta rhombeata	9.03e-41	147
Gene.64535::Unigene64535_PN::g.64535::m.64535	Snaclec	Hemorrhagic Toxins	PF00059.22	Lectin_C	3.2e-47	smart00034	CLECT	4.23e-33	94.56	D1MGU0	Snaclec jerdonibitin subunit alpha	Protobothrops jerdonii	4.63e-25	85
Gene.30988::Unigene110085_PN::g.30988::m.30988	TCTP	Hemorrhagic Toxins	PF00838.18	TCTP	1.4e-46	pfam00838	TCTP	8.34444e-51	160.775	G3LU44	Translationally-controlled tumor protein homolog	Loxosceles intermedia	1.48e-19	77.4
Gene.40218::Unigene138851_PN::g.40218::m.40218	AB-hydrolase/Lipase	Allergen	PF00561.21	Abhydrolase_1	2.8e-24	cl28691	PLN02872 superfamily	7.46179e-10	50.5796	J3SDX8	Putative lysosomal acid lipase/cholesteryl	Crotalus adamanteus	2.96e-50	171

## Sheet: M. turpis
Transcript	Peptide ID	Venom types	Pfam_acc	Pfam_annot	Pfam_evalue	CDD_acc	CDD_annot	CDD_evalue	CDD_bitscore	ToxProt_acc	ToxProt_top_hit	Organism	ToxProt_evalue	ToxProt_bitscore
Gene.21992::Unigene56905_C::g.21992::m.21992	Kunitz	Neurotoxins	PF00014.24	Kunitz_BPTI	1e-39	pfam00014	Kunitz_BPTI	1.01504e-20	281	P0DKL8	Kunitz-type serine protease inhibitor Vur-KIn	Vipera renardi	1.56e-17	67.4
Gene.12521::CL8658.Contig1_C::g.12521::m.12521	Kunitz	Neurotoxins	PF00014.24	Kunitz_BPTI	1.5e-22	smart00131	KU	7.17741e-23	81.1469	P25660	Kunitz-type serine protease inhibitor	Bungarus fasciatus	1.33e-14	67
Gene.13159::CL9254.Contig4_C::g.13159::m.13159	Kunitz	Neurotoxins	PF00014.24	Kunitz_BPTI	9e-21	pfam00014	Kunitz_BPTI	1.15671e-17	70.7465	Q6T269	Kunitz-type serine protease inhibitor bitisilin-3	Bitis gabonica	2.5e-23	85.1
Gene.474::CL271.Contig2_C::g.474::m.474	CRISP	Neurotoxins	PF00188.27	CAP	4.6e-30	d05382	CAP_GAPR1-like	5.40602e-54	174.326	Q3SB05	Cysteine-rich venom protein pseudechetoxin-like	Pseudonaja textilis	8.99e-15	69.3
Gene.9634::CL6176.Contig1_C::g.9634::m.9634	CRISP	Neurotoxins	PF00188.27	CAP	1.2e-54	cd05382	CAP_GAPR1-like	7.83827e-53	176.252	P0DPU2	Scoloptoxin	Scolopendra dehaani	2.96e-12	62.4
Gene.2473::CL1308.Contig1_C::g.2473::m.2473	CRISP	Neurotoxins	PF00188.27	CAP	1e-14	cd05380	CAP_euk	2.39631e-24	99.4511	Q7YT83	Cysteine-rich venom protein	Conus textile	5.12e-13	66.6
Gene.5965::CL3482.Contig1_C::g.5965::m.5965	CRISP	Neurotoxins	PF00188.27	CAP	5.4e-32	cd05382	CAP_GAPR1-like	2.35686e-49	162.77	P35780	Venom allergen 5	Polistes fuscatus	1.38e-14	68.6
Gene.20525::Unigene38419_C::g.20525::m.20525	True-venom-lectin	Hemorrhagic Toxins	PF00059.22	Lectin_C	8.6e-21	cd00037	CLECT	8.69705e-25	98.8461	Q66S03	Galactose-specific lectin nattectin	Thalassophryne nattereri	8.14e-13	62.8
Gene.6508::CL3819.Contig6_C::g.6508::m.6508	True-venom-lectin	Hemorrhagic Toxins	PF00059.22	Lectin_C	6.4e-36	smart00034	CLECT	2.43259e-16	74.1733	Q9YGN4	Snaclec salmorin subunit B	Gloydius brevicaudus	2.26e-08	48.9
Gene.3630::CL2016.Contig1_C::g.3630::m.3630	M12B	Hemorrhagic Toxins	PF00200.24	Disintegrin	7.3e-15	pfam00200	Disintegrin	8.37786e-27	105.135	Q4VM07	Zinc metalloproteinase-disintegrin-like VLAIP-B	Macrovipera lebetina	1.89e-39	148
Gene.20525::Unigene38419_C::g.20525::m.20525	Snaclec	Hemorrhagic Toxins	PF00754.26	F5_F8_type_C	4.2e-06	smart00034	CLECT	1.01541e-09	52.217	Q66S03	Galactose-specific lectin nattectin	Thalassophryne nattereri	8.14e-13	62.8
Gene.6504::CL3819.Contig4_C::g.6504::m.6504	Snaclec	Hemorrhagic Toxins	PF05966.13	Chordopox_A33R	4.7e-06	smart00034	CLECT	1.05283e-09	51.8318	Q719L9	Snaclec crotocetin-1	Crotalus durissus	2.72e-07	44.3
Gene.21973::Unigene56834_C::g.21973::m.21973	Snaclec	Hemorrhagic Toxins	PF00059.22	Lectin_C	3.8e-14	smart00034	CLECT	4.25809e-10	52.9874	Q66S03	Galactose-specific lectin nattectin	Thalassophryne nattereri	6.2e-08	46.6
Gene.10878::CL7141.Contig1_C::g.10878::m.10878	TCTP	Hemorrhagic Toxins	PF00838.18	TCTP	3.4e-30	cl08291	TCTP superfamily	6.7241e-21	82.1939	J3SFJ3	Translationally-controlled tumor protein homolog	Crotalus adamanteus	6.43e-19	75.9
Gene.10218::CL6690.Contig5_C::g.10218::m.10218	AB-hydrolase/Lipase	Allergen	PF00561.21	Abhydrolase_1	6.7e-19	pfam04083	Abhydro_lipase	8.84922e-11	53.276	J3SDX8	Putative lysosomal acid lipase/cholesteryl ester hydrolase	Crotalus adamanteus	1.09e-27	105
Gene.21105::Unigene49382_C::g.21105::m.21105	PLA2	Enzymes	PF09056.12	Phospholip_A2_3	3.6e-09	cl29745	Phospholip_A2_3 superfamily	3.2e-54	32.1983	3.6e-09	Conodipine-P1	Conus purpurascens	3.37e-40	131

## Sheet: M. honghu
Transcript	Peptide ID	Venom types	Pfam_acc	Pfam_annot	Pfam_evalue	CDD_acc	CDD_annot	CDD_evalue	CDD_bitscore	ToxProt_acc	ToxProt_top_hit	Organism	ToxProt_evalue	ToxProt_bitscore
Gene.124930::Unigene9395_All::g.124930::m.124930	Kunitz	Neurotoxins	PF00014.24	Kunitz_BPTI	2.2e-23	pfam00014	Kunitz_BPTI	1.36174e-22	82.3025	P0DN12	U-actitoxin-Avd3k	Anemonia viridis	3.13e-21	76.6
Gene.144989::Unigene14703_All::g.144989::m.144989	Kunitz	Neurotoxins	PF00014.24	Kunitz_BPTI	1.4e-23	pfam00014	Kunitz_BPTI	2.40839e-22	90.0065	P0DL86	Kunitz-type serine protease inhibitor HCRG21	Heteractis crispa	7.56e-18	73.9
Gene.11603::CL370.Contig3_All::g.11603::m.11603	Kunitz	Neurotoxins	PF00014.24	Kunitz_BPTI	7.7e-20	cd00109	KU	7.08568e-17	66.5046	P0DJ77	Kunitz-type kappaPI-theraphotoxin-Hs1a	Cyriopagopus schmidti	1.13e-14	58.9
Gene.105410::Unigene5514_All::g.105410::m.105410	Kunitz	Neurotoxins	PF00014.24	Kunitz_BPTI	1.7e-33	smart00131	KU	2.65675e-16	68.4447	Q6T269	Kunitz-type serine protease inhibitor bitisilin-3	Bitis gabonica	1.3e-20	79
Gene.101707::Unigene4926_All::g.101707::m.101707	CRISP	Neurotoxins	PF00188.27	CAP	7.1e-35	cd05382	CAP_GAPR1-like	8.9144e-53	169.703	A8S6B6	Cysteine-rich venom protein	Austrelaps superbus	1.01e-12	63.2
Gene.137026::Unigene12541_All::g.137026::m.137026	Peptidase-S1	Hemorrhagic Toxins	PF00089.27	Trypsin	6.9e-22	cl21584	Tryp_SPc superfamily	4.53164e-26	95.8062	A6MFK8	Venom prothrombin activator vestarin-D2	Demansia vestigiata	2.87e-14	62.4
Gene.85576::Unigene2232_All::g.85576::m.85576	True-venom-lectin	Hemorrhagic Toxins	PF00059.22	Lectin_C	7.1e-20	cd00037	CLECT	7.26112e-27	105.375	Q66S03	Galactose-specific lectin nattectin	Thalassophryne nattereri	1.77e-13	60.8
Gene.139672::Unigene13297_All::g.139672::m.139672	True-venom-lectin	Hemorrhagic Toxins	PF00059.22	Lectin_C	6.7e-21	smart00034	CLECT	3.60083e-28	100.752	Q90WI6	C-type lectin BML-1	Bungarus multicinctus	3.79e-10	54.3
Gene.132324::Unigene11293_All::g.132324::m.132324	True-venom-lectin	Hemorrhagic Toxins	PF00059.22	Lectin_C	1.3e-21	smart00034	CLECT	3.7917e-25	92.6629	A7X401	C-type lectin lectoxin-Lei1	Leioheterodon madagascariensis	4.1e-14	62
Gene.130157::Unigene10729_All::g.130157::m.130157	True-venom-lectin	Hemorrhagic Toxins	PF00059.22	Lectin_C	8.9e-22	smart00034	CLECT	1.71243e-27	99.5965	A3FM55	C-type lectin 1	Hydrophis hardwickii	1.05e-12	58.9
Gene.152991::Unigene16744_All::g.152991::m.152991	True-venom-lectin	Hemorrhagic Toxins	PF00059.22	Lectin_C	1.1e-14	smart00034	CLECT	1.13813e-20	78.7957	B5U6Y6	Snaclec	Echis ocellatus	3.61e-15	62.4
Gene.2261::CL50.Contig1_All::g.2261::m.2261	M12B	Hemorrhagic Toxins	PF00200.24	Disintegrin	6.5e-17	smart00050	DISIN	1.45577e-20	85.4348	Q1PS45	Zinc metalloproteinase-disintegrin-like agkihagin	Deinagkistrodon acutus	9.65e-42	154
Gene.152991::Unigene16744_All::g.152991::m.152991	Snaclec	Hemorrhagic Toxins	PF00059.22	Lectin_C	1.1e-14	smart00034	CLECT	1.92961e-20	78.7957	B5U6Y6	Snaclec CTL-Eoc124	Echis ocellatus	3.61e-15	62.4
Gene.130157::Unigene10729_All::g.130157::m.130157	Snaclec	Hemorrhagic Toxins	PF05473.13	UL45	1.4e-09	smart00034	CLECT	9.91964e-25	92.6629	A3FM55	C-type lectin 1	Hydrophis hardwickii	1.05e-12	58.9
Gene.132324::Unigene11293_All::g.132324::m.132324	Snaclec	Hemorrhagic Toxins	PF00059.22	Lectin_C	1.3e-21	smart00034	CLECT	4.50886e-25	93.0481	A7X401	C-type lectin lectoxin-Lei1	Leioheterodon madagascariensis	4.1e-14	62
Gene.85576::Unigene2232_All::g.85576::m.85576	Snaclec	Hemorrhagic Toxins	PF00754.26	F5_F8_type_C	1.7e-07	cl02432	CLECT superfamily	7.91894e-06	37.5794	Q90WI6	C-type lectin BML-1	Bungarus multicinctus	3.79e-10	54.3
Gene.139672::Unigene13297_All::g.139672::m.139672	Snaclec	Hemorrhagic Toxins	PF00059.22	Lectin_C	6.7e-21	smart00034	CLECT	3.44492e-28	101.523	Q66S03	Galactose-specific lectin nattectin	Thalassophryne nattereri	1.77e-13	60.8
Gene.153033::Unigene16756_All::g.153033::m.153033	TCTP	Hemorrhagic Toxins	PF00838.18	TCTP	9.1e-84	pfam00838	TCTP	3.8598e-106	297.906	J3SFJ3	Translationally-controlled tumor protein homolog	Crotalus adamanteus	2.42e-116	323
Gene.74074::Unigene482_All::g.74074::m.74074	AB-hydrolase/Lipase	Allergen	PF00561.21	Abhydrolase_1	1.6e-22	cl28691	PLN02872 superfamily	1.78052e-14	69.5102	J3SDX8	Putative lysosomal acid lipase/cholesteryl ester hydrolase	Crotalus adamanteus	6.54e-49	167
